# Supplementary material for: Dissecting the Meiotic Recombination Patterns in a Brassica napus Double Haploid Population Using 60K SNP Array
Source: Int J Mol Sci. 2023 Feb 24;24(5):4469. doi: 10.3390/ijms24054469 (PMC10003086; doi:10.3390/ijms24054469)
Supplement: Supplementary file 1 [file ijms-24-04469-s001.zip]

Archive with 5 entries (5 files):
- Figure S1.jpg
- Figure S2.jpg
- Figure S3.jpg
- Figure S4.jpg
- ijms-2189588-supplementary.xlsx
