# Supplementary material for: Dissecting the Meiotic Recombination Patterns in a Brassica napus Double Haploid Population Using 60K SNP Array
Source: Int J Mol Sci. 2023 Feb 24;24(5):4469. doi: 10.3390/ijms24054469 (PMC10003086; doi:10.3390/ijms24054469)
Supplement: Supplementary file 1 [file ijms-24-04469-s001.zip › ijms-2189588-supplementary.xlsx]

## Sheet: Table S1
Table S1 – Polymorphic markers between the parents KenC-8 and N53-2.
Name	Chr.	Position	Sequence
Bn-A01-p968465	A01	1195365	AAGTTGTACATTCTTAATTCGAATGAGTACACTAATTTATATTTCTTACA
Bn-A01-p970103	A01	1197011	CCAAGTTTTACGAAACCTACTTAAAACTCAATTTAAGACTTTAGCAATTG
Bn-A01-p1095733	A01	1336014	TTGATCATGGTAATGTGTATGCGGCTCGATTAGTCAGTCTGTCAGTGAAA
Bn-A01-p1132885	A01	1371394	TTCTTTTCCGGAGTCTTATCTTTACGGTGACTTTCAGGTGAATCCAGTTG
Bn-A01-p1372430	A01	1613339	GACTACAAAACGGCAAGGCGTTAAAATCAGCGTTTTTGTTACTAAATATA
Bn-A01-p1373104	A01	1614113	CATTTCAGATACCCCATGGAGAAATACAGATAGAACATCAACAAAACAAT
Bn-A01-p1373827	A01	1614739	ACTTTTGCTGACAACTTTGAGAATAATTACGAGCTACAGTGATTCAATCT
Bn-A01-p1373965	A01	1614977	GTAGATGCTTAACCGGACACAACATGCTTTTCTTCAGTGATGATTTCACT
Bn-A01-p1376589	A01	1618696	ACGTGCTGATAAGGAACGTGTGACACAGATCAAACTCAGTCATGCAACGA
Bn-A01-p1384609	A01	1625350	ACAACTTGAATGGCAAAACATCACTGATAATTCATAGGTTTGGATAACTC
Bn-A01-p1387174	A01	1629548	GACTCTCCGAGCTCCTCCGCCGGAGATGGAGACTCGTCCACCGAGTGCGC
Bn-A01-p1547232	A01	1781954	TTTTTCTGGCTATGATAAATGATTCTTTTAGCTACCACTGACTATGCCTT
Bn-A01-p1551223	A01	1785526	TCACCCAATTTGCCGTCCAAAAATTATATAACCTTCTGAATGGGCAAGAG
Bn-A01-p1551700	A01	1786003	TGAAGGTACAGTACGTGTTATACGACAGCCAGAGATTATACAGTTAAAAA
Bn-A01-p1556145	A01	1787223	GGGAAATGGAAGAGACAGAATCATTTGCATTAATCGGATTAGATTGACTA
Bn-A01-p1570727	A01	1801545	TTATGCACATGTAGGCTCCACGAGAAACTGTTTAGATTCAGTTCAAAAAC
Bn-A01-p1578682	A01	1809420	CGAGTGAGCTCATACTAACTCTACGAAGCAACTGAGGCAAGATCTAAACC
Bn-A01-p1606312	A01	1827597	AAGCTAGAAGGTAACTCTTACGTACCCGTTGAGCTGTACGGTTTGACTAA
Bn-A01-p1661180	A01	1888479	TATTTACTAGCTAATACATGTTCGGATATTCAACTCGAATACATGCTAAT
Bn-A01-p1666732	A01	1894040	CGCATGCATTATTTCAATCACCGTTATATACTATATTCTGCTAAAAGAGC
Bn-A01-p1977270	A01	2178002	AGATTATCTGATCAACAAGTTCTTGCTGACACCATCATGAAACGAGGACA
Bn-A01-p1990755	A01	2187849	AAATGGGTAGACTTACAGTTAAACTATTTATGTGAAATTATTAATTGCGC
Bn-A01-p2009581	A01	2210887	AATGCACACCGTTAATGGGAATTTGCTTCAAAAATGGATCATAAGAAAGT
Bn-A01-p2025400	A01	2232961	AATATTAGTCGATAAACCATGTCACTATCATATATATATCCAATAATTTT
Bn-A01-p2067006	A01	2276250	TATAGCTTTAGACATGATTGTTGCTGTTTCAGACAGTGCATACAAGAAGA
Bn-A01-p2069218	A01	2278492	TCTCATTTTTTAATTATTTTTGGACTAATTTTGGATTTATGAGAATCTTA
Bn-A01-p2114552	A01	2322009	TTAATGACCAGACACGAGAACGTTTCATATCTCTTAGTCACAAGCTGATG
Bn-A01-p3111607	A01	3380548	GGGATATGCTACCCTTACTCTAGGATGGGTGATACAAACAAAGAATCATT
Bn-A01-p3134159	A01	3402819	TGCCAACTAAGGATTTCGGATTATAACCCAAAAGAGAGAACTTAAAAAAG
Bn-A01-p3175614	A01	3451134	TGTGCTAAATAGTTTAAAATTGTTTCCATTTAGAAAAAAGGAAATTACCA
Bn-Scaffold006179-p319	A01	3540287	GGAGTGATCCAGCTGATTTTTGAGAAGGCCGTTCTTGAGCCCACATTTTG
Bn-A01-p3323476	A01	3559823	TTTTGTTATAATATGCAAAATTGAAGGTGAGATTATACACTTGTTGTTGG
Bn-A01-p3737522	A01	4138513	ACCTTAAATGGTTCGAGATGAGATTCTTCTGGTATCCCCTTGAGTTCTAA
Bn-A01-p3889035	A01	4270595	CTGAAGATTATATCTTCAATACATTTTGCTTGGTTGTATATTGTGATGGC
Bn-A01-p3892184	A01	4273196	GAAGCTTCTCTGGATTAATTACAACCAATTGATTACCTGTAGTTAACTAG
Bn-A01-p3904495	A01	4291143	CTCTTGTCACTTCTCTTTTGTTCTGAAGAAAGATCATGATTCAATTTCAA
Bn-A01-p3906965	A01	4293705	TAATACAATAATGCTGGTTATATTGCTTCAGGTTAAGACCCATACCTGGT
Bn-A01-p3938241	A01	4325142	CATTATTTATCACAATTATATAACCGTATGAACTCTCTTTCCAAGGAGGA
Bn-A01-p4084366	A01	4486621	GTAAAAAGCTTTGCCTCTTTCTCCTTCAGACAAATGTGTGCTTGCCTAAG
Bn-A01-p4084739	A01	4486994	CCTGACTACAAGTCGATCTCGTTTGCTGAAGTAGAGTCTCCTCTTGGTGT
Bn-A01-p4087533	A01	4489929	CAAATCAAACAACAATGTATGTGAGTGAGATTATAAAAGAAGAAACCTCT
Bn-A01-p4116110	A01	4518323	GGAGTATGTACCTTATTGTGGAGGGAGTGATCAAAACCTGGACTCCTATT
Bn-A01-p4173668	A01	4572007	CCTGTTGAGAAAGCAACATTTGGATAAGCATAAGAGGAGACAAACTCTCT
Bn-A01-p4177941	A01	4576272	ATCGAATATGGGTCGCATGCAAAATGAAAGCAGTGCTAAACCAATGATCA
Bn-scaff_19193_1-p567239	A01	4607875	TATACCGAGAGGGCGTGGTTCGCTGTGAGATCATCCGGCTTGACGTTGTT
Bn-A01-p4227703	A01	4618381	ATCGCTGACTTATCCGTGGCTTGACTATAACCGGAGACTTTTTCGCTGGC
Bn-A01-p4293878	A01	4678549	TCTGCTGAAAAACCTGAAAGGATCTCAGGTAACCAACCCTTAACTCTTTG
Bn-A01-p4353657	A01	4751558	AACAGCTTGTAATTGAAGTTTTGATACATCTTAAAAGGCTAACTGAAGAA
Bn-A01-p4354753	A01	4752633	TCCTAAAGACCCAAAAAGCTCAAATGTCCGAGTAGAACCCTAATAAATTC
Bn-A01-p4549564	A01	4975454	TACATGTACACTATTTAGCTTAACTTCTTATCATACAGAACAAATTTAAT
Bn-A01-p4600975	A01	5026685	CACACCTCTCATTAGGACCTGAAACTAGTGTGGATGCGTATGTATGATAG
Bn-A01-p4736924	A01	5128114	GTCGAAACTCCTCTGTCTCCATTTGCAACTTGCTGACAAAACCATTTCAT
Bn-A01-p4869879	A01	5259037	GCCCACCGGATTTGTGGAACAGAAATTGTAGTAATGTAGACAATTTTGTT
Bn-A01-p4920622	A01	5308845	ATAAGCCTGATGCTGTGAAAGGTATAAAAACATTGTAAAAGCTCTTGTTG
Bn-A01-p4922557	A01	5310562	TTAGCTGTCCAGGTTTGTTTTGTTTTCTCTCCCTCCATTAGACCTTACAG
Bn-A01-p4985329	A01	5369292	GATGTCAGTCCACTATAAGTAAACACAAGTAAACAAATTTAAGAGTTATT
Bn-A01-p5245778	A01	5658963	AGAATGGTAACTCGAAGAAATGTGAGGGTGATGGCTTTGTTTCATCTAAG
Bn-A01-p5246582	A01	5659770	AAGAGGAGAGGCCAACAGGCAGAGTAAGTAGTCGATGTTTTATCAACTCA
Bn-A01-p5265598	A01	5686621	TCACCTGTTTCTGGCGATGCCAAAATGTTAATTCTTTAGTAGACGAGATT
Bn-A01-p5269368	A01	5690400	GAAGATCCAGTTTTCGCAACGTTACTAACTTCGACTATGTTCTTCCCATA
Bn-A01-p5296564	A01	5727405	ACCCACCCACAATGCTGCACAGACGAAAAGAGAACAATGTGAGATGATCA
Bn-A01-p5298283	A01	5729122	AGAACATGATCAGCAAAGAAACTGCAACAGATCAATGATCTCAAAATTCA
Bn-A01-p5318059	A01	5743577	TCCTACAACTTGCATTTTGTTTCATATAAAGTGTAGACCCATAAAAAACA
Bn-A01-p5323726	A01	5749351	GAGCAAAAAACGGCGAACTCTCTCACTCTCAGAACATCACTAATATCTCT
Bn-A01-p5324472	A01	5749997	TGGACCGCTGTTTAGCCCTTTTGTTTTTGGATTTTACCCGATTGGATCTA
Bn-A01-p5328220	A01	5754850	TTTAACGCTATTTGCCAATGTAATTTCACACAGTACCGTCTTAACCAATA
Bn-A01-p5328679	A01	5755309	CGGTATCTAATTGAAACCATGGATAGTTTTCTCTTCACTCCGAGGTTCTA
Bn-A01-p5330192	A01	5756812	CTGTGCAGAAATTCTAAAAATATTTGCCTTCTAGTATGAAAATTTTAACT
Bn-A01-p5332773	A01	5760365	AATACTAAGGTACTCTTGTAGAGACTGTCCGATGCAGATGGCCTTAGTAG
Bn-A01-p5334474	A01	5762169	AAATCTTTAAAATTGCTCCAGCATGATCTACACATCTATAAAAGAATATA
Bn-A01-p5335218	A01	5764345	GTGTACTATGTAATACTTAGTTTGTTTTTCACGGGACCAACCAGTTTAAC
Bn-A01-p5335323	A01	5764450	CTTTACTACAAAGACGGAAATTAAAAATAAAACTTTATTGTAAATTCCTT
Bn-A01-p5335372	A01	5764600	AAAAATGACTGGCGTGCATTTTTAATGGACCAGTTAAATCCCGAATGCAA
Bn-A01-p5378430	A01	5851286	TCGAACAAACCAATCAACAGTAGCATCACTATAACATGTCCCAGCTTCGT
Bn-A01-p5385928	A01	5857170	CCACAGTATGAAAGCGAAGACCTCTTAAAGGTTAAAACACGTGTCAGTAG
Bn-A01-p5391551	A01	5862985	GATGTCACACTATGATGCAGTGGCGGGCTATATGGTTATAAATTTTGTAC
Bn-A01-p5418396	A01	5890187	TACACAATAGAGCTTGGACGTGATGCACTCATGGATGATTGACCACCACT
Bn-A01-p5480514	A01	5942045	ACTCTTTGTAATCATTGTCCCCAAAAATGCGCTCTTCCTTTTCTGTTTCA
Bn-A01-p5480517	A01	5942148	TGGTGAGAAGTTTCAAGTAAAGCTCAGTCAGCTATTTTGGAGATGGTGGC
Bn-A01-p5481004	A01	5942634	TTTGAGGTTTGTCTCATAATTGGAAGCATGTGGATTAAAAAATCACTGAA
Bn-A01-p5485980	A01	5947161	TTCGTGAACCATCTCTACTACACACCAAAAGAACAGATGTGACGCCTATC
Bn-A01-p5486104	A01	5947385	TCTCTTTTGTCAAGAGCTTTCTTGATCATTCCGGTATTTTAGTTGACCCT
Bn-A01-p5697529	A01	6156925	CAGAGCCAAATCAAAACACAATAATTACAGAACTGGTTAATGAAAAATAG
Bn-A01-p5711920	A01	6175017	CGATTAAATAGGATTTGTGTTCTTGATTTTGGTGTTGCAATAAAAATGGC
Bn-A01-p5730640	A01	6193380	TATGCCTCTATGTCTGAAGCTGAAAGCCTGGCCAAAAGTCTAGAAAGGTA
Bn-A01-p5731932	A01	6194218	AAAGGTCATGCTCACTTTCGACCATATCATCAATCTTCTCAAAGGCGTGT
Bn-A01-p5732226	A01	6194512	CTATAACAAACAATACTAGTATCATGATCAAATTTGTTGCCATCGTTTTC
Bn-A01-p5737901	A01	6197472	GTGGCCCATGTTATGAATTTATATTATGTGGCCTGAACCAATGCGTCATT
Bn-A01-p5752342	A01	6217820	TCAAAACAACTTCTTGACCGGAGAAATCGAAGAACAAGAAGCCGGTAAAG
Bn-A01-p5835558	A01	6305521	AGCTTATAAGCTTTATCAACCTGATTCACAGTACACAACCCTTTAATAAC
Bn-A01-p5862558	A01	6338691	ATGGACCACTTTTGAGGTACTCTCTTTCCAGTTGATGTAAATGATAAAGA
Bn-A01-p5878485	A01	6362352	TTAGTTAACTTTTGTTTGATTGTTTTCTAATAAAATTTTGGTGGTTTGTT
Bn-A01-p5899092	A01	6382690	ATAACACATGTACTGTTGAGAACAAAACATAGAAGATGAACAGTATATAA
Bn-A01-p5917688	A01	6395051	ATCCCACCAAACCTTGGAAGAGACTGCTCCGGGACCACGAACGTGCCATC
Bn-A01-p5949498	A01	6429113	GCCAGCACTAGTGGAAGCAGAGAATATCCAGGCATTGATTACATGATCAA
Bn-A01-p5977820	A01	6450193	CACATGTGCGCGGTTTTTAAGTTTTCTCTATATAGATTTTGTTTTAAATT
Bn-A01-p5990203	A01	6464228	AGATGTGGAAGAGTGGAAGAAGCCAAAACGCTTTTTAGTGAAATGGTGGA
Bn-A01-p6035491	A01	6495767	TTCTCCTCTTACCTGTGAATCAAGAGAGTGAATCATTCTCAGCTTATAAA
Bn-A01-p6040667	A01	6500827	CCTTCAATGAAACAAATGCGAATGAACATTAGTCTTTCTTGTCGCATATT
Bn-A01-p6044475	A01	6504738	GAAATTTTTTCTTCAAATAAAAACTTGGATGCCTCTGATATGTTAAGATA
Bn-A01-p6083015	A01	6543960	TTATCGATCAACGCTGATCAACAAGAAGAGAACCAACCAACATCTCATAA
Bn-A01-p6158889	A01	6622272	ATCAGAAAGAAAGAAAAATCAACAGTATGGATTGGCTCATTTCTATACGA
Bn-A01-p6168163	A01	6631419	GATCCATATAATAAGAAAGAAAAATATAGTTGTAACGTCCCGATCGTCCA
Bn-A01-p6168191	A01	6631547	TTCGAAAAATAACGCATCGCTCGTCAGACAGGATGTGGCCCACGGACCGA
Bn-A01-p6188347	A01	6651413	ATCTGTAAAGCTATCATCAAGATGGAGCACACTGGTCTGATCACCACAAA
Bn-A01-p6216424	A01	6681777	TACATATATATACATGCATGTGAGACAATGAGACATCTTATATGTATAGA
Bn-A01-p6217011	A01	6682377	TTGGAGATGATTAAAGTAAGTACCTTTCATGCAGAGATTCAAGCATTTGA
Bn-A01-p6220667	A01	6686035	GTACACAAAGCAATAAAACCAAGCAGTGAAATAGACGATAAAGATGCAAA
Bn-A01-p6270054	A01	6721635	AAGCTTTTGGTGACACTGTTAACATTCATAGGGATTCCAGGTACCCCAGC
Bn-A01-p6271245	A01	6722826	GGGATGAAACAACGACCACCAAATCTCTGCTGCAAGAAAACCAAAACAGC
Bn-A01-p6272642	A01	6724224	TGTTCACAATATTCGAATGAATTTTAAAATGAAAGCGTTCCTCCGTTTTT
Bn-A01-p6274135	A01	6725717	AACCTCAGACCTTGGGTTTAGATGCATCTCCTAATGAATCAGTACCTATC
Bn-A01-p6439605	A01	6921371	TCAGTCGATTTTCTTTTATAATTGTGGGTGTTTGGATCAAAACGTAAATA
Bn-A01-p6478922	A01	6947411	ATATCTCGCCGACATCCGATGTTCCAAGTCTTCTTTTGCTGCTATACAAT
Bn-A01-p6479735	A01	6948251	ATAACGTTACTAAACTAATTTGATATGTGTATCTTTCTTTTCTTTGCTAA
Bn-A01-p6482543	A01	6950334	GACCTAAGATCATCTTTAGGTGGTTCAAAAAGAATATTTAAGCTATTACC
Bn-A01-p6487075	A01	6955380	AACAAACTTGAAATTAGAACATGGTCTACCACTTTTTCCAGGGAAACAGC
Bn-A01-p6505754	A01	6965856	TGGTTTCATGATACTATCTCTTTTCTCCTCCAAAATACGAACTTCTTATA
Bn-A01-p6530903	A01	6980397	TTGACTTTGGGTCATCTCAACAAAAACTAACTTCTTATCTGTCTTCTATC
Bn-A01-p6546245	A01	7001329	AGTTCTCGAAAATTCGATACTGTAAATGCCTTCGCCAATTCCCAGACTCT
Bn-A01-p6552596	A01	7008734	AGAGAAGGTGAAAGATAACAAGAAGAAAGAGAAGAAGTCCGGTTCGGGTC
Bn-A01-p6558843	A01	7014984	ATGCTCAAGAACTTCTTGCAGCATCACAAGAAGCTGAGTGATTTAGATGT
Bn-A01-p6560270	A01	7016415	AGGTACACATAAGGCTCCTTGTCATGTGTGTAATCAAAACCCTTTTATGA
Bn-A01-p6604419	A01	7075807	AATACAGCAGCTGGATTTGAAAGTCATACAGAGTCAAATTCCTAAACAAT
Bn-A01-p6628035	A01	7101912	ATTACGATCATATGCATATACAATATCTACGATGAACAAACTCTTTGCAT
Bn-A01-p6643749	A01	7119774	CATGGACGAATAAGCTCATGAATGGTGAGCACAACCCGCATAGAAAACAG
Bn-A01-p6664608	A01	7138070	AAAAAAGGCTGAGTTAAGTTGCACTGCAGTAGTCTGTTTTTACACTAAGA
Bn-A01-p6678914	A01	7142424	AAGCCCATGGAGCTGGAGATGAAGAGGACGGTGTCGTTTGAGGGATTCTT
Bn-A01-p6687707	A01	7151594	ATATGGAGAATGAAATGTTGTTTGATCAAGGTGTCGTCACTGTGCTGAGT
Bn-A01-p6713213	A01	7178315	TATTATACACATCTTAATTTGGCTGAATGTCACTTACAATTCGCGAACGT
Bn-A01-p6714740	A01	7179904	AGCTAATTAAAATACTAAGCCCATATGGCAAATATATCATGTATATAGCG
Bn-A01-p6825673	A01	7297641	AAAGAACAAAAACCATTATAAACAACACACAAATAAAAGAAGAGTAAAGC
Bn-A01-p6838738	A01	7310456	TGGTCGGTCTTCATGTTGGACCAATAGGTAGTAGAAGGATATTAGTAGAT
Bn-A01-p6898291	A01	7366830	TTTATTGATTTTATCCCAGGAGAATAGGAGAGAGTATGGTCTTGAGAACA
Bn-A01-p6899980	A01	7368420	TTGTTAGCCAAAGACTTCCGTCAATGAACATGAGACCTTGCTTTGCAGCT
Bn-A01-p6900616	A01	7369056	GAAAATCAAAGTCAGCTATATTGGACTCAGTGATACAAGATATCATTGGA
Bn-A01-p6907522	A01	7378564	AAGGGTGTATTAGTTATGATTTAGAGACAATAAATACTTATAAGAGAGGA
Bn-A01-p6950868	A01	7416942	TTAGAAACCACCTGCTGTAGAATTTTTCCAAAAGCCCTATTTGACCGTCT
Bn-A01-p6972779	A01	7442487	TCGTACTAGTCATGATGATATAACCGGTTACTCACACTCAAGTGTTGGAA
Bn-A01-p6986405	A01	7464158	AAACCTCCGAGCAAGATTCAGGCGAGACCAGCGGTTAGGAAAGATGGAGG
Bn-A01-p7069263	A01	7533485	GGTAACTGATTGAAGGAGATTCGCAGACAAGTCAAACAATCTTGATCGGT
Bn-A01-p7089762	A01	7549755	ATTGCCACCTAATCAAGTAAATTAGTACAAACTTGAGGTTACATTTTTTA
Bn-A01-p7367598	A01	8128105	GAGCTAGGCAAGTTTCTAGTAGCATCACCAGAGCCATAGTAGGTGGAGAT
Bn-A01-p7369125	A01	8129661	GATGGAGGACCTGCGATTAGAATCTCTCATGATGCAAACCTGCAAATGGC
Bn-A01-p7372570	A01	8133211	TGTCTGAATCCAATATGTTGTTTGTCTTGGAATAGCTAATACCTTTATGG
Bn-A01-p7373427	A01	8133968	AATGAGCTAACATAGAAAGAAACAAGTTAAACACAAAACTAAGGGAACGT
Bn-A01-p7374290	A01	8134831	ATACACTAAACTCACCACATACAAGGCCAAGCAAGCAACCAAGTCCCAAT
Bn-A01-p7374589	A01	8135130	AGGATACTTAAGCAAAGGGTTGATGCAATGCCGTGTAGTAGTAGTAGTAA
Bn-A01-p7383179	A01	8144013	ATTGTTAGAATTTGGAGGCAAAATTCATAGCTAATTATACACGCAAACGT
Bn-A01-p7385409	A01	8146346	GAAGTGATTGGCATTTGCATATGGTATCCTGGTAATGATAAATTTTCTAC
Bn-A01-p7385725	A01	8146662	TTCGACCGCAAAAATTAGTTCTCTTCCTCTTCATGCAAACTGGAGTCCCA
Bn-A01-p7386111	A01	8146948	ATTATGCTCTTAGGACAAGTTTTGTGGTTCTTGTACCTTGATTAATCTTT
Bn-A01-p7405147	A01	8166653	GGTTGGTATGACCATGATTAAGGTCGAACACATTGCTACCACATCAGGCT
Bn-A01-p7405753	A01	8167259	GGAGCCTTGTTAAACGTTAAAATGAAATGAATTGTGATATATATTATAAA
Bn-A01-p7406041	A01	8167547	ATTCCAAGTACAGAAATACGAACATGTTTTATACCCATATACCGAAAATA
Bn-scaff_17592_1-p267740	A01	8181881	GTGAAGAGGCTAGAGCAGGAGACTGATGCCAAGATCGAGCAGTTGAAGAA
Bn-A01-p7430311	A01	8187399	ACATACAACAACTCAACAATAACTTAAATAATACTACACTCACTACATCT
Bn-A01-p7430242	A01	8187430	ATTATTTAAGTTATTGTTGAGTTGTTGTATGTGTTGCCATTTGTTTGGTT
Bn-A01-p7455852	A01	8204867	AAACAGATTCAAGAAAGGTGATCAAACTTATTCATGTCTATTAAAAATAT
Bn-A01-p7473265	A01	8222487	TACCCGGCCGTTACTAAACGGACTCGCGAAGTTTTGTATGTTCGTTATTT
Bn-scaff_17592_1-p361528	A01	8237313	TGGACATTTCATTTGCATCGATTAATACGACTATATAACCTTTTCTCACC
Bn-A01-p7493373	A01	8242656	CTCATCTCTTTCATCGACAATGTGGCGGTTCTCCGTTTTGATTCTCCTCT
Bn-A01-p7512557	A01	8261596	GAGGGACAAAGTCTTGACTACATTGGTCAAGGGTGTAAGTTTGATGAAAA
Bn-A01-p7530968	A01	8273468	GTAAATCATTCATTGATGTATGTTATTCAGACCTACTTCTTAGGCCTCTT
Bn-A01-p7548806	A01	8281763	AAGTCCGTCACTTTTCCAACCCAAGACTGCAAATAAACATTCAATACCAG
Bn-A01-p7551163	A01	8284025	GCTCGGATTTTTATGCTGAGATCTTACTGGTTCCGAGTTAAGGAGTCACT
Bn-A01-p7554673	A01	8287563	TCAGTACTCTCTTTTGTGTGTGTTACTAAGTAAAGAAACAAAGCTGTTGC
Bn-A01-p7557422	A01	8290582	AAAGTTCTATATTTCAGGCTCAGGAGATCACACATTTTCTTTGCTAGGAA
Bn-A01-p7558012	A01	8291269	GCTGGCCTACACGCCGTGTATAGTTATGTGCCACAAAAAATCACTACATT
Bn-A01-p7558345	A01	8291602	ATGCCTCCTGTAGAATAAAAATACATCTGTTTGGCAATATTCCAAGATTT
Bn-A01-p7574355	A01	8311214	ACTTCAAAATAACATATTTTAGAAGTTTGATACAAATACTCTTTCCGTTT
Bn-A01-p7594170	A01	8331118	CTTTTGCTTAGAAACCCGAGGCTTGAAAATTAATAAATTGATGCTTGTGA
Bn-A01-p7619726	A01	8356480	GAAACATATAAAAGATCATGTAGACTAGTTGCACGAAACCCACAAAGCCG
Bn-A01-p7643571	A01	8385642	GGAAACATACTTCTTGATGACAATGGTGAGATTAAGCTTGGCGATTTTGG
Bn-A01-p7648929	A01	8391213	ATTTTAGACGATCCAATCCATGCAACCCTGATGAAAGGGCCTACGTTACA
Bn-A01-p7667896	A01	8412507	TTAAATACACACAACATCGGTATTCAGAAAACAAAGAGATACAACATATC
Bn-A01-p7702471	A01	8443893	CATATTGATTAGTCTCATTGGCTTCTTCTAGCTTGTTTGTAGGTTGCTCA
Bn-A01-p7714470	A01	8454441	CAAAGCAAAAAACCAGAATACCCAGGGTCAACAGAATTGTAAATACCGTG
Bn-A01-p7787153	A01	8535189	GGCTTGATGAGAAGAGCTTGGAGAAAGTTACTGCTTTCATCGACACCTTA
Bn-A01-p7825044	A01	8563198	ACAACTTAGGCTAAAGATTCAATATTTCACAACAAAGGATTAAAAGTGCA
Bn-A01-p7827260	A01	8565478	TGTAATGCACCTTGCTTCGTGGAATGTTCTGATGGGACAAACCAGTTGCT
Bn-A01-p7831289	A01	8569633	TGATATATAGTCTGATGTTTTTAGCTCAAAATTCACAGTAAAACGTATCT
Bn-A01-p7852440	A01	8586253	TTATGATCTAAATCTCAAGTTTCTTGCCGTCAAGCCATACGAGCTTTGGC
Bn-A01-p7861283	A01	8595251	TAATGGAAATGGCCTCACCATCATCATCAACGTGACCATTAGCATGAGGG
Bn-A01-p7875358	A01	8617133	CCAACTCTGATCCCTGCGTGTGTTTACGTCACTTATTAATATGCATACTT
Bn-A01-p7889385	A01	8626717	AAAACAAGTGGTACAAGGCTGATGATAATACGGTAAATTGCTCATATCTT
Bn-A01-p7890174	A01	8627406	AACGATCAGCATTACTACACCCTCCAAAACAATGTATAATAAGTCATGTA
Bn-A01-p7897804	A01	8631660	ACTCCACAACACAAAACCGCGTCACAAAACTCACTATAAATACTTCATCT
Bn-A01-p8418102	A01	9172483	AAAAAGAGTAAGACTTTGCTGCAGGGAAAAGCAAATCACCTGTCCGTATA
Bn-A01-p8439363	A01	9199834	GAAACAACACTCCCAAATACCTCATTAGCCAGCCTTTCACCCATCATATC
Bn-A01-p8452366	A01	9221444	GTTAATGTTATCAATTTATGTTGCGGCCGACTTAGCTCTTGAATAACACA
Bn-A01-p8452981	A01	9223011	TTGATCATAACATGTATAGACATATCAGTAGAGAGTAAACTGAAACATGC
Bn-A01-p8470314	A01	9241982	CTACTACGTACACACCTAATTTCTCAGGCAATGGACTAATGATATTTATG
Bn-A01-p8675601	A01	9436979	AAATCTTGAATTCATGAGCTATATAGACAAATGCATTTTTCAAGTTTATA
Bn-A01-p8681556	A01	9439838	TGGCTAATCGTTTGACAACCCAGACAAGTAATGCCTCAAGTAGCGTTTTT
Bn-A01-p9170858	A01	9451871	TCAATTTTAGTCGTGTCTCCTTCTTTGGCACCACTTGATCGCTTGATGGT
Bn-A01-p9176104	A01	9461496	CGATTACCAAGTAACATCTACGCTTGTAAAACACTCGAGGTCTTGACGCT
Bn-scaff_16874_2-p157688	A01	9471076	TGTCAACATTCATGACGCAGATGACATTTCTCATGGTCAAACCGAAAGCT
Bn-A01-p9180828	A01	9472874	AAGACAACCAAAGAAAACATCAAATCTTTCTTGACTCTTAAAGAGAGTTT
Bn-A01-p9220977	A01	9510963	AGTTTGCCTAGGTTTTATTCGAAGAATCACAAGTTTAAGAAATCGTAACT
Bn-A01-p9223420	A01	9513611	CCTGAAAACATGAAACACAGAGTATCAAGGCCACAAACATCTACGGAAAA
Bn-A01-p9227229	A01	9517300	GGAACATACAAACACTAGTTTAGATTTTTTATTTAATGTATTTTTTGACA
Bn-A01-p9254925	A01	9534915	CTTGTGGCCACTCAGATATAGTGATTTGAATAGTTGAGTGGAAATCCATC
Bn-A01-p9256011	A01	9536001	ACAGGACATTCACTCATTTAGGTGCACTGAGGATTTATCAGCACAAATGA
Bn-A01-p9259611	A01	9546167	CATTACCGTTGTCTAGTTATTGTGTTCATCCTATATATGTTGTTTCTCTG
Bn-A01-p9260073	A01	9546629	TTGTGTTTGTATTTTGCCTATCGTTTAATAATGAATTCTCTGCTGATACT
Bn-A01-p9326695	A01	9613905	CTCGCCGTAAAAACTTTTGACTGCTGAAACTCAGTTTGGGTGAATCCTAG
Bn-A01-p9369257	A01	9647407	ATGAGACACAAATATATAAACAATAGTGACAAGGTTGAACCATGTTAAAC
Bn-A01-p9408018	A01	9682792	TCTTCCATAGAGAACATCTGTAACAAAGATAAGCTCCCAGTGAGTAGCCC
Bn-A01-p9810552	A01	10059317	TACTCATGAGCTCTCTTCAATCCCAAATCCTCAAATGTATAACGCCTCCA
Bn-A01-p9884449	A01	10136948	ATGTTCAAATTGTGATTCTAAACAGATTTGAGTTAATGTACGTGGAGTTT
Bn-A01-p9922741	A01	10186665	GTAATATAATACAACTCTTTTGACTACGAAAGATTACACTAGCCTTACTT
Bn-A01-p9951633	A01	10227554	TTTGATGCAATATGTAACACGGTTTTCAAGACCTTCGTTACGGCTCCAAT
Bn-A01-p9961425	A01	10244319	CCGACACAAGAAGTCTCAGCTGATTGGTTTCGTCTGATTTAACAGCACCT
Bn-A01-p9996240	A01	10293822	CCGACAAAACTTTTATAGAACTGTATCGATGATCCAGCTTCCAAAGATTC
Bn-A01-p9996458	A01	10293940	TTAGGAGGTTAAGAAGGCTGAGCAATCTCCCATTCTTTTAGAGCTGGGAT
Bn-A01-p10000230	A01	10312300	ACTGATCAAGCCACTCCATGAACATTGCCAATCTCTCTCTTTGATCAGCA
Bn-A01-p10026020	A01	10347918	AATATGGGCTTAACAGACAGCCGTACATTCGGTTCGGTTCATAGAACACA
Bn-A01-p10036602	A01	10358934	TTTCAAATTGTCACACAAAAATACAACGACAAAATAGAAACAAGTTGAAG
Bn-A01-p10069493	A01	10389474	GTAAGTTTCACAAGAAAATGTTCAATGCTGTTCCATCCACTAGTATTGAT
Bn-A01-p10071456	A01	10391619	TTTGAAACAATGATATGCAGCAAAACAGTAAGAAAATATACCATAAATTC
Bn-A01-p3279678	A01	11254072	AGCAAATGAGGCATTCTCGTGATCCATGAAAAATCCATACAACCTTAAAA
Bn-A01-p10835605	A01	11306855	GTTTTGTTTCTTGGTTAGCTATTCCAAAGTCTATTATGTAACACAACCTC
Bn-A01-p12454306	A01	12962339	GTTCTTGACGGCGAGTTGAAGTCGCAATTACTGATTAGAGTTTGGTGAGC
Bn-A01-p12456089	A01	12964217	TTCTAAAATCCATGCAATTTGAAACTTCGAGTCCATGATCTTGTCAATTG
Bn-A01-p12516944	A01	13010439	ATAGTTTGAGAAGCTAACTCCTATAAACCTTTGCTGTCTATTATCTGCAG
Bn-A01-p12510328	A01	13048432	CCATATTATTTTATATGTAGTATAGTATAGTGATGAACTTTGGGTAAAAG
Bn-A01-p12510566	A01	13048670	TATACACTGCAACTTATCATGTTGTTTAGTTACTCAGCTACTTTAATACA
Bn-A01-p12522369	A01	13063845	CAAATCCTTCAAGTATTTGAGGTTGCCTATTGAATCTGGTAGAATACCGG
Bn-A01-p12535269	A01	13068851	TCCAAGTGTGGATTGACCCTTCAATTAAAGCTGAAGAAAACTGTACCTCT
Bn-A01-p12535612	A01	13069198	TTTACAAATTCCAAAAGACAACTTGTGTTAACTTGATGAATGAAATTTCT
Bn-A01-p12539479	A01	13072172	TGTTTGAACTATTTACCACTAACCTAAAGTGGTATTTGGCAAATTGTGAC
Bn-A01-p12539655	A01	13072351	CATATAACACTATACCGTTTTGACAGGGGAAATGATCGAACTATATACTT
Bn-A01-p12543678	A01	13077009	TATTTTGTTGATGGGCTAGTCACCTCCAATCTTTAAGCGGACTCTATCCT
Bn-A01-p12544054	A01	13077498	TATCTTATCAACTTTGTGTTAATGTGTTTGATAGAATATATTGAATAAAT
Bn-A01-p12593173	A01	13140006	CTGTCTACTTCGACCTATAGATCCAAAGAAAATCTCACTCTTCAAAGACC
Bn-Scaffold000300-p15526	A01	13157615	ACCGTCGTCCCAGGTGGCACCGGTGGCAAAAGTGTCGAAGCTCAAGAGCG
Bn-Scaffold000300-p20118	A01	13162624	ACTTATGAAATTTGGTGCCGATAAAACTTTTATGAAATTTGGTGCCTAAA
Bn-Scaffold000300-p29536	A01	13172608	TTTCTAGAGCTGCAACCTCGAAGATGTTAAACCGTAGGTATTTAGGTAGA
Bn-A01-p12622123	A01	13204885	AAAATGTAAGTATGGATTTCATTTGAGCAACTTTCAAAATTTCAGTAGAA
Bn-A01-p12625892	A01	13208873	ATCTTCACCATCTCTTATTCAAGCAGCAGCAATATAAACTGCTAGACACT
Bn-A01-p12653338	A01	13237400	GAGCCACGTGGTGCCCAACAAGAGGATCCTTTTGATTAACATGAAAAGAC
Bn-A01-p12665045	A01	13250299	TATTCAAACAAATGACTGAAGTCCCAGAGACCTACTTAAAAATTCACGCT
Bn-A01-p12665250	A01	13250504	AATATCTTTTCCAATAGCTGTTTCAAAACTATTAAAACGTGACTCAGGGT
Bn-A01-p12734805	A01	13340976	AGGGAACATAGTCGTTTCCTGCACTAACAGGCGATGGATCCAAGAAGATC
Bn-Scaffold000253-p27839	A01	13750612	CACATCAATTTCGTCGACCACATTGCCAATTTCGTAGTCCTTTGCGGGAA
Bn-A01-p15695152	A01	13959378	GTTTGCTACTGGTTCAGCTTCACTTTCGTCGGTTTTAGCTGTTTTCCCGG
Bn-A01-p15568028	A01	14075359	GTTACCTTGTGAAGGTCATTAAGTGAAGGTTTTCTTGAATTTCTTGCATT
Bn-A01-p15519090	A01	14114096	TTACTTACAAACTCGAGCCTCCAAGAAAAGGGTACCACATTCAATCTTAA
Bn-A01-p15502589	A01	14135621	GATTTTGAGATCTTTCTTCTCTAGATGATAGCTATACCTCTGGAGTTGTT
Bn-A01-p15497190	A01	14140843	AAGGAGTTGCCAATGCGGTTGCAGAAATATGTTTGCTCTGGAACCTTCTC
Bn-A01-p15496772	A01	14141261	CCAATGACATGGATGCTGCTGCATCAAATCAAAACTATCAGACAAGGAAG
Bn-A01-p15496639	A01	14141294	CTTTTTGCTTTCGTGCTTTGGCTTTATGTATATTTACTTATTAGGATAAT
Bn-A01-p15489266	A01	14148704	ACAACTCTTGCTCATATCTCCAGCTCTCTGATCACCATGAGCAAGGGACC
Bn-A01-p15487080	A01	14150834	CAAGGAATTCACCTATTCTGGTGAGTGTGATGATTGTTTCGTTTTGAAAT
Bn-A01-p15481986	A01	14154640	CAAACCAAGGCCTCCGGCAATTTGGCTATTAAAAAGTGCTTGAAAAGAGG
Bn-A01-p15476640	A01	14160044	TAATCTTCTCTTGAGTTAGGGACCAATGCTACAAGCTGCAGAATATACAC
Bn-A01-p15441407	A01	14197834	TTTTAAATTAAACTACCTGAAAAACTGAATATACGAATATGTTTTATCTG
Bn-A01-p15432406	A01	14210622	GCCCAAACTTGCAATAAAAGACAGCAAGCGATTTCTTCTCACTTACACAC
Bn-A01-p15413589	A01	14229721	CTCGGTTTAATTTTCGTTGAAATTAGTTATTTAAATTGCTTAGATTTCGG
Bn-A01-p15408721	A01	14234489	ATTTAAGACACTTGCTTCAACAGTAGTTGGCATCAACATCTCTAGCTCAG
Bn-A01-p15401259	A01	14242182	CTTCACCACGTAAATGACTGAAATGCTCATCTTATCCCACTGATTTGTGA
Bn-A01-p15233095	A01	14408584	ATGATAGCAGCTATGTTGGCGTTCAAACAATCAATGCCGGAGTTTGTTGA
Bn-A01-p15182302	A01	14426305	ACTTAGGGAATTAGATGCGATGTCGCTGCCTCTGCAGTACTCAAAGCGAG
Bn-A01-p15179106	A01	14429603	GGGTGCTCTAAATTCTTTGAGGCAGATTGAAAATATACTTAATTGGTCTT
Bn-A01-p15130843	A01	14634951	AAGGAAAGGTGAAGTTTGATGATGGTTCGTGTGTTAATATTGTAGGAAAG
Bn-A01-p15114417	A01	14651095	CGTTGTGCCACCGTGGTAAAATATCACCAATCGAGTCAGTAATATATACC
Bn-A01-p15095524	A01	14670228	CAATTTTAAACTGAGTAGTTTAAATTAAACACTATGACTAGTACTTACAT
Bn-A01-p15095213	A01	14670605	CGTTGTGTCCAAATTTGATGTTGTATATTCTCTGCGACGCTGGTTCAGCT
Bn-A01-p15087045	A01	14678673	TCACAAGCAAATGAGATCTCTGATGGTGCAATCATATTTCTTGATGAGGT
Bn-A01-p15086787	A01	14678931	TATTGCAGATTGATGGATTTGAACAGGACAAAAAAGTGGTTGTGATTGCC
Bn-A01-p14965596	A01	14796021	TCTACTTTCCCAAAGCTGCACAACCCTTTCACCAAACAATTAGAAACCGA
Bn-A01-p14965172	A01	14796545	TATTGCGTACAAGTTGTTCGGCAAAATGCTTGAGAGAGATGTTGTCCCTG
Bn-A01-p14960233	A01	14801589	CAGAGGACCATCATCGTGAGAAGGAACTACCTCCACTTTGTCAAGAAGTA
Bn-A01-p14959478	A01	14802444	GAGATTCAGGAATGTATCTAGTTAGTAAACAAGAGAGATTAAATTGAGAC
Bn-A01-p14955594	A01	14806682	GACACACAAGTCCGCTTGATCAACCCGCCTGTTAACGATCGGGTTTTCAT
Bn-A01-p14949256	A01	14813033	AGGTTAATAGATATTTCGCCTACTCACACAATTACCCCAACTGAGTTCTC
Bn-A01-p14949121	A01	14813268	GGAATGTGGTATCGAAGATTTGGACCCTGGAATCATCATCAGGAAGCTCA
Bn-A01-p14949030	A01	14813359	AGTCAAAGATAGACACCAGCAAACTTCAACTTAGGACGGTCTTTCACGGC
Bn-A01-p14948748	A01	14813541	AATGGCACAGAGTTTGTAGGATCGCTGAAGCCATTTAGCTTGAACCGAGC
Bn-A01-p14948614	A01	14813675	ACCAGGTTTAAAATGCATCACGACGCATATCCTCCCAAAGGCTGCCAAAC
Bn-A01-p14948379	A01	14814010	ACCAGATTGTTGAAATCAGAAACTGAACAGATTTAGAATATCGTCCACAT
Bn-A01-p14948237	A01	14814052	TTAACTGTCTATGCATATAATATAGATTAGTGAAGCTCGGGTTAGCTAAT
Bn-A01-p14945302	A01	14816984	AATTCTGGTGATGAAGTATGCACTCAGTATTGCGTTGCAGAAACAAATCC
Bn-A01-p14943499	A01	14818787	GATTATGTACAAGGCCCAAAAATATTTTGAGTCGGGCCTCATTATAATCT
Bn-A01-p14942681	A01	14819705	TGTACCAAAACAAGGTTCAGAATTGTTGGTTTGTGTACATTTGAAGAACG
Bn-A01-p14901403	A01	14864537	AGTCCTGTTGTATAAGAAGAAAAAAGGCATGGGCATGGATCACAATATGT
Bn-A01-p14859839	A01	14899142	ACTAGAGTTTCGTTAAGAGTGGTATGTATATTGTTATGCCAAAGTACTGA
Bn-A01-p14727717	A01	15013842	TGTCTCGAGATGTACCGCCTGGTTTGAATGAACTGCAAAATAGCTTAGGC
Bn-A01-p14723306	A01	15018335	GACGATTAGGAAGGGGATCATGCCCTTCGTAATAAATAGGAACAGATGGT
Bn-A01-p14704844	A01	15042289	AATACCACCTAATTCGCTTTTCTAGCAAAAACCTCCTGCTGTGCTTCTAA
Bn-A01-p14339825	A01	15060280	AGACAACTCTTGCTCATTGCTTGACTGAGAAGCGTAAAACAGAAGCTGGA
Bn-A01-p14415386	A01	15138245	TTTCCATTAAAAGCACTTACAGGGCCACTGTAATCGAGAAGACGAGTGCA
Bn-A01-p14419363	A01	15142409	GTTAGTCGGGTCACTCTATCAATGGAATCATCACTTTACACGTCAAAAAT
Bn-A01-p14666643	A01	15368715	ATTTGAGATTGCGCACCGTTCCATCATGATTGAATTTAATAGTGAAGACC
Bn-A01-p14687636	A01	15398625	GATTCCTCTGTTTCCAAACTCATCGAATTTGATCTCAAACGTTCCAGGTA
Bn-A01-p14256104	A01	15467342	GCTCTGAGCTCATCCAAGTATGTTATCAATCTTACTTGTCTAGACTCTGC
Bn-A01-p14241215	A01	15496600	TGTTTCTAGCTTGGCCTTCTCGAGAATCACTCAGATTTGTGCAGAGAAAA
Bn-A01-p14232473	A01	15546529	ATAACCATTTTGAATTAGATAGGTGGTGCAATTAAGAACTCGGTTTGTAC
Bn-A01-p14223709	A01	15551357	GCACACAATACATCACCAGTTCACCACCGTAGGATTAGGTTTTGGCTCAT
Bn-A01-p14201581	A01	15568499	TCCTCCAATAGCAAGGATTGACAGTGCAAATTTCAGTTTCCAGATGTGCC
Bn-A01-p14200714	A01	15569366	GCTCAACATCACTTTGCCCACGAACTAATAGGTTGATAGGACCAACAATT
Bn-A01-p14191393	A01	15578042	TCTATCTAGTTTCTGAGTTTTGATATCAGAAACTCTCACTGCGATGGGCT
Bn-A01-p14168802	A01	15605768	GTGTGTGTAAACACAATATCGAAGCCTATGTTTCCCTTCCCCATAGACGG
Bn-A01-p14167866	A01	15608710	AGAACAATATGAAACCAGAGAGATGAAACTAGGAGCCAAAGGGCTTCCAG
Bn-A01-p14079006	A01	15710194	CTTATCATTTTCCTTTTATGCGAGTGGTATCACGGTCTCGATAGCGACAT
Bn-A01-p14076641	A01	15712604	CCAAACTCCAAACATAATCGTACTTGAGCTTCTTTAAACCCACTGGTGTT
Bn-A01-p14074391	A01	15714856	AAACTTGTCGGAGATTCCTGCTGAGTTGAGAGAAGTGTTGGATGAATTTC
Bn-A01-p14074100	A01	15715249	TGAATAAACAACTTCCCCATGTAGTTCATTCAGAAGCGGCTCAATATACG
Bn-A01-p14071179	A01	15718062	TTTGTACTGCGTATCATCCGCAAAGTGGTGACTGAAGTACTAAATCGTTG
Bn-A01-p14071237	A01	15718104	TTAGTACTTCAGTCACCACTTTGCGGATGATACGCAGTACAAACGAAGTT
Bn-A01-p14057073	A01	15724486	AATCAATGAAACCTCGCTCACCGAAAAGATCAAACATCACTCCTTTATCC
Bn-A01-p13893020	A01	15959362	TTGTTTCTTTTTTACTAATCAAACATCTGTTTTGCACCATAATGTGTTTC
Bn-A01-p13775817	A01	16093961	CAACTCTCGAGGTCAGCTAAGCGACGGGGCATTTGTGCCAGGTGGTGGTG
Bn-A01-p13239976	A01	16696580	TTGCCGGCTAGATGCAGCAATCACTTTAGCTTCAACAACAAACAGGGAAC
Bn-A01-p25750911	A01	18702927	AAAGCGAACACTGATCAATTTGTTCTTATAAGTATTGCGCTATTTAATAT
Bn-A01-p26010353	A01	19598207	CTTTGGCGTTGCCAAGAAACTCAGTTCTTTACAACATAATTTCTTCTGGC
Bn-A01-p15957543	A01	21092869	TGTGTCATCACCATATTCAGTCTTACTAAAATATGATAACATGACTTTTG
Bn-A01-p16015382	A01	21159016	CCAAGTCCTCCCGTCCTAAATCATCAGAGCAGAAAGGTGAAGAAAAAGAC
Bn-A01-p16079370	A01	21249676	AACAGTGAATCTGAGGAAGAAGGCACTCGTCATTTCATGGTGAATGTCAT
Bn-A01-p16088721	A01	21259044	ATTAACATCATCATCTAACAACACATCATTATGCCATGTTGCAGTGTTTT
Bn-A01-p16093558	A01	21263500	TTGGCACGTGTAGACTGAAGATGAAGTTGAGTTGGTGTTAACACAAATGG
Bn-A01-p16103425	A01	21269277	CAAGTTGTGATTCGACACGGTCACATGTATCAGTTGAGGAGAGCACTAAT
Bn-A01-p16106372	A01	21270398	TTGGTGATACTGTTTCTTCTGTCACAAGGATGAACACCCTGAAACCAAAA
Bn-A01-p16111263	A01	21271656	CGGATCCATCAGCAGCACCTTTTGTTGTGGTTCTGTTCTGTTTGGCTTGA
Bn-A01-p16121664	A01	21277548	ATGTAAGTTCAAGCTTTCATCTCGCTCGACGATGCACTTCATCGAACCTC
Bn-A01-p16122923	A01	21278808	GATTGTGTTGCTGTCTACAGCACGACGAGTAGAGTATGTAACTCAGTTAG
Bn-A01-p16123649	A01	21279434	AGAACGAACCATGTACACAAAGCTGCAAAACCTGCGATAATGTAGCCGCA
Bn-A01-p16127871	A01	21283881	ATGCATACATCATTTACATTGGAGGACAACTCATTTCTTGGTCATCGCGG
Bn-A01-p16128165	A01	21284175	TTGTGTGTTACACATGTATCAACTAGAGATCAACTAGCTGATGCACTAAC
Bn-A01-p16128458	A01	21284468	TAACAAAGACGACAAATTGGGTACTAAGACTGTTTGAATAGAACACTGTT
Bn-A01-p16134540	A01	21294509	CTCTACTAGTGGTGGTGAATGTAGTACTCCGGTTTTGTGGTAGTAGATTA
Bn-A01-p16134838	A01	21294698	TATCGGAATTTGATATATTGATCCTGTAAACATGACCTGACCGTTCCCTG
Bn-A01-p16135094	A01	21295054	TAGGTCACCCACGTAGTACTTTGGGTTTGTGATAGTGATACACTAAAAAT
Bn-A01-p16135537	A01	21295397	ATTAGGTGGAATGGGTTTCTAAGAATTTATTTGGTTACCTATGACTCAAA
Bn-A01-p16138308	A01	21299526	TGGTATAGAGATGTTTTTCCTTTTGTTTATCTAGTAATACTAGGATCGGT
Bn-A01-p16142196	A01	21303445	CATAATCACAAAACGGGTTTGCATAGTCTATTTGAGAACAATTGTCTAAT
Bn-A01-p16173770	A01	21376366	CCAGAGGTGTGGAGACGCCAAATGAGTGAGTCCTCAGTATCCAACACGCT
Bn-A01-p16174042	A01	21376638	CAAATATACAATGTAGGAATAGATGCATCGTTGTCTCCTTATCTCCACAT
Bn-A01-p16200217	A01	21410395	TTGCAAATGGAAGAATAGGTAGTGTTGTTCTTTTTGTGGTGCATATCAAG
Bn-A01-p16221475	A01	21429893	TCTAAGTGTCACTCAACCTGCTCAATCAACACACACTCAACCTGCTCAAC
Bn-A01-p16221732	A01	21430052	TAGTCTACTTAAACCATTGTGCAAAGAACAAAGCTAGAAATGTACATAAC
Bn-A01-p16222086	A01	21430407	CACCATCAATCTAGTTTACAGAGCAAATAAAAAACAATGAGAACGAATCT
Bn-A01-p16222167	A01	21430487	TTGTTCTCTACAATTATACAAACATCATACAACTATACAAGCATCATACT
Bn-A01-p16223356	A01	21431555	AAATTAAGAAGCAACAATAATGAAAGTGGGGATAAACAACGAAAACCCTA
Bn-A01-p16229096	A01	21436588	CTCTGCCTGCAATTATTTAGTAGGGAGGAGGAGGAGGTCGAACTGAGAGC
Bn-A01-p16257043	A01	21450932	TGTTCTACTCCATGTTTACTGGTGGAGATCCCTAAATCAACACGTTTAAG
Bn-A01-p16276961	A01	21457721	TTTCATTGTGAAAAGTCACTAGAGACTTCTGCCTGGTAGCTAAAGTGAAG
Bn-scaff_15705_3-p245960	A01	21473508	AGGAAACTTTCTTACTGTTGCTAGCCTTAACTGCATGAATGAAGCTCTTC
Bn-A01-p16303134	A01	21517905	GTTGTTAGGAAAAGGGTTTCGTCCACCGATTGCACTTAGCAAAGAAATAT
Bn-A01-p16331424	A01	21537581	AGGCCTCCGGCGAGCACAACCTGTCACCGGTGGGGCTTACATCTCCTTCA
Bn-A01-p16343556	A01	21547737	TAACTGTCTAATGATTCTGTAACACAAGATAAAACAAATTGTTGAAAGAC
Bn-A01-p16358989	A01	21562377	TCATGAATTTTTAAAAGTATTTAACCTTATGACTTGTCTTAGCATAATCA
Bn-A01-p16374068	A01	21582315	AGCGCCATTCAGTAACTATCTATATTAATTCTCAGTCGAGTTGACTGCTA
Bn-A01-p16380496	A01	21606284	TGCTGATCTTATCAAAGAGCCGAACAGGCTGGCTGGTTTCATGATTCTCC
Bn-A01-p16389291	A01	21615129	TGTCTGTTCCAGACAAGATACGTCTAAGATAGTAGAAGTTTAACTTTTAT
Bn-A01-p16403023	A01	21653523	AAGAATGTTTTAAAATTATGTTTTATTTATACTCACTGTTTATACTCACT
Bn-A01-p16418499	A01	21667775	CGTTAGATACATGATGTTTACATCATACGTACACCAAATAAGCGTTTGAC
Bn-A01-p16432946	A01	21681835	TTGATCCGATGAGGGTAAGATCCTTTTCGATAAGTTCTGCTACCTTCATG
Bn-A01-p16454615	A01	21713809	GTTAGATATGAGCGTTCATGTATATGTTCAGATATACATCGATTTTACGG
Bn-A01-p16461639	A01	21720846	GTCTTCAAAGGATATTGAAGATTTTGTAGGTTTACGGTTTGACCGGTTGC
Bn-A01-p16461540	A01	21720847	ACAAGGTTGGGGTGGAAACGAGAATGAAAATACATAACATCGTAGGTATA
Bn-A01-p16537866	A01	21776751	TTGGGTACGGTAGGAGAATCCCCATGGCTTCTTACCAGGAATTTTAACGA
Bn-A01-p16537792	A01	21776777	CCATGGGGATTCTCCTACCGTACCCAACAAGGAGAATTTGGTCTAAAGAT
Bn-A01-p16538323	A01	21777308	TCAGGTACAGCTTTGGAGAGAGCATATTCCATAGATTGTTAAGTCGCTAA
Bn-A01-p16538587	A01	21777572	CAACTGCTCTTCGTAGTGAATATGTCCTGAAAGGATCATGCTATTACTGA
Bn-A01-p16539250	A01	21778235	TAGGGGTGAACCGTTTATAAGAAACGGGTACAAGACAAATTCGACCCAAA
Bn-A01-p16557636	A01	21792989	CATTCAAAAAGTCCTTTTTCGTCCTCAATGGATGGCCATGGGAAAGAAAT
Bn-A01-p16577721	A01	21816081	TCCAGTGATACACACACCATAAACCAGTTTCCTTTATTCTCAGTTAGCTC
Bn-A01-p16580971	A01	21819369	TGAGTTGCGTTTGAGTTTTTCATCAGAAGTGAAAGAAAATGGCCGGTGGT
Bn-A01-p16656886	A01	21859171	TCAAGTCTAAAAAAGGCAATCTTAAAACCAATTAATGTTAGTTTCCAAAC
Bn-A01-p16662544	A01	21864927	AAGCTATCTGGTTGCAAGATCTACTTAAAGATATCACGGAAGGAGAGTCA
Bn-A01-p16665014	A01	21866750	ATGCTTCTAGTCATTTCCATTAGAGTTCGATTGCGTCTCTGCACAACTCC
Bn-A01-p16665036	A01	21866872	AGAGTTTCTATTCTTCTGTGATGATCCTGGTATCAAACGCCATCTAACAG
Bn-A01-p16669142	A01	21870979	AAACCAAAAAGAGATAGTACTATATGAAAAGGAAAATTGAGGAAAAGGAT
Bn-Scaffold000582-p3247	A01	21889635	GGCGTAAGAAACAAACGGACAAATAGTATACTTAAATGTGACGATAACAC
Bn-A01-p16692959	A01	21898977	CCGCATAGGATATGTCTTGTCTAGTGAATTTCAGGTATTGTAGAGCCCCG
Bn-A01-p16694394	A01	21900444	AATGGCCTTTGAGGGTAAGAGGTTGAGGATATGGACAACCGTATGAAGAG
Bn-A01-p16705936	A01	21913854	ATTGGCACCAATGGTCATGTAGATTTCTTTAATTGATGTTTCTTTACATG
Bn-A01-p16711121	A01	21919874	TGTGGAGGAATCAATATTGTTATATGGTTCAAATGTCACACCTCGTAAGG
Bn-A01-p16715637	A01	21924385	TCAACGGATAGCCTTCTGAAATTAGGAGAGAGAGCGATGAGCCTAAACCC
Bn-A01-p16717957	A01	21926704	GGGCACGTTTACCACAGAAACAAAAGGATCAGAACAAATCAATCAGACAA
Bn-A01-p16720365	A01	21929507	ATCTGGTTCGTTGGACTCTAATATTTCATGACAAATGACTTGCTAAGCTG
Bn-A01-p16749951	A01	21961255	CTGAAATTTAGACCATAGCTCCTCAAAGTTAATATTACGAACAAAATAGT
Bn-A01-p16774157	A01	22007895	GGGTTGGGCAGATGCCATGCCTCTTGAAATGCTTCAGGAAAATGGTTTTA
Bn-A01-p16829363	A01	22026809	TCTAGTTCACATTGCTGCTTTTGTGTGTTCTCTGGAGTGAATTGCAATTA
Bn-A01-p16857183	A01	22061066	AGGCTTCGGGTGAATTTCATCCAGAAGCTGCGAGAGGATTGCCGTGAATA
Bn-A01-p16857466	A01	22061447	AGGTTGAGAGTATGCATTTGAAATTAGTGTCTGACTTTACACTTTTGTTC
Bn-A01-p16911720	A01	22163526	TAGGGATTTTAAGGATAAAATCATTTTAAGGATAAAATCACTTACCAAAT
Bn-Scaffold000508-p6116	A01	22171420	ATCGGGTAAAGTGCCCACCCCTAAGTTTGACCATGAATCAGTCACATAGT
Bn-A01-p16926592	A01	22194126	TACATTTTTTACTTAACTCTAAATTTTTCACAATAATTACAATCACATAC
Bn-A01-p16935031	A01	22203668	TGAAAATGTTGTGTAAAACTAAGAAAAATAAAGTCCGTACACAACTAAAG
Bn-A01-p16951655	A01	22220487	GCTATGTGATACTTCTCGTGAGGAAATAGCTTGTTTTTCCTAAAAATGTA
Bn-A01-p16997658	A01	22256199	TTTGAAACTAAGGACTCTAAGCTGGTCTAACTGGTTCAAGCTCTTCTCGT
Bn-A01-p17036109	A01	22315392	AAGCGAACCAGTTAAAGATCAAAGTAGTTATACACTTTGGCTAGACTCGA
Bn-A01-p17081120	A01	22383091	ACAAAACTGAATTGACCCTAGCTTTTCCTAAATATTTACATTTTCTCATG
Bn-A01-p17104282	A01	22405995	GGCCGCCACACCTCATTAAACACACAAATGCCTCTGGAAATTGTTGCTTG
Bn-A01-p17105194	A01	22406827	TTTCCAAGTCATAGTAGAATGGAGAATGTAAACACTAATGAGATTGTCCC
Bn-A01-p17105372	A01	22406905	ATTTGTTTACAGGTAAACTGTGTTCTATATCATCAGGGACTAGAAACCGT
Bn-A01-p17105672	A01	22407205	CTCTAGAGAGGTAATTAAGATTACCTCGTTTATAGTATAGATCGGATAAA
Bn-A01-p17106985	A01	22409980	CGGTTCGGTTTTAAGTTATACATATTATTATACAGGACAATTTTTATATG
Bn-A01-p17118839	A01	22417093	CGCATCAGTAAGGGCTTTTGATGCCATTGGAAATAAAGAAAGAGAATGTG
Bn-A01-p17119024	A01	22417278	TCTTGTAATCCTAGCACTTTCCAATTAAATGAGTTTTTAATAAAGAAAAA
Bn-A01-p17121291	A01	22418678	TGTAGCTTTTCTGTCTGATGAAATTTGATGTTGGTAATCATCTTTGTGAA
Bn-A01-p17121775	A01	22419164	CTTCCTATCCTCTTCCATCGTGATGAAACTGTTAGCACGATGGAGGATGT
Bn-A01-p17150875	A01	22436884	GCCCTCTTAAGTTTAGTGGTTGACTCCGCCACTGCTTAATACTACAATTA
Bn-A01-p17157752	A01	22446255	GGATTCTCAGGAAAAACATTAAAATGTCATTTTTAATGGATAAGTTGGGA
Bn-A01-p17159109	A01	22447630	TAATTTCGCTCGACTCATGTCTTTGACGCATTCTAGTAAACCAAATTTGA
Bn-A01-p17216088	A01	22524939	GATATTGCACATGCCTGGATAATGGTAATTAACACTCTTTTTCTTCCTGG
Bn-A01-p17216237	A01	22524989	AACGAGCAAACATATCCACAAAAGTGGTTACTAGAGTTCAACAATCTACA
Bn-A01-p17242218	A01	22555668	AGCCTACTCTGACAAGAGACTCTCTGTTTATATTTTATTGATACCTTAAT
Bn-A01-p17258931	A01	22575665	CAGATGTTGCAGGAGAAAAAATCAGCCTCGGTGAGGCCGATGAATATTGC
Bn-A01-p17294955	A01	22614111	ATGATGCTATGTGGAGATGTAACTAGGGGTTTAATCTTTTTTATAATCGT
Bn-A01-p17306980	A01	22634810	TGAGTCAAGCAAAATATTTTCAGTTCTATATAAATGTATGTGGTATTTTC
Bn-A01-p17428120	A01	22751186	AGATATCTTAAAATAAATAAGTATAAAACAAGATTTGATTTCGAAACTGC
Bn-A01-p17434748	A01	22757538	TATAACATGTAGTCGTAATGGTTAATTAAGATATATAGCCATTTGAGATA
Bn-A01-p17437603	A01	22760495	AGATTTCCGGTTCGGGCCGGTTTGTTTATATTAAAAAAGGAAAGTAATTA
Bn-A01-p17438645	A01	22761542	ATAATATATGTGTTTTCAGAGTGGTATGTCAGGTTAGCAACAACATAGGA
Bn-A01-p17480096	A01	22832808	TTTGACTGACATCTAATAACCAATGGCTTACATATGACCTGATCTTAACC
Bn-A01-p17481703	A01	22835065	AGATGCAAATGCAGTTTACTGAGGCGAAGGAACAATGATGGATGAGCCAC
Bn-A01-p17481804	A01	22835166	GTGAACTCTTCTGTAAAAAACAACAATGATGCTGATGTCTTCGACACTGT
Bn-A01-p17482037	A01	22835399	GAGGAATCGTTGAAGATGATTTGGAATAATAGCTCTGGTTGGGTTACTGA
Bn-A01-p17483006	A01	22836247	AATCCAACTCCGACCATCTGGGCATCAACTATTGTAACCAAAGTCGCAGA
Bn-A01-p17518104	A01	22863427	GTCACAGCCTTAACAAATCTACTGGATTATATGTACATCAAACTCGCCAC
Bn-A01-p17518305	A01	22863636	TCAATGTAGTATCGCTCGTAGCTCTGATAAAGTGATAAACACACAGAAAC
Bn-A01-p17548227	A01	22885882	TGCTCCTTGCTGAAACCAAACACACAAATCCAAGATCGGACAATTGTTCA
Bn-A01-p17550588	A01	22888255	CTCTTCCTCGTTCACTTAGTCCTTTTCACGGTATAGTACATACTTTCGCA
Bn-A01-p17574483	A01	22919018	CGGGTGTTAGTGTTTTCAGCTACAACGGCAGAATGTCTTTTTATTTTAAC
Bn-A01-p17625721	A01	23021113	AAAACATTTAGGTTAATATTTTTCAACTATAGGTATTTTGCCCGCACATG
Bn-A01-p17626052	A01	23021344	ATGTATATTATGATATTCCCCTTCTTTAACACTAAGAGTCTAAGACCCTT
Bn-A01-p17629571	A01	23024861	TTTGTTTGGGTTGGCTTTGGCTCATTGGTAACGGCTCCTTCTAAGCGAAA
Bn-A01-p17677926	A01	23071594	AACAATAAGACGAACTTAGTTGACGATTAATATATATGAGATTCATGCAC
Bn-A01-p17691799	A01	23093617	GCAACAGCTAATACGGCTCATGCAACTTCACCGCATGTTTCAACCATCTC
Bn-A01-p17693439	A01	23095258	TTTATATATCTGTTTGAAATAGCAATAACCAAATACTTGTGAATATTTAT
Bn-A01-p17716773	A01	23126959	TATACGTCTGAAGATTTCGTGCGACCTAGTTCCAGATATATCTGTCCATC
Bn-A01-p17728772	A01	23138899	GACTGAACCTACAATGATCAGCGAGGAAAACAAGGTGGTTACTAAACTTC
Bn-A01-p17751647	A01	23158575	GGAAGAGTTGAACCAGTTAGTACGAAACCAAGAAGAAGCAAAGCTGAGAT
Bn-A01-p17769742	A01	23165834	AATCTATCAATGACACTTCTAGAAGACTCAACCTGGTTAACACAGATACA
Bn-A01-p17771411	A01	23167507	TTTAGTTATACAGTAAAGTGCACATTATTCTACTGTAAATTCTACCAAAA
Bn-A01-p17820874	A01	23201021	TACCGATTAAGATTGGGTATTTTGATTTCGGTTTGGTTTGGGTATTCCTG
Bn-A01-p17845660	A01	23235143	GATCATCAATAGAACCGAAGGAAAACAAAGAAAATGGCTGATCTCATCGC
Bn-A01-p17849675	A01	23239403	ATCCTTATTATTGGTATTATGAGCATTGGTCCATTCCATGATTTTTCGAC
Bn-A01-p17881348	A01	23267895	TGGTTGTTGTATCCTTCTAACATTGACCAAATAACATATCCAAAGGACGA
Bn-A01-p17941441	A01	23396270	ATGCTTGTACAACCACATAAAACTCACAATATTAATGTTAGGTGGTCGCG
Bn-scaff_16929_1-p154513	A01	23463321	TTGATAGATCTGCCTTGTCTCTTATCCAAGATTTTGGGAACTTTTGAAAC
Bn-A01-p18383994	A01	23864773	TTATTCGATCTTCCTCAACAATAGGAAACAAGAAGTACAAACTTGGAATA
Bn-A01-p18391341	A01	23873910	AAAGATGGTATAAAACGAGTCCGATCTTTTAGGGAATATTTATGGTTAGG
Bn-A01-p19340658	A01	24167610	TAAGGTAAAAGCTTAAAACCACCAAAAGAGTTTTCAAAAGGTAAGACCAT
Bn-A01-p19498222	A01	24339933	TGAAACTCTGATCAAAGGAAAAACATAACAAAGTAATTACTATTTGAGTA
Bn-A01-p19607256	A01	24434582	GAGTGTGTGTTTCCAAAGGTGGACGATCTCATCAGCCTTACGAGTTAGAA
Bn-A01-p19993388	A01	24772997	CTAACACAAAAACTAGTAGCAACTCAATGCAAAGAAGCAAACGCTGAAAA
Bn-A01-p20133687	A01	24906072	CCGCTACATAAACGCGTTTTGGAGTCTGATGATCGCTGCAAGAAGCATCT
Bn-A01-p20144346	A01	24924263	TATTTGAAGTTATAGAGTGTCTTTTAGAAATGTTCTTAATGAAGCACAGG
Bn-A01-p20144596	A01	24924613	GACTTCGTATAGTTAAGTTGCGAGGAAAAATATTAAAGTATCATTGATAC
Bn-A01-p20147405	A01	24928777	TTAACAAACTGATAGAAGCAGGTTTGTACCATAGAATCTCCAGTAGTGAA
Bn-Scaffold014697-p80	A01	24940143	TTGTATTTATGATATTAGATCACAACAATAATGATCGAAACAAGGGTGAA
Bn-A01-p20166016	A01	24952108	ATTTTCATGTTTTTATGCAACAACAACTTTCATTTACATTTACAGAGCTG
Bn-A01-p20167230	A01	24953225	AATACTACTAATTCCATTCTCACCATAATTCTCATTATATCCAAGAAAAC
Bn-A01-p20211387	A01	24990146	AAGGAAGAATAAGGGTTTTGTATCTCCCAAGGAAGACCAGAACAACCCAA
Bn-A01-p20246564	A01	25024285	ACATAAGGGGGAAATTTCCTGTAAATAGCATCAGTAAAAGGTAAAAATAA
Bn-A01-p20248379	A01	25026200	CTTTCGAACCTCCAAAAATCTAGCTCATGTGTTGCACGAATAGGACCCAC
Bn-A01-p20306930	A01	25072547	TGGTAAAATATCCAATAAATTTTTAAACAACCATAACGATTTAATTATCA
Bn-A01-p20323059	A01	25087402	AGAGCCTTTAATGATTGATCTTGGGATTTATAAGGGCTGTTAGTGAGGCC
Bn-A01-p20397807	A01	25157836	AAGTGTGACTAATGGCATCATGAATAAAATATAAGAAATATGGTCTAACA
Bn-A01-p20430407	A01	25197148	CCATCATCTTGACAGAAAGAAGCTTCGTACGAGAAGACACAAACACCTCG
Bn-Scaffold001599-p514	A01	25199352	TTTCTACCAAAGAACAAGCATCAACTGGCTATCTCTTGGGGACGGGAATT
Bn-A01-p20431228	A01	25202498	TCAATAACCAAACTAAACCGAAACCTGAACCAAGCTCGACAAAAGACTTC
Bn-A04-p2881354	A01	25210844	CCGCCCCGCAGTTAACAATAACAAAAATCTCTACTTATACTATATGGCTA
Bn-Scaffold001779-p127	A01	25523482	ACCGGGAGCTCGGGTTCGAGATTGTCCTTCTCTTTTCCAGCAAAGCCATT
Bn-A01-p20679722	A01	25595317	AAGGCAAGCACACTATGAAGACCAAGGCTTTGCAACAAGCAAAAGAATGG
Bn-A01-p20745330	A01	25634903	TCACATTTCTAACCAGATGAGTGAGAAGGGATTTACCTTTGCAATCGTGA
Bn-A01-p20745820	A01	25635293	TCAACGTCCTTGTTGAAAACGAGTTCTTGTCTTCCCTTCTTTCTCAGCTT
Bn-A01-p20753932	A01	25643540	TGACATGTAGTGTTAGAGTTGAGTGACAATAAAATTTACAATTTGATGTA
Bn-A01-p20761933	A01	25649673	AAATAAGCAATTCCACTCATAACATAACATCAGTAGCTACGTGATCGCCC
Bn-A01-p20789828	A01	25689991	TATATCATGAAGTTCTCCTAAATATGTGTTTAATAATGTATTTTAAGTAC
Bn-A01-p20805613	A01	25704939	TCATGATATGCCTCCATAAAAAACTATGTCCTTTCTTAACCAGTTTATGT
Bn-A01-p20814699	A01	25714132	TTGAAGGGTTATGGAAATGCCAGAACAATAAAACAAGAAGACTATAACTC
Bn-A01-p20836664	A01	25733998	TTAACCCGTAGTTTTATTTATTATTTTTTGGCAAAACTATCTTCTTGTTT
Bn-A01-p20866022	A01	25764727	TGTTTACCAGAGGGATTGGTGGATTTTAGTTGGGTTAGTTTGATGAGTAA
Bn-A01-p20866518	A01	25765122	GATGTGGATTTGATTACATGATGTATTTTAATCTATTCTATTAAAAAAGG
Bn-A01-p20873657	A01	25771550	CAAAGTTAACTCAGAAAAGACCAAAACAAAAAGAAACAGCTGCTAGTGCG
Bn-A01-p20890858	A01	25783602	ACACGTTGACATGTTTTTGTTGTTCGGTCTGTTATTGGCGTGTCAGTGGG
Bn-A01-p20892145	A01	25784896	TAGATATCAATAGATATGAATCCTTGTATAAATACATTCTTGTGATCAGT
Bn-A01-p20892080	A01	25784931	TGTATTTATACAAGGATTCATATCTATTGATATCTACCGTATCATAACTA
Bn-A01-p20909816	A01	25807401	ATGAGACTAACCCCTCCATGTTGCTGCAAACTGGACATGTTTTGGTTCCT
Bn-A01-p20933189	A01	25824000	TGAATAATAAAACTGGCAAACAACTAAATAAACCAAAACCATAGCCTATG
Bn-A01-p20987149	A01	25885957	AACACAGAAATGCAAGCTTGGATTACGAGAGGGAACTCTTACGATCGAAG
Bn-A01-p20988977	A01	25887680	ATTTCAGTAAAAAGTTTCTTAGAACCGAATTAACAAAACCAAATCAAACC
Bn-A01-p21035670	A01	25923822	CTTGTGTATATCTGCACAAAAATGTCTATGAGATTGAGATCTAGCCACCT
Bn-A01-p21038677	A01	25927406	TTCCTTCTTCTTTATTAGACTCATTCAAACAACCAAAGACCAATTATAGC
Bn-A01-p21079129	A01	25974860	CTATGTAATAATTAGCTAAGTTGATGTGATAATTTGTCACAAATACAGAC
Bn-A01-p21079774	A01	25975606	TAGAATGGTCAACAAAAACAGATATTGTTTATCTCAGACTAAATAGTACG
Bn-A01-p21079909	A01	25975741	TGAACATGAGCACACATTTGAATCTAAAACAAGTAGCAAGTTTTGATGAA
Bn-A01-p21103014	A01	25991536	TTTCCTATAGATCAACCATACTTGATGAAGACTAAACAATTAGTATTTGT
Bn-A01-p21106413	A01	25994802	GTCTCACATTCTAATGAATGGTTTAAATAATCAAATATTATCTCCCTATT
Bn-A01-p21106687	A01	25994976	TATTAGACTAAGTGCCCCCAAACACTTTAACTGAAGCAGAAGGTTCAGCT
Bn-A01-p21108496	A01	25998166	CAGTTTCAGAAACTAAAAATGGAAGCCTACTACTCTTCCCTACTTGACAC
Bn-A01-p21135145	A01	26030339	TTTAAACCGGGTACTACCGAAAATCACTAACCATGATTCCAACTTAACCG
Bn-A01-p21136052	A01	26031136	ATCTCTGGTGCGGAAACGCATAGCTAATACAGGAACACACTGATCAAGGG
Bn-A01-p21141514	A01	26036903	AATAGCTTTATAAGTTGTTGATTCCTTCCCAAGGGTAGGGGCAGAAGTAC
Bn-A01-p21145008	A01	26044356	CTGAATATGATGGTTTTGATTTGTGTTTTGATAAGGAAAAAGGCCTAAGA
Bn-A01-p21393260	A01	26443397	CCCTGATTTGTCATTTAAAGATTTGGCCTCCTTCCATTGCTGATGATCAA
Bn-A01-p21444041	A01	26494479	GCAATGTCTTCAATTTCTCTAAGTGACACAGCCTGCAATAAAAACACACA
Bn-A01-p21473161	A01	26564178	CCCATGTGTAGGACCTCGAGGTTACATTGGGACAACAAAACACTTGTCTA
Bn-A01-p21556957	A01	26639511	CATATGTATACTCGGAAAATATTTGGACTTTGGTGTATCATTCCTAGGTG
Bn-A01-p21643354	A01	26718198	CTCTTTGATTATCCAATTGCCACGATTTATGCCTCTACAAAGCAACAATG
Bn-A01-p21644756	A01	26719679	ATGGCTAAGAGGGACTGAAAATTATTATATATGAAAGAAAAAAGAGATTT
Bn-A01-p21651835	A01	26725306	ACCTCCGCCAATGTCTGTTATATAATCCTCGTTTCATATATTTATACGGT
Bn-A01-p21715162	A01	26791300	AAATGTCTTTCGTGCTTTGTCCCACTTGTGAAGTGTTTCTCCTATCTCAT
Bn-A01-p21724511	A01	26799735	GCATGAATGAAGGAGTTAGATCCACCTGCTATTATAGGGAGCTTCCCACG
Bn-A01-p21846342	A01	26911584	AAGCTTCCTTGATGCCAGATGTTGGGAATTTCCTACCAAGTAACTTGCTC
Bn-A01-p21855770	A01	26925747	TCAGAATTAAAATTTTACATAGTTTTGTCTAAATGCTAAAACGTAACTGA
Bn-A01-p21856899	A01	26926920	GCATTCAGTGAGGTGTGAGACAAGCGGAGATATGAACTTATGACGAACAC
Bn-A01-p21902788	A01	26984895	CAATAGACGAGAAGTTTACATCTAGTTTACAGATTCGGTCAATAACATTG
Bn-A01-p21997686	A01	27098668	CGTTGAGCAGTAACGCATTCTTTTTTCTTTTGTCATTGACATAAAAAATC
Bn-A01-p22038749	A01	27134341	TTACGGACATCGTTTTGATGTTGGAACCTAGGTTTCGGTGGCCTTTCATT
Bn-A01-p22038776	A01	27134468	ATATAAATGGAAAAGCAACAAAATTTGAGAGTAAATGAATCTGCGAAACT
Bn-A01-p24646334	A01	29092124	CAAAAGCTTGCTCGTTAAGATGGAGAAACCAAACTTATCCTTCTGGTCCT
Bn-A01-p27331467	A01	29698267	CCAATGGGTTCAGGTCCTGTTCTACTATTGGGGATTGTAAACATTGGTTC
Bn-A01-p27389703	A01	29773145	TATGCATATCATCATAGCGACGATCGGTAAACCTCAAGATCTTGTAGTCA
Bn-A01-p27348128	A01	29817064	CAATTGTCTCCCTATCATAGAGATGAACGGATGTATGATTGCATCGATCA
Bn-A01-p27336799	A01	29818489	GTTACGGGATCACTTTCAAGAAATGGGTCAAAACATTAAAGCTATGCTAT
Bn-A01-p27318082	A01	29839967	TTCAGTATATAATCAAATATTACTCTCACGCGCCATTTAGCAGCAATCGT
Bn-A01-p27302144	A01	29855901	AAATGTAAGCGGTATCTAGGCGCTTCTTTACGCAGTAAAACAGTTATAGC
Bn-A01-p27301980	A01	29855965	TACATTGGTTTAAGTGTATACTGAAAAACAAGCCAACATAGATTAGATTT
Bn-A01-p27147782	A01	30026357	AACATAGGTATCCGAAATTTTAGCCCATGTGTTGTTGCGTTTTCGAATCC
Bn-A01-p26604864	A01	30458668	GAGATTCTTCTCATTGAGCCCAGTGACTTAGTTCGAGTTTCATTAACTTC
Bn-A01-p26592021	A01	30471879	CAGAGAACATTGACTCAGAAACTGATCACTGTAATCTGATGGTACATCAA
Bn-A01-p26571596	A01	30490290	AAAACTAGAAATTTCGTGTACTTGCTCCAGGGAACCATCCTAAGAGGAGA
Bn-A01-p26447438	A01	30722778	ATAAGATATTTAAGCATCCTAAGCATCTACTGACACCTGAATTATCTGTT
Bn-A01-p26426004	A01	30796247	GAGGTGAGTCCTTCTTCAGACTACTGTCAACCGAGCGGACAGTGGCCATG
Bn-A01-p26425810	A01	30796441	CAATCATCGTTATCTGTTTTAACAAATAAAGAGTTTTGAGTATTTTTGTA
Bn-A01-p26423587	A01	30798579	ATTTGGCTATAAAATCTAACAAGGAATTTGGCTACAAAAATGTACATAGC
Bn-A01-p26380200	A01	30839360	ATAGAGAATTAACTTTCTATTTCCCAAGATATTTTCCCATGTTACAGAGC
Bn-A01-p26369426	A01	30852742	AAAGACATGGTAAACGGTCTCCGTCTCCGAAGACTCATTCCCATAGGAAA
Bn-Scaffold000164-p17878	A01	30898972	TCAGATGTTACCAATCAAGCTCCTTCAGTGTCCCGTTCTTCCTCTTCGTC
Bn-Scaffold000164-p37834	A01	30919249	TTAGTTTGGTCGAGCCTAAGCTTTAATGGGCCGGGCCCATGTAATTAATA
Bn-Scaffold000164-p39872	A01	30922882	ACGACTCGTTGATTTGCGACTACGTGTATTAGTCGTAAATCAGTTGCAAA
Bn-Scaffold000164-p174512	A01	31049213	ATGCAGGACGTAGTTGATGAATTGGTGAAAGGATCAAAGCAAGGTGAAGC
Bn-Scaffold000164-p196286	A01	31067678	TCATGAGAATATAGAAGCAAACTTGAAACAACACTAGAGGATTTACTCAA
Bn-Scaffold000164-p196290	A01	31067782	CTCATGGGACAGCAGTCTATGGGGCGTCAGATAGGTTGGTGAAATGATAG
Bn-Scaffold000164-p232469	A01	31108486	GTTTGTGAAGACGAATGTTTTTCTTTTCCTGCTTTTTCTCACTTCTTTGG
Bn-scaff_16342_1-p66673	A01	33385435	GTCACACATGAGCTTTTATCAAAAAGCATGATGAGCTCTAGTTCGTTACA
Bn-scaff_17972_1-p69160	A01	33600655	TTCCCATACCCAAGTTTGTTGACCATGCAGATCTGTTCAAACCCAACAAT
Bn-A01-p27926074	A01	33974105	AGGAAGAAAGGAAGTTGAAGAGCTATAAGCCTATAAATAATGCTGTTGAC
Bn-A01-p27926195	A01	33974326	CACATGGCTCGTGGGTATAAGAAAATGATTCTTAAAGAACAAGTTGTATA
Bn-A01-p27926866	A01	33974907	ATGTACTTCCATGGAGAGTCTAAATCTCACTGGAAACAACCTATATGGCA
Bn-A01-p27928239	A01	33976280	ATACTTCACGTAACAGGAAAACCAAGGAAGATCTATTTGTACGTTCTTCA
Bn-A01-p27928188	A01	33976329	TGAAGAACGTACAAATAGATCTTCCTTGGTTTTCCTGTTACGTGAAGTAT
Bn-A01-p27937532	A01	33985399	AAGTTAGTATTTTTTAAGGTAACTCTTTTACTCTTTTCGGACAAATCACC
Bn-A01-p27942610	A01	33990624	AATCTGATTTGGTCGCGGGCCCCGAATGGTTTTTAGTTCTAGACTTTTTT
Bn-A01-p27947381	A01	34000304	AATTTATGTCTTGGATATTTTACAGACAGTATTATCAAAATGAAGTTCTG
Bn-A01-p27948361	A01	34001390	ACAAAACATTGAATTAGTTTGTGACTAAATTATAGACGAGTACATTTATA
Bn-A01-p27953178	A01	34007973	TCCATGTTGTTCCAACTTGTTCAATTCTTGTATGTAAAGACAGCAATGCC
Bn-A01-p27954294	A01	34008984	AATCATATGTAAATGTTCATCATTAGGTCAATGGTGAAAACACACGAACA
Bn-A02-p4779271	A02	251791	TCCCTCTAGCTCTCTTTCCGGGGATGTAGCAAACTCTCCGTTCTCATCTA
Bn-A02-p4777053	A02	254012	AAGAACACAATGAGCGTCGACGGATTGTAAGCAGGAAAGCATGTCTGACT
Bn-A02-p4773307	A02	264990	ACAATATCAAAATAAGAAACTCAAACAGTGAAAGAAGTTAAACAAATAAA
Bn-A02-p4729892	A02	315974	TCATCCGGGTCGTTTATGAAATTTTGGAGGCTTTACACAATTTAGTAAAA
Bn-A02-p4716855	A02	493207	TGTTAACATCAAACGTTGCCCTTTGAATATTTGGCTAGCCAACAGTAAGC
Bn-A02-p4698141	A02	509444	AGATGACAGGTGAATGCAAAAGAGTCCAACAAATCCATTCAAAGATCATG
Bn-A02-p4681731	A02	529210	GATGAAGGAGAAATCTAACAACCTTTCATGACCTGATATAAGCTGTTGCG
Bn-A02-p4567454	A02	638370	TGGAACTTGTTTAGATACTTTCTAGACAACTCAACAACACTCAAGAAGAT
Bn-A02-p4488937	A02	719685	TATCAACTGGGTCAATATATCCGGTTCTAGCTTACCCGAACTCGGTAGAA
Bn-A02-p4345046	A02	874776	AAGTCTTGTGAATATTGAGAGTGATGGTTATATTTCTTTGTTGCTGAACA
Bn-A02-p4290375	A02	923583	TGTTATCCATCCATTTAAGTATATTACGGTTAAATACCAATTTTGTTTCA
Bn-A02-p4277649	A02	942138	CAGAAACTACTGTGAGTTGTTCTCTTCTCCTAACTCTCTCATGTGTAAAT
Bn-A02-p4262907	A02	948321	CCTCAGAGGAACTGAAGATATAAACTAACGTATGAACTACTATGAGTCCT
Bn-A02-p4262796	A02	948432	GTTTTCAAAATCATCCTTGAATTATGCTTTCAGATCTAGCTGGTCTCAGA
Bn-A02-p4259381	A02	951939	GTATATTCTTGGATCGCCTCTTCTCTGCTCCATTCGATTTCTGAAACACA
Bn-A02-p4220181	A02	1004616	TTTGCAACTCAGGAATCTATTACTTACTAGCTAAACGCCAAGGAGCTATA
Bn-A02-p4201122	A02	1026930	TTAACAAAGAAAACACATAAGAGCATTAGAATGGGCTGTAAGGCATACCT
Bn-A02-p4183553	A02	1045603	CTAAAATAAGAAAAAACTACTGGTTAATGTTCAATATAATATCCTTATGG
Bn-A02-p4174594	A02	1054676	AATCCTTTGTAGTCAAACCAGATGGAATCTTCTCCAGGAGGCAGTGAATC
Bn-A02-p4103096	A02	1136049	TTCAGCTGGTCTTTCTTGAAAAGGCTTTGGAGCAAACCAGGCTTTTTAAG
Bn-A02-p4103158	A02	1136087	TGGTTTGCTCCAAAGCCTTTTCAAGAAAGACCAGCTGAAGATCGAGGTAA
Bn-A02-p4102727	A02	1136518	GCTGTAACAAAGATACACCAACTGTTTGACTGGTCCAAAAAGTCTAAGAG
Bn-A02-p3934729	A02	1296190	TGATGCTCATTGGGGAGTGGTCTACGATGAAGATGTAAGATACATTGCTA
Bn-A02-p3571230	A02	1641191	AAAGTTTCATGTTGGCCAAAAAGTTATGTTATGCCACTTCCTCTCTCTCA
Bn-A02-p3530703	A02	1682404	CAACCCAAAGAAGAAACACTACCTTCAAAAACTAAAAACTACAAATCAAA
Bn-A02-p3503647	A02	1708154	ATTACCAGCCAAACCTCATACTCTCAGAGTAGATCAGGTGGACCTTTCTT
Bn-A02-p3446017	A02	1756175	TGACAAAAAATTTAGAGCAATTAAATTTAACTAAAGTCTGACTGTAAGCG
Bn-A02-p3430069	A02	1768023	ACATGGTTGGTAACACTGACCTTTTGTTCATTTTTTGTTTGTTTGAATCT
Bn-A02-p3427640	A02	1770453	TGGGTTAGATTCCTAGTTTAATGTATACCTTTTATTCTCTCTCTTTTGTT
Bn-A02-p3380510	A02	1814000	TCCTTCACTGGTGTCTGCAAACAAAAAGACTGTTTTTCTATCTGATTCTG
Bn-A02-p3374678	A02	1819759	AATTGTTCTGAAACCAGATTTTTACTGGGCGATTTAGAGATTTTAGCAGA
Bn-A02-p3361391	A02	1836272	TCAACAACAATCTCGTTCCATCTTCACACCAACCCCTCAAGTAACAACAC
Bn-A02-p3352863	A02	1843006	CGAATGTGTTCTCCAAAGATTCCATATTTGGGAGGTGTGTTATTACTCCT
Bn-A02-p3344176	A02	1852053	CAAACTTAGGTGATTGATTGATTATTTCATTTCATAGGATCTGATTTAAC
Bn-A02-p3297592	A02	1905182	AAAGAAAGTTGAAAGCATCCTTTGGTGAACACATGTTTATATACCTAGGG
Bn-A02-p3295898	A02	1906852	ACTCTTAACCGCTAACTAACTAACTAACTAACACATCTACTCATCTTCAA
Bn-A02-p3281452	A02	1921567	CCCCTGAAACCACATCATGTAATATTGACTCTTTGAGAACGGTTCAGTAG
Bn-A02-p3281338	A02	1921696	GCAATACATCTCACATGTTCAGCGAGAACACACTCAAGGTACATAATCCG
Bn-A02-p3221634	A02	1977697	CTAAGTGACCATTCAATATTTCAGTAACAATAGTGTGCATGGAACGCATT
Bn-A02-p3221060	A02	1978171	GTTTCCATGAATTGAGTTTTCTAACTGAGGTGTGATGTCATAATCAGAAT
Bn-A02-p3214095	A02	1985244	TGCCGTTCTTTTTATGTTATTTCATGGGCCGTTTTAAATGGACTCTTTTT
Bn-A02-p3208275	A02	1991065	AGTACAGACAAAACGTGAGATGAATTAAACTAATAATCCAATTCAAGGGA
Bn-A02-p3207085	A02	1992256	TTCCTTTCACGTCTCCATCCATACTATAGTCTATACAGCAAGAAACAAAT
Bn-A02-p3190650	A02	2001762	GCTAATAGTTTTTCCATTTTTGGTTATATTGGAATACCATAGAGAACAGA
Bn-A02-p3167673	A02	2023191	CCAAAGAAGTTTACATGAACATCCTCAACTCTCCAGGATCTTCAATTAGA
Bn-A02-p3167622	A02	2023242	TTTTGTTATTAAGAAAGTCCCACCTCTTGCCCTATTGCAACATCATATCA
Bn-A02-p3160461	A02	2030549	ACTCGGATGTGTAGATGCGTTGAATTAAGTTGATAATTCGTCTGCCTTTT
Bn-A02-p3121742	A02	2072267	TTCCGCAACGAGCTTCTCCGATCAAACAACGAATCTCTCAAAACAGAGAT
Bn-A02-p3096890	A02	2094769	TTCATAAACCGTGGACTGGACGACATTTCAAACTCTTGCAGCATATCTCT
Bn-A02-p2962298	A02	2228711	GAACTTTGAAGTATTAAATTCATCTGCATCATAGACAAGTTTTAAACTTT
Bn-A02-p2927357	A02	2262411	GGCATTGAATAGCTTAGCAATCAAGCAGCATTTCAATTAATTTTCGGTCT
Bn-A02-p2923889	A02	2270540	GGCTTCGTCTTTTAAACGAGTTCCAAGTTTCTCCCATCATGTACTCCGAT
Bn-A02-p2867545	A02	2407679	CTTGAAGAAATTTTCATGGAGCATGGCAAGAGATTCGAGTTCGGAGACAT
Bn-A02-p2817281	A02	2540321	ATCACACTTATAGACAAGAACACGAGGAAGAATGATTAGACGTACTTGAG
Bn-A02-p2817294	A02	2540434	GAAGGAAATAGAATTTGAGTCAATAATATTTGCGACCGGGTGTAAGAGTA
Bn-A02-p2851231	A02	2563884	CGTGTGTTGTAGTTTTCAAACATATTCGACTAAGCAATGAGCTCATATTA
Bn-A02-p2799146	A02	2572681	GCACAAACAGCATTCACACATCAGCAAAATTACAAAACATCATCGGTAAG
Bn-A02-p2784335	A02	2585477	CTTATCAGGTACGAGCTCTTTGCTATCGATTACATAGTTCTGCTGTCTGT
Bn-A02-p1068542	A02	2640198	GACTCTATCCCTGGTCTAGTTTATGAATGAGCAGCAAAGTCTCTCGTTTA
Bn-A10-p16198852	A02	2644401	CTGACGAAAGATCGTCTGAAGGAGCTTTGTCTCAAAGTTTCTCCAGATAT
Bn-A02-p1075920	A02	2651952	TTGGTTTTCACATAGCTTACCAATTCTTTCTCGCGTGTGTCCTGCAAATC
Bn-A02-p1091779	A02	2667940	TGATTGATGTATATAATGAGTGATGTGTGTGTGCTTTATTCTGAATAGCT
Bn-A02-p1092146	A02	2668303	TTTTCTCGTCCATCAGTTTGCTGAGTTGAGTGTCCATGTCTAGAACACTG
Bn-A02-p1096082	A02	2672244	ACAGTTGTTATAAATTTCAAAACATAGTATCCAAAGTAAAGGAAACTGCA
Bn-A06-p5762802	A02	2697273	CCAGGAAGTGGTGCAGTATTGTTCCATGATAGATATGACATATCAGGGAC
Bn-A06-p5762475	A02	2697600	GACTTCAGCTTTATTCAGGTTGTCGAAGAAGCTTAAGGCCTTGAAACCGA
Bn-A06-p5761097	A02	2698978	AAATCTACTCTGTTTCTAGCAGGGGTTAAAGCAGAAGACAGTGAAGCTAT
Bn-A06-p5761019	A02	2699156	GAAGAGATCCGGCTTCTGATTCTAGCAATTAGAGGGCTATAATCGTGTAC
Bn-A02-p1264906	A02	2830339	GAGCTGAATCATAGTGGTTAGACTTATCGCGGGAATGAAAGGCGGTTAAT
Bn-A02-p1292023	A02	2858123	AGTTCCGTCTGCAACAAAGTAATGTTTTAGTGTTAGTAATACTTGTAGGA
Bn-A02-p1335862	A02	2910642	CGAATGAGCTCGAGCTATGCATCAATACTCACTAAATAACCATCGATATA
Bn-A02-p1337706	A02	2912391	AACTCCTCAACTACTAAAAAGTCAACGCTACAACAAATGATAACCAATAG
Bn-A02-p1341101	A02	2915701	ATTATAAAACATCTAAAGCACTCTCTGGGTTTAGAAGAAGATCTAAACAA
Bn-scaff_15714_1-p2794889	A02	2920290	GTTTTGTCTTCCTGGTCTGATAATCATTAGATGGAGGCCAAGAACTCTGT
Bn-A02-p2753972	A02	3032158	TATACATAAAACGAGCAATCGTACATAATGAACAAGCTCATTCATAGATG
Bn-A02-p2753403	A02	3034692	GATAAAACTAGGATGCCTTCTATGTGAAACGCATCTTTAAAACTTTTCAG
Bn-A02-p2739888	A02	3044281	GAGAAAGTCCAAGTAAAATATATTCTTCACACGCTTTCCTTAAATTGTAG
Bn-A02-p2727560	A02	3056731	TCTCGAGGAAAAGAGAAGCCACAATCTAAGCACATAACAGTATACACTGT
Bn-A02-p2708161	A02	3081940	AAAATCTGTGCAGATACATTTTAGGAATATGGGATATTGTGTACAAATAC
Bn-A02-p2692116	A02	3098322	GTCATCGGCATTCTTTCGTCTCTTACGACCGGAGTTGGATCCATCGGAAT
Bn-A02-p2620397	A02	3163886	TTTTTAGTGGTCTATATAGAAGTGAACCAGAAGAAGCAACAAAGAGACCC
Bn-A02-p2617701	A02	3166482	AAAGTGTGGTGTAGAAGACTAACAACTTTTTGTTCTCTTGTGTTTCTTCA
Bn-A02-p2617781	A02	3166502	TAGTCTTCTACACCACACTTTGAGCAGAGAGATAGACAAAAGGGAAAAGA
Bn-A02-p2608125	A02	3177083	TGTGGAGCCCTTACTAACTTTGATGTGTGATTAAATTAAAAAAGATGAAT
Bn-A02-p2572625	A02	3214352	AAAAATGGAAACCTTTACATACTATCACCGATTAAATATTGTTGTAATTT
Bn-A02-p2572194	A02	3214880	AAGTGACAGTGAGATGGAGGAGAATTTCAGGTGAGGAGATGGAGCAGAAA
Bn-A02-p2551178	A02	3236211	ATGATTTGTACCTTATCCTCTATGAGTGCTATCTCCTTCCCTATGACTGA
Bn-A02-p2527735	A02	3257624	ATATCAAAGGCCATCTGATGTTAGGTCACCGGTAGATGTTATTCTCACAA
Bn-A02-p2527082	A02	3258178	GAGAAGGTAGCTCTCGAGTGCTACACAATAAGTATTTCTCCCATGATGGC
Bn-A02-p2520421	A02	3265791	ATCTAGCGGTGAAAATTCACCCAAAGATAGAGTTAAACCTAAGGGTAAAA
Bn-A02-p2509802	A02	3276338	ATGAATCTAGAAACTTTTAATACATAAATAATAACTTGTCTGATGTCACA
Bn-A02-p2490293	A02	3296084	TTCACCGAGCATCGTGTTCTTAGCAGAGATGTAAGTTTTCTTCATGTTTA
Bn-A02-p2489530	A02	3296947	AGTTGGAATTGATAAATTAAACTTTCTATTCATAGTCAGAAAGGACCTAG
Bn-A02-p2443275	A02	3350340	AGTACAAATCAAAATCTCACTTTCATTGTTTGAATGTACATATTAGACTA
Bn-A02-p2389418	A02	3395277	ACCGATTTTTAAGACACTGATTCTAATGGGTTGACTAAACCAATGAACAT
Bn-A02-p2364069	A02	3419702	GTAGTATTCATGACAGCCATGAGTAACTACTAAAAACTTAAATTGAATTC
Bn-A02-p2341934	A02	3441447	TTTTCCCTGTTTTTACAGCTATTTTTGCGTTTCCGCAAGAACGGGCCATG
Bn-A02-p2182742	A02	3598201	GGAGGTTGGTATACGTAATAACATTCCGAGTTGAGTCTGTTACGTGGGAT
Bn-A02-p2075762	A02	3707010	AAGAGAAAAGAGACGCTCACATCATAATACCTCTCGTGGTAATCTAGCAA
Bn-A02-p1671689	A02	4110524	TCATCATTTTTTCAAAATCTCTAACTAAATAAGATTGCAACACAAAAATC
Bn-A02-p1576350	A02	4206739	GTCTTGGTCCAAGGTTAGTCTCAAATAAATAAATAAAAATCATTAGTTTT
Bn-A02-p1485915	A02	4307445	TGTTCCTCTGTAGAGATTCTTCTTATAATGAGGCCAGGCCACACAAGGAC
Bn-A02-p5582861	A02	4932378	AAGATTTGCAAGCTTGGAATTAGATTTCATGTGTTCAATTAATTAAGTTG
Bn-A02-p5602271	A02	4957584	CTAGGACGTGAGCAAGATCATGCTGATAACCACACAACAACCATTCCTTT
Bn-A02-p5644858	A02	5004284	GAGGCTCTGGCCTCCCTTCATGGCGTGGTCTCTCTACCTCCACTAGGAGT
Bn-A02-p5660188	A02	5022129	CGAAGATATGAAATCAAGATACGCCTATCCGAGCTTTACACGGCTTAGCC
Bn-A02-p5743951	A02	5116057	AATGGTTGGTAGCAATGACGTTCTGCATGATACTGATACATGAGTATATG
Bn-A02-p5765840	A02	5143592	GTGTTAATTTAAAAAATCATATGGTGATATTATTTGAGGTGTCACTTTCA
Bn-A02-p5772793	A02	5144486	TCCAATCACCACCTAACTTTTCTTTGTGCGAATGACAACCAAGTAGGTCA
Bn-A02-p5799113	A02	5173123	TATTAATTTGGTTTGTGTTACCACACCTACTTCAGTGTATGACAGTTCTA
Bn-A02-p5802612	A02	5177576	GAAAGAAAAAGCCACTATAACACTACACATGTCATACTTACACACAAAAT
Bn-A02-p5802772	A02	5177636	CACGATTACGACTCCTGAGTGAAGAAGTTTGTGCTTATTTAGGTGGCGTA
Bn-A02-p5803164	A02	5178192	CATGAATAACTTTTTAAGGTTCCGTATGTTTGTGGTTCTTAGCTTTTATC
Bn-A02-p5826505	A02	5219462	ATAATACAAAAAACTTACCTCAGTAAGACGATTGTTCAGACCTCGAATTG
Bn-A02-p5859447	A02	5238924	TTGGATCATAGTAATAAGCTGATTTCATTAAGGGCATTGATGTCTTTAAC
Bn-A02-p5933593	A02	5311522	TTTCTTGGGAAAGAGAAAGAGTAAAGAAAGAAAGGTGGAGACTTGGGGAA
Bn-A02-p5201568	A02	7168969	GGAGTGGCCCGACATGTTTATCATTTTACATTCTCTCCAAGGATGAAGAC
Bn-A02-p7675384	A02	7235411	GAGGGATGAGAACCCTTGTGTATTTCTTAACCAATAATGTACTTCTTACC
Bn-A02-p7736604	A02	7291983	AACGCCAGAGGGAAGAGAAGATCGCAAAGGACAAAGAAATCGAAGCTGTA
Bn-A02-p7738248	A02	7294211	TACCAAAAACTCTCATTTGTAAGACGACGTACTAAGGAAAAAATGGTAAT
Bn-A02-p7775332	A02	7328139	AAAGCTAAGGCCTAACGGAAGCTATCAAGTTATACAAGTCTACAAGTGTA
Bn-A02-p7786183	A02	7339060	CTTCCTCAAATCCCAAAATCATAGTTCCTACAACTTTTGAGAAGTTAATT
Bn-A02-p7788379	A02	7343002	TATTTGAATATTTTAGCATATAGTTCTTGGAAAGAAATGTCGTCGAACGT
Bn-A02-p7788840	A02	7343466	AATCTTTGTAACAAACGTATAAACACACCACTCATCAAAGTCCACATGTA
Bn-A02-p7831145	A02	7388778	GGGAAGACCTCAGGAGCTGGATGATAAGCTTAAGAAGTCGAAGAAGAAGG
Bn-A02-p7840077	A02	7400538	CAAGAACCACCAAGCTCCATGCATCTGTATAATCATTCTATGAAATACAT
Bn-A02-p7878229	A02	7432795	CATGCAGGTCTGCACAAATGTAGCATGTGATGGCTTATCGCTATACCATT
Bn-A02-p7882027	A02	7436866	TTCTAGCTCCAATTAGTTCACGTCAATACTCACAAATATCTATTTTAGAG
Bn-A02-p7935221	A02	7485710	TTAATTATGGTTTACTAGCTAAGAGACTCATGTAGAGTTTCATTTATCTG
Bn-A02-p7947982	A02	7493820	TTCTGCACAAGACCAACTCAAAATAAACTCACATTCTGTAGAAGTTACTA
Bn-A02-p7970283	A02	7526046	CATTTGAAGGATCGCATTAAGACAACTAACAATTTTTGCAAATCGTATTA
Bn-A02-p7976278	A02	7531785	GGAAATACAAAGCTTCCTCAAGTCGGTGACTCGGTGTTTGTTTCTTCTCT
Bn-A02-p7978230	A02	7533750	GCAGGAACTCGAGGCTTGAAGGGCTCGTGCGTCACTGATGGTTTGATCCG
Bn-A02-p8011131	A02	7560028	AGGCTTAGAAACCGTGCATATTTCTTGTATCCCAAGCTTACTTTCAAACG
Bn-A02-p8084605	A02	7627518	GGCGAACAGGTTTCAAATGTAATGAACTGAAGTCTGTCGTTTTCGAAGAT
Bn-A02-p8090196	A02	7630191	TGAAGTTAGTGTCCCTTTTGATTTTAAAAACTATCTACTTAAACAAATTG
Bn-A02-p8111245	A02	7645703	GGTGCAATTAGGCAAAGATGGCTACAGTAAAGCCTGTAAATCAGTCATAG
Bn-A02-p8190375	A02	7729195	ACCCTGTTGAAGAAACATGTAAGGGATGAGTCTACTGTCTTTTTTCCACA
Bn-A02-p8191099	A02	7729919	AACTGCAGAATCTTGATGATGAACTCTGGTGTCTTGTCTTGGTTGTAAGC
Bn-A02-p8234333	A02	7771401	GCATATTTTCTTCCTTTTTAGTCGAAAGAATTTTAATCTGATTTGAATTT
Bn-A02-p8234978	A02	7772032	TTTTGAATTCTGAGTTACCAATATACCAGTAACCACAATGACTTACTCTT
Bn-A02-p8235110	A02	7772164	AATTAAACTTTCTTTGTTGCATGGATCACTTTTTCTGAGTGAAAATTTCC
Bn-A02-p8243789	A02	7781117	TTTTAATTTTTTATTTATTTCTGTGACATTTAGATGACCACGAAAGACTA
Bn-A02-p8250856	A02	7791678	GGCCTTCTTTGTACGTAAATATCACCCGGTAACATAAAAGTTACATATCT
Bn-A02-p8277939	A02	7811334	ACTACATTTCAATTAACATCACTAAAATATTACAGCTATAAAGCATAACT
Bn-A02-p8285151	A02	7818522	TTGGTATGGTTTGCACGGCCAGATTACCAGAACAGAGACTAAACATGATA
Bn-A02-p8324359	A02	7851971	TCTAGCTAACAACTAGATAAACAAATATAAAAACACTTTAACATGAAAAG
Bn-A02-p8404663	A02	7954044	TTCAACTTCCTCGAGCTATGCCTACTTCGGTTGAGAACGGAAAATGATCC
Bn-A02-p8444558	A02	7982058	ACACCTGTTAACCAAAACAAACGGATCTCATAAGAGTTAAATCTGATAGC
Bn-scaff_17725_1-p514758	A02	7984965	AAGCTAGTTACGAAATCAAGAAACAAGCTTGCACAAATCAGTGAGGTGTG
Bn-A02-p8481759	A02	8014109	AAGAAAAGAAAGAGAGGGACAGCAATACATATTCAACTGATGCTCGTAGT
Bn-A02-p8501267	A02	8076514	AAAAAGCAAAATAATTGGTATGAAAGACATATAAGTTAGCTGTATTAGAG
Bn-A02-p8509694	A02	8083184	TAACACGTTGGTTATATCGTTGTGTCAACCACGTTGGATTGGCATTTTAG
Bn-A02-p8527757	A02	8099700	GTACTTCAAGAACTCCGTGAATCCGATGGAAACACCGATGTTATCACTCT
Bn-A02-p8549373	A02	8122614	TTAAACTCTATAGCGGTTCATTTAAAACTATAACATCTCTCTCTTAGTCA
Bn-A02-p8554870	A02	8128277	TTTTTCTCTTGCAGATTATAGATCTCCTATACGTCCAGTTCCAGATAGTT
Bn-A02-p8625851	A02	8197936	AGTCATGGATCAAACAAAATCATATACCCTCTTTATCTTAAATACTATCT
Bn-A02-p8637915	A02	8209287	ACCAACATATTCACTCACGTTAAAACTAACTCATGTTGAGAAATTGACGA
Bn-scaff_20942_1-p655677	A02	8224914	AGAAAGAAAAACAACAGATCTGAGCAATCATTCAAGAAGATTTTGTTTAC
Bn-A02-p8663297	A02	8229027	AACCTGCAACACACCGATTTAGATGGGGGAGTTTAAGAGATGAGAGAGTT
Bn-A02-p8676211	A02	8238755	TGAGGAATTGAGTTGCGTTTTCTCCCGTGACTCCGAAGCTTGTTTTAGCA
Bn-A02-p8678600	A02	8240436	AAATAACCAAAACTCGTGTTTGGACACCATTTTTAGAAAATAATGTTAAA
Bn-A02-p8682290	A02	8245483	AGGTACTTTTCTTTTAGCTCTATTAGACTATTGTGAACTGTTTCTGATGT
Bn-A02-p8777846	A02	8355988	CACACGCTTTAATATTGTGGTATTCAGGTGATTATTATATCAAGATTAAT
Bn-A02-p8802671	A02	8381357	TGTACCTGTCTATTGCTTCCACAACAACATAAGTGTGTTGGCTTACTTCG
Bn-A02-p8804225	A02	8383011	GAAAGTAATCAAATTTCGCAGGGTTTTATTTTAAATCAACTGGCTGATTA
Bn-A02-p8827347	A02	8386424	CATGGAATCTTTTGAAGTGTCCCAAGTGAGTTTACCTTGTTTGTTTTAAG
Bn-A02-p8833760	A02	8392937	GCGGTAATTGGATTGACCTAAGTTCCTTATATATTACTTGTTTGCTTCCC
Bn-A02-p8834915	A02	8394092	CTTCAAGTAGCGGACTCTATGAGGCAACCATGGTATCTATTAGAACAGGG
Bn-A02-p8836098	A02	8395276	TTGTTACAGAGAAATTTGGGTTGGAAGTAGAACTGAGAATTAAAATCATT
Bn-A02-p8865764	A02	8425402	ATTATTCTACAAGAGAAGAGAAGATGGCGTATTTCAATCTCTTTCACGTT
Bn-A02-p8865968	A02	8425606	TCGCTCTTCTTGGTTTGTAGAAATGTGTTACTGTACCAACATGGCTAATC
Bn-A02-p8867507	A02	8427145	CACATCTGAAAAAGGTAAACTCTCCACTAAGTTTTTACTTTCTTTCTATG
Bn-A02-p8867662	A02	8427200	TAGAAAATTTATATCATTGACAGTGCCGATTTATCTAATCTATTAAAACA
Bn-A02-p8873630	A02	8433392	TAAGACCGATTTTAAACCATATTTTATAGTTCCCTATGAGTTGCAGCGTT
Bn-A02-p8873864	A02	8433625	TTTCCATCTTCAAGAATCCGCTTAGCTAGGAAATCGATTGACAACTTTGG
Bn-A02-p8873993	A02	8433754	TGGTGAAGAGATTGGGTTCAAGACTGATCTCCGGCCACGTTGTCTATTCT
Bn-A02-p8874086	A02	8433947	TCCGTTCACCCGGTATCCATCTAGCACTCTTGTAATTGCCGATTTCTCTT
Bn-A02-p8874299	A02	8434060	AATGGACATGCCATTGTCTATTTCAATATAATATTGGTGGAAAGATAAAA
Bn-A02-p8874380	A02	8434241	TGAGAACCACCGAAAATACTATCAACTTTCATCGTTCTGGTCGATATATT
Bn-A02-p8876332	A02	8436196	TCTTGTCACTTGAGCGTTTCTACTTTGTAAAACCACTAAAAGAGGGTCCC
Bn-A02-p8877587	A02	8437352	GTTTTGTTGCATGCCTGTAGATCCAAGACGAAGGGAAACAAGGAAGAATC
Bn-A02-p8877788	A02	8437552	ATTTTATGGGTCCGGGACGGTCGTATTGCTCGCTCGCATAGTTAAGGTGG
Bn-A02-p8880230	A02	8439993	GAAATCACATTGTATTCAGAGGATATTTTCCGATCATTTGAATTCCCAAA
Bn-A02-p8881070	A02	8440933	TGAATATAAATGTAATAGCATCCTTATCAATTGGGCCACCTCCATCAGTG
Bn-A02-p8881251	A02	8441114	TAAGTAAGCAAAGTTATGTGCTATATAAGTCATTTTCCATGTTAAAAAAT
Bn-A02-p8883792	A02	8442011	TTGGTTCTGATGAAGAAAACTTAAGATTTTATGAAAACGTATATTTAGTC
Bn-A02-p8884242	A02	8442561	ACATGGAGAAACACAATCGCCACCACCTCGGCTCAGTAAACTTCTCTATA
Bn-A02-p8884712	A02	8442931	TGCTCTTCGCCTAGGTCCTCTTTATATATGCTTCCAAGGTGGCCGCATTT
Bn-A02-p8885082	A02	8443301	TGTCTAATTTTTAAATGATGAAAATCAGTTTGTTTCGTCGAAAACATGAT
Bn-A02-p8885209	A02	8443528	GGCTTTCCTCATCCCCCATGAGGCTCTCATTGTGTTCCCCTTTGAAGCTC
Bn-A02-p8885908	A02	8444227	TCTTATAAATGCTTATATAAATTATTTACCATGTGAGCCATAATCATGTA
Bn-A02-p8886238	A02	8444457	TTTTATGGATTATCAATTTTAGAAGTTCAATATGCTATTTTTATCCTTGT
Bn-A02-p8891703	A02	8445818	CTGACTTTTTGCTTACCGCTCTTGGTATTGAGGTCTTTGTGTCACTATGC
Bn-A02-p8893096	A02	8447111	AAAATTATTTTTTCATACATGCAATAAGAGTCTCTCATACGAGAACCTCT
Bn-A02-p8893045	A02	8447160	AGAGGTTCTCGTATGAGAGACTCTTATTGCATGTATGAAAAAATAATTTT
Bn-A02-p8895388	A02	8449536	AAAAAACAAATGTGTGAAAGTAAGTGAGTGTCTTCTCTTAATCTTGAATT
Bn-A02-p8899305	A02	8453824	TAATCAAAGTTCTTTAGCTAAATCTTATAGTTAGGCCAGTACTCGTGCAT
Bn-A02-p8912747	A02	8466319	AAATTTTGTTGATTTCTATTTGTTGGTCTCGGGTGATTGGTTGGGATCAA
Bn-A02-p8925092	A02	8488599	ACATAGATTATTCGTAGTCGGAAATTAGTAGAAATATTCCATTTAGCCGG
Bn-A02-p8949465	A02	8512079	GGGCCGTGTGCTTCTTTTCTCTTTTGGAAGAAATGGCGATAATTCTCAAA
Bn-A02-p8954851	A02	8517288	CAGATGTGTAAGTAATTGTAGACTTCAGCCTCGAAAAAATTAAGCTAAGT
Bn-A02-p8955992	A02	8518528	GGTGTTCTTGTTTACGGTTTGCAGCTGATCATACTCAAGGCTTCTCAGGT
Bn-A02-p8999771	A02	8590882	AGGATGGATGCTTCTAAAGCTGGATCTTGAGAAAGCATACGACAGAATTA
Bn-A02-p9000565	A02	8591776	TAGTAAGGCAATATTCATTTCTTTGGCTGACCTTATACCAACCCCACCTT
Bn-A02-p9000921	A02	8592132	GACAAGTATGGCTCCATGAGTTGGATAATCCACCCAGTTCCCTGTTGCCA
Bn-A02-p9006677	A02	8597907	AGTTGAGAGAAGCAGAATCTTCGGACTTAGTTACATCTTAGTTTCTTGTT
Bn-A02-p9135710	A02	8692124	TGTACTGAAAACATTCTCGGATGCAACAGAAAAAACCTGCAGTGCAAAGA
Bn-A02-p9140734	A02	8697367	ATCAGCTTGAAAATGATATTTTTCTCGGAAGCAAACTTCTTGAGCGCCCA
Bn-A02-p9160227	A02	8739386	AAAAAACAACCAATGGCTAAAACAGCTTTTTCACTTGTTCTCCCAATCAT
Bn-A02-p9161498	A02	8740635	ATGGTAAAAAAGGTATTATTGATGTCTTTATATTATACTAGGAGCACATC
Bn-A02-p9195997	A02	8774223	CGCCTTTGAAAGATTCTGTATCGCGGTTTCAGCTAGCTTTGGGTTCTTGT
Bn-A02-p9229113	A02	8792194	TGTGCTCCAAAGATGTCCATCATGGATATTGTACATGCATAACTGTATGT
Bn-A02-p9239879	A02	8803111	TCTCTTATGGTTGTATCCCAAAAAACAATTTAATGTTTTTCTTAAACTCT
Bn-A02-p9242308	A02	8805540	TTATATCTAGTGCTTACGTGAGCTCAAGATTTGCCAACAATGGCGTACGA
Bn-A02-p9246552	A02	8809784	CACCGCACATTGAAGTTCACTAGATGCTACACTAACTCTGTAAATGCGAC
Bn-A02-p9254995	A02	8818227	ACAAGAAGATCCTGGACATACCTGGTGTACGTAGTGCTCTATACCCTGAA
Bn-A02-p9255686	A02	8819017	TTGGGATTGTGGGTTCAAAATATCTTCTGGACTAGTATTCTCTGCTTCGA
Bn-A02-p9339288	A02	8912123	AATCCACTAACCCACCAGCTCGGCTTCTGAAGTCGATAAGTTCATCGAAA
Bn-A02-p9339514	A02	8912349	TCCAAACCGACCAGTAGGTGCAAATCAACTCCTTAATTGGCTCGTTGCCT
Bn-A02-p9353942	A02	8930400	TTGAACTCTTCGGAACGATAACGGTACAGTACCTTTTCAACCACGCAACA
Bn-A02-p9415380	A02	9002017	TTTGGGCTAGAGAGTCGTTGGATCTAAGGTCCTCAATCTCATGCAGCAAC
Bn-A02-p9415901	A02	9002438	ACGAAGAGCTGAGAACGCGTGATGCTTTAGCAGCAAGGAAAATAGAGGAG
Bn-A02-p9416095	A02	9002732	TCTGACTTTTCATCCGCACTCCCAGAACCATTTACTTCAGAAAACTGAAC
Bn-A02-p9422112	A02	9010695	AAGTCACGAACAAGCTCCAAATAGAAAGTATATACTGGCTTCCCTTCCCA
Bn-A02-p9425125	A02	9013722	CATTCATGTGCATTCTCTAGTATCCTTCCATTGAAACCAATGGACTTAGC
Bn-A02-p9434869	A02	9031846	AGCTTCTACGGGAAAGGAAGAGGAAACATCTTCGAACGAGGTTAAGACTT
Bn-A02-p9465668	A02	9044709	TCGACTTTTCTCGTCCTCGGAAGTCAATGAGCCAAAAGACGCCATAATAG
Bn-A02-p9480465	A02	9059572	GTGATCTTGTTTGCCTTTGAATTAGGATTCCAACTCTTGTTAGCTTTATA
Bn-A02-p9506103	A02	9100489	CACGAAGACGAAACCTTGCCAATTGAAACTTTCCGAATGCACACATGGAA
Bn-scaff_15794_3-p62430	A02	9256909	ACGATTTGTGTAGTGCATGTTTATAATTTGTCTGCATCTATTATCTTGAC
Bn-A02-p9706613	A02	9286073	TCTGGTTCATTCAATAGTTTCCCGGCATGTTTAGCCAAAAGTGGTTGGTT
Bn-A02-p9707309	A02	9286669	GGTGAGTATATGCTGATTATGCCAAGCAAGAGATGAAACAATTAGCCACG
Bn-scaff_23546_1-p416164	A02	9401254	TTTAGAAGATACTTGACAACTTTGGACCTGCCAGTTTTGGCAGCAACATG
Bn-A02-p9846691	A02	9424797	AGTGTCAAAATGCTTCGATCGATTGTGCAGAGCTGGGTTTGCACTGAGAT
Bn-A06-p4837796	A02	9500844	AACCCATGAAATATCTGTTGCATTAAACTGATCTTTATGACGCCTGATCT
Bn-A02-p10193709	A02	9850737	TAACCCTAGCACAAGACAATTCTTAACTTTACCCCACGTGAAGACCAAGA
Bn-A02-p10259746	A02	9916629	TCCTCAATCCATAGATCATTATGCAGTCTGGTGAGTTTCTCAACACAGAA
Bn-A02-p10377179	A02	10027764	GCGTGGCTGAGCTCATGGAACTTGGCAGACAACTATTAGGAAGGTGATAT
Bn-A02-p10587536	A02	10227164	CATTTGTAAGCATCAAAACATAAAAGTTCCCCGATTTTCATTTTTAAATC
Bn-scaff_27039_1-p511722	A02	10449041	ATGAGATTTTGGCAAAAGAGATGTAAGGACCCCATAAAAATCAACATAAC
Bn-A02-p10781906	A02	10450813	TGATAGAGTCAATCATCTATTCATCAGTTCCATCGCATCCACTTCAACCA
Bn-A02-p10839131	A02	10504951	AAAAAGAGACGATAGATTTCAGTCCAAAAGTTCTTTCTTGACCGAATAAT
Bn-A02-p11450032	A02	11251433	GAGCAAACTGATATTAGATATTTTTACCTTTAGCGATGGAAACTGCAGAA
Bn-A02-p11450463	A02	11251877	ACTACTAGCTAGTGTCTACTTACTAAACAATCGGAACTTACGATTCGATT
Bn-A02-p11451261	A02	11252735	TTCTTAGGTAAGGTAAGCTTGAGTTAGTGAACCACGACGTGATTAAGAAA
Bn-A02-p11455310	A02	11258475	GACTCTGGACGGTGAGGATGTTAGTTTGCCCAATTTTTGAAATGGGCTAT
Bn-A02-p11463288	A02	11268974	AGTCTTACATTATGTGTTTTTATGGAGATACACGTCGAGAGAGAAAAGGT
Bn-A02-p11513420	A02	11317703	AGCGTGAGATGATCTAGAAGAGAGAGGTCAAGGAACACTAACCATTTTCA
Bn-A02-p11759281	A02	11557292	TCGCCTTCTCTGAGTGGTGCTATTAGAGTGAATCCATGGGATGTGGATGA
Bn-A02-p11772983	A02	11577862	GAGTTCAGCGCACGCGCTGTTAAATCATATACTTATTCATTTGTTAATTA
Bn-A02-p11847986	A02	11656648	GAAACAGCCTAGAGCCGACAACTTTTGTGCGTGCTTTATTAGAAAGTTTT
Bn-A02-p11896538	A02	11718176	GGGCGCGGGACAACCCTAATTGAGATTTGGACCATTGTTGGTTGTTATAC
Bn-A02-p11906704	A02	11728346	CAATTGATTAAAATCTCGAAACATGATTGAAGATATGCATATTTATCTCA
Bn-A02-p11918483	A02	11736915	CCACTTTTTTCTTTCGCTTTTACCAAAAACCGTTCTTCTTCTCTTAAATA
Bn-A02-p11939715	A02	11763856	TTTCTTTCTTGAATAATTGCTCTCTAGTTGATTATTGTCTCAGTACTAGC
Bn-A02-p11939983	A02	11764124	TAAACACAAACATTGGTTTAATTTAACCCTATATAGTTAGTTCATCGTTA
Bn-A02-p12150733	A02	12001221	AAGACAGCTGTGATCAGATGGTTTTTAGATATCTCCTTTTCTTATTAAAT
Bn-A02-p12157799	A02	12008287	TCAGCTTCGATCCATCAACATGGACTCGTCTTCTCCTTTCATCAACGTCT
Bn-A02-p12269431	A02	12144066	CACTTTAGTTGCTAAAAGAAGTTTCATAGAATCCCTATTTGACTCCCCAA
Bn-A02-p12278577	A02	12152790	GCAAACTGGTCATCATGCAGAAGACACAGCTGGTGAATTAGCAGAGAGTC
Bn-A02-p12295281	A02	12171853	GGCTCTGTTCCGTCCCAGTAAAGAAATGTCTCTCCTAATAATTAATAGAT
Bn-A02-p12363140	A02	12221029	CCAGTATGGGTTTAAATCGTTCCTTCTTATGGGTTTTTGGTGTTGGGGTT
Bn-A02-p12688495	A02	12603067	TCGATCTCAGCAGACGGAGACAAGAAAGATGAGTACAAGAGCAAATACTA
Bn-A02-p12752915	A02	12648465	CCATTTCCTCTTAGATTTTCCAACTCTTGCTCCCTTAATGTTCTTAGACC
Bn-A02-p12943042	A02	12818308	AATTGTTGATTCGGGTTACAACAAAGAGACCGTTTTCGCAAGTATAAAAA
Bn-A02-p12945561	A02	12820764	CAACACAAATCCACAATTCAATTGATCCACTTACCTGTTGTCAGAGACTC
Bn-A02-p19892839	A02	27208106	AATCTTTTTGTCTATACGCTAACACACAAGTCTGAGTGCAAGGAAAACAA
Bn-A02-p19892632	A02	27208213	CATTTTTTGTGACACTTCTTTATTCTACTTAATATTCATTATTATTGTTT
Bn-A02-p19892433	A02	27208512	AATAAGATGAAGGAAAATTTTAGCTAAGAGATCACCAAACCTAAAGTTTT
Bn-A02-p19889192	A02	27215833	ACTTACCTTTACCAGTTCTGAATGTAAGTAAAATCTAAAATTTGTACATA
Bn-A02-p19875345	A02	27223121	GTACATGTTGATGATTGATGTCATATATCGAGGTATCGTTCTATGCTTTG
Bn-A02-p19872956	A02	27234868	ATGAGCATGACCCATCTGAAAAAAGAGATGATTTTTGAGGATTAAATTGC
Bn-A02-p19756499	A02	27387551	TATTACTTGATGTAGTGGAATCAAGAACCTTTTTTAATTACGAGCATCTG
Bn-A02-p22906797	A02	27429390	TATCTACCACGGCTTATGAAGAGTCTTAGACAATAGAACTACTACCCACA
Bn-A02-p22899292	A02	27441920	GAGTATAAATATCTGTAAACGTTGAAGAATCAATTGTAGCGAACCCGAAA
Bn-A02-p22875408	A02	27456948	TGAGTTAACACAAAGGTAATTTTTCTTACTTTTGGTTTGACCATAATAGC
Bn-A02-p22872607	A02	27459732	ACTATAGCTATTCTTAACAAATCCACACGTACGAAGAATATGTTAAAACA
Bn-A02-p22863981	A02	27468457	GAATGTTGTGTTCCATGAAGACATATTCCCGTTTCAGAACGATGGTGATA
Bn-A02-p22863757	A02	27468681	ACACCACTCCTGAAAAACAAGTCTCCTTATCAGGTTCTCACAAATGCTTC
Bn-A02-p22847472	A02	27485153	ACATCTCAGACGTTTACATATCCAACAGAGTCCTAGACTCCTACATAAAA
Bn-A02-p22811512	A02	27523054	GCGTTGAGGGAAGTGAATGAGGAGGAAATGTCTCTTTTATGCGGTGGTCT
Bn-A02-p22798107	A02	27539818	CAAAATAAATACCGGTATGCATGCAAACAAATTTAAAACTCAAAATACTC
Bn-A02-p22787085	A02	27542255	AGACCCTATAAGCCCTAAATTTTCAAACCCGCTCCATAGCCGTCGACATT
Bn-A02-p22757902	A02	27565014	TGTGTTCCGGTTTGCGACGTTTATTAAAATGATTTTTGTTAGTTTGTATG
Bn-A02-p22741797	A02	27583538	AATATTCTATTAGTAAATTTCAGAGAAATTCATGGTGAGAGAGAGAATCC
Bn-A02-p22433753	A02	27881774	AACTGACATAGTATCAACGTCAGCAAAATTAGATAACATGACAGCTGATA
Bn-A02-p22394632	A02	27911838	CCATAACCATAGTAAGTGATGAATCAATGGTCGAGGACACATCTGAGCAT
Bn-A02-p22371956	A02	27932842	AGCCAGAGCAGAAGAAGAGATATTTTCCAAAAGGATAAGGTTCGGCTTTG
Bn-A02-p22365337	A02	27934553	GATTACAAACAACATATATAAGGGTGATCAATAAAATTTTACTCTTGATC
Bn-A02-p22352518	A02	27949370	TAACAAGGCTCCAGAGGCATCCCTGAGCAGAGCAAAATGAAACATGGGCA
Bn-A02-p21378450	A02	28945452	CGGCAGTAAAACTAGTAACCCATGGTTCCATTGGGCTTTTGTTTTAGGTT
Bn-A02-p23362842	A02	29152882	ACAATACTATCTGCCTTACGAAGATCTACGCATAACTGCATCACATGACC
Bn-A02-p23408870	A02	29199094	CAAAAGAACACAACAGAAGTCCAAATAAACTACCAAATCTGATTTAGCTA
Bn-A02-p23411852	A02	29202082	AAGTATATGCAAAGTTATTTTCTTAGATTTATTTAAGTGGAAGAATATTT
Bn-A02-p23414384	A02	29204667	CACTCTCATTTCATGTTATTGTGTTTGCTAAATGATTTGACTCGCTATTT
Bn-A02-p23414614	A02	29204871	CTGAAACTTAAAATGATTTAAATATACACTATACGGTATACATTTCTTAC
Bn-A02-p23425517	A02	29208690	TATTGGATCATTGCTATTATCTTTATTATGTAACTAATTTGCTTAAACTA
Bn-A02-p23436829	A02	29235021	AAGCACTATAATTCCGTAGTATTTATTAAATTCGTTAATCACCTGAATTT
Bn-A02-p23448271	A02	29244812	CTGTAATTACTTGCTAAAAAGAAGAAGATGTAATTAGTAGCTTTCTACTA
Bn-A02-p23456103	A02	29250380	TTTCAAAACCTTTGATAAGTACCAAGTATACACAGCCAACTTGCTCTTTA
Bn-A02-p23472944	A02	29263877	ACGGAGAGAGTATAATGCTTGCAGGCTATAGATGATGCTGGTCATGACAA
Bn-A02-p23473807	A02	29264840	AAGAAAAGAAGAAGAAGAAATGTCAAATCAAGAAAACAAAATGTTAGATA
Bn-A02-p23474309	A02	29265342	TTATATTTTATCAAAACTTATGAAATAGAAGCTTATATTCTTACAACCTT
Bn-A02-p23477774	A02	29270032	CCTTGGAATAAACCATCAACTAGTGGAGCAGCGCATTGTTCGTACATGTC
Bn-A02-p23477968	A02	29270233	GAGTTTCAGCTTGTCACCTCGATGAAAGACACGTGTATTTGGAACTCGAT
Bn-A02-p23482499	A02	29275082	TCAAAAACTACATAAGAATCTTAGTCCATCATAGTCCCAAGGAAGTAGAA
Bn-A02-p23486694	A02	29284118	CAATTTGGCTTAAATTCGGCTTTGTTGTCATTTATCTCTCTTTTTGCACT
Bn-A02-p23488731	A02	29286050	GGTAATATGTTTCTTCCATTCAAGGTAGTTTCAAACTATTTCAAGGTTAT
Bn-A02-p23509687	A02	29320881	GATCCTCTTTATAAGATTCTCTTTCACTCGTAACCACACTTGGATTCTTG
Bn-A02-p23509986	A02	29321185	ATATGTGAAGTGTATAGTTTAACAAGCAGTCGGGACTGTAAATATGAAAG
Bn-A02-p23510178	A02	29321477	GCCCAATTATAGAACATGTAAAATATTAATTTTACCTTGTAGACGGCAAG
Bn-A02-p23668607	A02	29478095	AACAAAACCACCCACTTCACTTGTATGGACCTTTTGCTATATTTGAAAAT
Bn-A02-p23700858	A02	29503941	ATACTAAGTCTTGGAGACACCCGTGAACCAGATTGTTGGATTATTCCATT
Bn-A02-p23708117	A02	29522017	CAGAAAGTAGTAGCTTATCATCTGGCACAACACGGCATGGCATATCTGAT
Bn-A02-p23708299	A02	29522099	GAGTGTATCTCTCAGCAACAAATAGCTGTCTCTAGTATCTGGTGCAAAGG
Bn-A02-p23708516	A02	29522416	AGTCAATCATTTTGTTGAATATGAGTCTGAGTGGAGATATCGTTTAGTAT
Bn-A02-p23708678	A02	29522478	ATGCCAGATAATGTCAGATTATAAGAAACCAAGCTTAAGTCAGTAACATT
Bn-A02-p23726200	A02	29532536	ACCCGGCATCTGTCCACCGACCTAGATATTATCAAGTTCACGGTTTAATC
Bn-A02-p23728173	A02	29536013	TTGAGAAAGAGAGCTCTCAGACAAAAGGATACTTAGGGAACTTCCACAAC
Bn-A02-p23729046	A02	29536787	TGCAGATGACAGTTCCAACATTCCAAGAGCATACCAACTCTCCGTATATC
Bn-scaff_17109_1-p690819	A02	29551059	ATATATGAAGACATATCAAAGACATCATTGTGTGGCCGTCCCGGTAAGTG
Bn-A02-p23757876	A02	29573765	GCCATTTTCTCTCCTTGATCCCCTCAACAAGCAGATGGCTTCAATAAAAA
Bn-A02-p23792703	A02	29608784	GAAGGATACACGCAAGGACGAATTGAGAAAAGGAGCAGAGATGATGAAGA
Bn-A02-p23819701	A02	29635116	AATGCCCACATGGAGAAGCTAATCTGCATTGAATAGAAGATGATATTTTT
Bn-A02-p23819797	A02	29635311	GGATTATGTCATGTGTGAGTGTTTTTCATTATCTTGTATAACATTTTGTG
Bn-A02-p23826324	A02	29641156	GTGCTTACTTTACGCTCCTACAAGACTAGCTCAAGAGTCAAAGGACTGAT
Bn-A02-p23831173	A02	29645530	GATCGATGAAACATCTTATTTTTCTCTTTCTTCAAACTCTTAGTCTCTTC
Bn-A02-p23856500	A02	29682399	TTTTCTTCCTTCTATTGACATTATGTGATCTGTAATACATTAGACCCAGA
Bn-A02-p23857384	A02	29683183	GGATGAAGAAGCAGACAATTTAATGGGAAGAAACTCCATTATCGGATGTA
Bn-A02-p23875682	A02	29700577	GTAACATAAGACCAGTTCTGCTCCCATTACCTCATTTTCTTGAGTAAGTG
Bn-A02-p23889188	A02	29712831	TAATTCTTAAAACCCGCAAAATCAATGTTTCAATTCGTTATGCTCATGAT
Bn-A02-p23897014	A02	29721320	GATACTTATTTAATTCTGACAAAAGAGCTTTACGAATTGTGCATTACTAT
Bn-A10-p4272881	A02	30007843	TCTGGTATGATGAGTCCTTGTTGCGAATCTTTGATTGGGCGTGATCCCAT
Bn-A02-p24505252	A02	30367871	GAGAATATTGTGTACATAATGGAATGAAATGGGTTAAGAGATGAATGCGC
Bn-A02-p24508488	A02	30371174	ATAAATAAATAAATATCCAACCTGGCTGTGCTTACCATAAAACTTCATAA
Bn-A02-p24532892	A02	30417270	TCGTTTAAACAAGAATCAAAGATTCCAACTTCGCCATCGACCACAAAAAA
Bn-scaff_17623_1-p569874	A02	30423086	AGAAACTACTGAAGCTGATGAGACCATGGTTGTTGCTAAAGCAAAGACTG
Bn-A02-p24543172	A02	30431688	ATATCAATCCTCTTGGCTTTATAGTGATCAGGCCCTCTATTTTGCTAAGA
Bn-A02-p24548194	A02	30436863	TCCTTTAATATATTTGTGTGTTTAGGTCAATGATATTTTTTCTCTTACTC
Bn-A02-p24552203	A02	30441888	TCGAAAAATGATATCCTTAAAGTGCTGTAAGAACCTGTAAGAAAGGTATG
Bn-A02-p24552476	A02	30442262	TTAATCGTTTTTAAAAATAAACATTTTTGCTAAAATAGAGGTGAAAGAGT
Bn-A02-p24552639	A02	30442327	AGAATAAACCCATGACTCTTTAAACCTCTATTAAATGATCAAATAATTTT
Bn-A02-p24552840	A02	30442525	GTTATATATGCAAAAAGGATACTCGTATTCCGTGTACCACCTTTAAAATG
Bn-A02-p24552843	A02	30442628	ATTGTAAAGTTTTGGTGCATCCTTTTTCGTGCAACGGTTCTCTGTGATGG
Bn-A02-p24575998	A02	30468670	GTTACTCTAGCAAACTTCTCTCTAGAATCCAATGTTTGGCCTAGGCTATA
Bn-A02-p24577932	A02	30470606	ATAGAAATAAATTATGTTTGCACATAGGGATATCAGTAGGTGCCACAACA
Bn-A02-p24706646	A02	30615820	ATGCTTACGCACTTACGCATTAAGGACCCACTTTCCGTCAGTCTCAGAAT
Bn-A02-p24708197	A02	30617415	TGATTCCTCACACACCAAACGGCTCCAAGTACTGTTTGTGTGACTGGTTT
Bn-A02-p24718110	A02	30631739	GACAATGATACGCAAGGTCCATATGTTAGGCTCGTTTGGCTCATAGACCT
Bn-A02-p24722684	A02	30632666	GACAATGACATGAGTGAAAGACACAAACCCATTTTACATATGTTTTTAGA
Bn-A02-p24810609	A02	30718365	ATGTTGATTTATATGTCCTATATATAAGTTGGCATTTGCAATTCCAAGAT
Bn-A02-p24827362	A02	30735082	CGATTCGATTACCATTCAACCTAGGTTTAGCCCAATTGCTTCAATGTGGA
Bn-A02-p24851624	A02	30756220	ACACAAGTTCAAATTCATTTGATCTGTGTTACAAACGAAACCGTTAGCGA
Bn-A02-p24878657	A02	30784459	GAAAAGTGTTTTGGTGTTTGGTTTTTGAGAGGGCAGTTCGTAGCAGAAGA
Bn-A02-p24911505	A02	30818937	TATCACGTCCGTGCTGTTTCCACTGAGGTAACAAACACTTCTCTTCTTTT
Bn-A02-p25841130	A02	31722531	TCATCAACTTTTAGCCTTAGGCTGCATGCACACATCACACATGCATGTTT
Bn-A02-p25841382	A02	31722883	CCTCAGATGCTTCTCTGCACGTTGCTTCCATAGCTAGATACTTAAGACCA
Bn-A02-p25841722	A02	31723223	TCTTTAACTCCTGTTGAAATCACACCATCAAAGACACCTTAATGATCACC
Bn-A02-p25842875	A02	31724376	TTTGACACTTGAAGTGGGAATCAAACTCTGGCTACCACAAATCTTACTAA
Bn-A02-p25844300	A02	31725801	ACCATATTTCGCCTTTTTAATTATTATCTTTCTATTTTATATTTTCACTT
Bn-A02-p26013503	A02	31883224	TCGAGACTGTGCAGACATTGTTGTAAGTTATACACACACTACATATATGA
Bn-A02-p26154897	A02	32025794	TGCGACAACGCAAAGAAGCCTTGGAAAGGTATCAACTATTCTGGATTCGA
Bn-A02-p26193572	A02	32096963	ACTCTAAGGCCTCAAACTTTGAAGATTTTACTCCAAACAAGCAAAAGATT
Bn-A02-p26322916	A02	32293022	GGATCTGGTAACAGATCTACACTTTGTTCTGTTTCTATAATGTTTAAATT
Bn-A02-p26335941	A02	32308607	ATCTGATTTAAGTTTCAATAAATACTGCTTTACATTGTAAACGTACCGAT
Bn-A02-p26380384	A02	32351802	GAAGTTATGAAAGTTATAAATATTGGTTAGAAACACATGAATTTGTAAAC
Bn-A02-p26512828	A02	32466959	CTCTCGTCAACGGAAATTTTAAGCTCGCGGCAAAACTATTCTTGTATATA
Bn-A02-p26512923	A02	32467052	GATTAAGACAACAAAACAAAACCAAAGTTTCGTGATTTTCTGGAGACAAG
Bn-A02-p26547428	A02	32503229	CTCTCGTTCTACTGCACATTTTGGGTTTCTCCTATTCTCTCTGATCTTTG
Bn-A02-p26554539	A02	32509068	GAGTCGCTGAGTGTTTCTTGGATCGAAAGTAACACGAAGCCTTGCCCTCA
Bn-A02-p26987864	A02	32563025	TCGAAATCCTCGTGCTACTGGAACAGCAAATCCGAGAAACAGTAATTGGA
Bn-A02-p27024443	A02	32590567	TTCAAGGTATCCACGTTGCTCTCTCCCTCTTGTCTCTTAATTCTATCTCT
Bn-A02-p27030941	A02	32596968	TCTGATAAGCTATTATTAAACTAATCACTGCAGTTAGATTAAAAAGTTCT
Bn-A02-p27035366	A02	32601579	AACAAATTGTTAGTTCTGAGATTCTTTTGGTTTACGTAGGTTTATGTGTA
Bn-A02-p27035425	A02	32601638	GAGACAAGCAATGTAGAATCGTTGTGGTTTTACACTGTTGTATGATGGTT
Bn-A02-p27043712	A02	32611598	AAATTTCTAACAGCCGTGCACAAAATTGCATCAAAGCAACCACGGCAGAA
Bn-A02-p27052532	A02	32620022	GATTAGTTGAAACTCTTTGAGCATTGTGGAGATCTGACTCACTATCACAT
Bn-A02-p27052742	A02	32620238	GCCATCACGAATCCTTCCTCCTGGTTAGCCTTCGCTTCTCCATTTCGTTT
Bn-scaff_16139_1-p1074318	A02	32681201	AACAAGTTGAATATCGTCCCGACCAAGATCCATGAGTTGTAGTTCACCGC
Bn-A02-p27109424	A02	32682904	AAATTGCAAAGTATGTAGTTGCTTTGTTGAGAGTCCACATTGACTAGTAG
Bn-A02-p27110006	A02	32684973	CTAATTAGACATTTAGAAGACTAGTTTCGACGTAAATTTACTAAAATAAG
Bn-A02-p27110104	A02	32685071	AAAATGTAGACAGCTTAAATACACGTTTGGGTCTTTTAAGTCGCAGAATG
Bn-A02-p27111963	A02	32685522	GGAAAATTTTAGTTGTACACTAGCTAAACTTATGGGTCCACGCTTGTTGG
Bn-A02-p27122935	A02	32694700	ACACCAAGTCATAAGGAACACATTGCAAGAATACTAGCCATGTTCAGTTG
Bn-A02-p27124090	A02	32695848	AAATGAGAAGCAATCTTCATATCAGAAGTTGTAAACTCTTATACACCTGA
Bn-A02-p27125319	A02	32697077	ATACTCCAAGATAGCTTTTATGGCAAGGGATTGATCAAAGGGATTCACAA
Bn-A02-p27134251	A02	32707327	TTAATTATTTCATGAAAGTATAAGGAGTATTGTTTTGGAAGTTTCACCCC
Bn-A02-p27172338	A02	32740290	TATAACTTATTGTGCCATACGTGGTTATGAAGTTCAGACAAAAGCTATAT
Bn-A02-p27179350	A02	32746804	ATTTTGTAGAGGACTAATCGTAGACGTAAACATTTTAGTTTTTGGCTTTA
Bn-A02-p27180049	A02	32747417	AGAGACATAAACATTAACCATCGTCGATACTTGTCTTAGCCTTGCTTACG
Bn-A02-p27203061	A02	32774775	GTAGTTTGTATTAATATCGTAGCCGGATGACATGTTTTAAAATAAAACAG
Bn-A02-p27215745	A02	32788961	AAACAATAAAGGAGAGAGAGAGTGCAGGTGAAGAAGGCTAGACAAAGATA
Bn-A02-p27405658	A02	32945172	CCACCTTGTGCTTGTAGAGAAGATAGATTTTCCGTTGGATGAGAATGTTG
Bn-A02-p27408435	A02	32947949	GACAACTCAAGATGTCCCTGAGTTGAAGTAGTTACCTCCTTGAGAGCCAA
Bn-A02-p27414529	A02	32954144	GATTTGAGTTAATTGCGTTGTTGTTTCGTACTTGTTTGTACGATAGCGTG
Bn-A02-p27414794	A02	32954309	GTTTGTTAGTTCATAGGGTACACAGCAGCTAGTGTGCACCCTTACTTTTC
Bn-A02-p27420743	A02	32960238	GTCTTCTTGGTTTCTCTCAGGTTGGTTTTGATACTACTGAGTCTTTTGTG
Bn-A03-p1871012	A03	1995379	TATATATTTGATATATCTATCAAACAGGTGATCTATTGCTTAGAGGGAGC
Bn-A03-p1954639	A03	2075831	CCTCCGACGATAGTTATACGCAATTAGGTTATCGAGCTCCGACGAACTTT
Bn-A03-p1959964	A03	2080998	CCAAAGGCTCTGCGAATTGGCTAGAGTCACATAGTGTTTACCATTCTTTT
Bn-A03-p1960313	A03	2081449	CAGGGCATCTGTACACATTCTCGTTCCAATCAGAGGTTACTTCCAGGGAG
Bn-A03-p1960694	A03	2081786	CAGTCCCACCGATTTTGGAGTACATCGATTTCATTGATGCAAGTGACTGC
Bn-A03-p2030676	A03	2147003	CAGTCTCCTTTCAATTTCTACAGCAACGGATACGCACCTGAGGCTTCCCG
Bn-A03-p2054412	A03	2179678	TTTTATCGCAACAACACACGACAAGCCTTTCATTGCTGACCTTGTTCATA
Bn-A03-p2074890	A03	2198073	GGTATAAACGGTGTTTATGTATAAACACTGTATAAACGCTCTGTTTGTGT
Bn-A03-p2130281	A03	2242740	TATGTCTGAAGCACATTAAGATTATCATAATGTTCTTATGATTCATAAAA
Bn-A03-p2190638	A03	2287949	ATATGTTAACGTAAAATCTGTAAATTCCAAATAAAATCAACAACGAGATG
Bn-A03-p2203942	A03	2301627	TACTAACATGATCCATCTTTTTCACTAATTACACTGTCTTTAGTCTGAAA
Bn-A03-p2311607	A03	2404668	GAGAGTAAACCGGACAAGTCATCTGTCGCATATACAACATTCTTTCATGA
Bn-A03-p2342965	A03	2440914	CCGTTGATTCTCGCTGTTGAAAACAGAGTTGCACCTAACAATGATGAAAC
Bn-A03-p2402265	A03	2502458	CAACTAGATAAGCCAAACGAAACAGTATTGCTCTTATTTATGTAGATTTC
Bn-A03-p2405726	A03	2504454	CTGAAATTTTGATTCTTTTCTCGAAAATATATAAACCCAATATTGATTGT
Bn-A03-p2412263	A03	2513739	GTCGCTTCACTAAACTTATAGATTCCCTTTTCTCTGCAGAGTTCTATAGG
Bn-A03-p2431404	A03	2530360	TGTATCTGTAAGATAGTATAACGCACGAGGTTCATGTTTTCTCTTTCCTT
Bn-A03-p2449290	A03	2550697	AGAACACCACTTTCATATGCTAGTTGTTGTATAATGCTAAACAAAGAATA
Bn-A03-p2491346	A03	2596022	GCAGTTACTCACCGGGTATTTCTATCTGTCTATACAGCTTTGTTGGTTTT
Bn-A03-p2532699	A03	2648329	CTTGGTGTACACCATCACATCACATTTTTGTATAGCTTCTGTTTTCCATT
Bn-A03-p2606192	A03	2702181	CGGAAACTGGTAAGCAGCATAGTCCTGCAGGAGAAAGAAAAATAGCAAAA
Bn-A03-p2616068	A03	2711972	CTAGAATCTGATTTGATAGAGTTCTCGAGATCCGAGAATATGTTAATAGC
Bn-A03-p2665731	A03	2765135	AGCCTAGTTTGCTGCACTGACTTCTCTTTTGAACCACAACAACTACAACA
Bn-A03-p2683534	A03	2782852	TCCTAGCTATCCATAGATAATCTCAAAAACTATTCTAAAGATCTAATCTT
Bn-A03-p2695311	A03	2794640	TACTTTTAACGATTAAAATTTTCGAAAACAACACCATCGAATCATCGGAC
Bn-A03-p2714251	A03	2820989	CTGACATGATTGTGACACCCACAATAAAAAGGAGGAAACTTTATGCGAGG
Bn-A03-p2856933	A03	2939495	AGACCAGAAAAGGAACATGTAATATGGAAGGAAGTTATTATTTGACAATT
Bn-A03-p2858972	A03	2941625	TTGCCCTCCTCATCTCTTCTACGGTAAGTACCTCTCTCTATACATATACA
Bn-A03-p2860489	A03	2943040	TATTAACGTGGGACTTTGTTTGATAATTTGTGCGTACAAGGTTTGGGACT
Bn-A03-p2879773	A03	2961782	TGAACTATGTTGGAGAATGGGAGCGAGAAAACCTTCAGATGAGTAAGGCT
Bn-A03-p3116829	A03	3224996	TTCACTAGGAAAAGCAAACATCATCATCATTTTGACCCTACAACATAGAT
Bn-A03-p3189093	A03	3350530	AAAACCTCAATCAACTCATCATTAACAACAGAGTTCATACAAAAACACTA
Bn-A03-p3189333	A03	3350915	TTCGGTTTCTGCACGGTATGGGTAAGTATGCATGTCGCTGTTTAAAGTTT
Bn-A03-p3219484	A03	3378910	AGTCTTTTTGGTCAACCTCAAAACTTCTCTCACATTCCTGGGGCTAACCA
Bn-scaff_15877_1-p184866	A03	3415984	GCCGTGTGAGTCCCAAAAGTGTAAGTGGTGATGAAATCTTTGGAATCATC
Bn-scaff_15877_1-p184815	A03	3416033	GATGATTCCAAAGATTTCATCACCACTTACACTTTTGGGACTCACACGGC
Bn-A03-p3392103	A03	3542165	CGACTCTTACACTTGGCTGGTAAATGAGAGCTTTTTGGACAGATACTCGG
Bn-A03-p3507222	A03	3676212	CACTCGGAGTTGCCACCTTCTGTGCCAATTGTGCTGAATCTATCACACTA
Bn-A03-p3799804	A03	3970496	AGGGGAATAGGGTCTTGAACCTTATGGCTGATGAGCTTAACCTGATTATC
Bn-A03-p3819549	A03	3990700	CTCACTTTTGTTTTTGTTATAACCTCCAATAAACCAACCTATGAAAACTC
Bn-A03-p3861991	A03	4035545	GAATGAAACAACACTCACCACCAAAAAACTTACCAATCATTTCTCTGTAG
Bn-A03-p3862302	A03	4035758	ATGTAAAGTTACAGCACCAACCAATATGGTCCAAAATGGTTATAAAATGT
Bn-A03-p3862406	A03	4036782	ACCGGATTTTGATTTTGCTTGGAAAGGAAGAGTCAGCTTGTGGGCCCACT
Bn-A03-p3877500	A03	4051116	TCACAATCTTACAGGATCGTAATTTCCGGTTTGACACTTGCACAAATATC
Bn-A03-p3877572	A03	4051288	TTACCGGATTTAGGACTTCTGATCAGTGTGGAAAAATAGTTTTAACCGAA
Bn-A03-p3969037	A03	4141769	GAATAATACAAATAATATGGACCTATGTTTTGGAAACATATTCCGAATAA
Bn-A03-p3969278	A03	4142000	CGGCTTTGACTATTAGTTCTCTTCTCCCTAGACATTTAGTAAAAGAAGTT
Bn-A03-p3994857	A03	4168622	ACCTCGCTTGCATTGATATCAGCAGGTCAGGAGATGAGGTTGTGATAGTT
Bn-A03-p4008078	A03	4186107	ACATTCCCTGGACTCTTTGCATCCTATATAAGAATAACATCTATATTTAG
Bn-A03-p4092312	A03	4285287	TAGGTTAGGTAAACATGCACCATGAGTCCATGGGTCAGAACTCTGAAGAT
Bn-A03-p4116886	A03	4313687	TTGTCATCTGTGTTACACAAAAAGAAAGAATATATTGTCCTCAACCAAAG
Bn-A03-p4118881	A03	4315352	TAAAGTTTCTAGACTAATGTGCTAATTTTCTTTCTCCAAAGAAATATACA
Bn-A03-p4123164	A03	4319209	GAACATGGGTGTGGCTGTGCTAGTTGTATGAGCAAAATCACATGGTTCTG
Bn-A03-p4123209	A03	4319354	GGAAGAATCAGTAGCTGACTTTTGTTCTTATAAAGGGGACATAACAAAAC
Bn-A03-p4177118	A03	4377615	TTCAACGAGGTTAGTGTCTTGTACGCTTCAGCAGGAACGTCTGCGAAGTA
Bn-A03-p4244641	A03	4457859	AATAGTGAGAAACTATGAATCGAGAGGATCTCTCACAGTAAGTGGTGGTG
Bn-A03-p4279836	A03	4484992	CAAGAGAAGCTCTCACAATACCAAACAGGTAACAATCTAAACCCTCATGC
Bn-A03-p4498766	A03	4702011	ACTCATGCATTTTTCTTCCTTGTGATTTTGAAGTATTATTTCTCCGTTGA
Bn-A03-p4548924	A03	4747115	AAAGGAGGAAACGTAAGCTTAAACCTCTTGTCTGGAAACCCTATACAGGT
Bn-A03-p4549344	A03	4747538	TATGAAAACTTCACCTCCCAAGAAAACCTCTACCTAGACGCTTCCGCAAA
Bn-A03-p4560576	A03	4758528	AGCGGTGAGGAAGAGGTGGTGATGTAATGTGACTTGCATCAAAATATACA
Bn-A03-p4567578	A03	4765635	GATGATGAACATGGGAGGAGGTGGTCATGTAGACCAGCTTGACTCAGGGA
Bn-A03-p4572110	A03	4770067	GGAAGTGTTCTTACAAGCTTAGGAATTGACATAAATGACTCAACTTAAAC
Bn-A03-p4590174	A03	4779377	GCTTTAGTTTCCATATACTCTTCCAAGCCTCAAACGGCCCCAAAACCAAC
Bn-A03-p4593298	A03	4782399	CTTGTTTTCTTTCACCACATTGGTCATATCTTGAATCCAAGTAAAAGTAG
Bn-A03-p4593331	A03	4782532	TGTGCCTTTTTGCAGTATAAACACACAGGCTTGGAACGCTTGTTGCTTCA
Bn-A03-p4605838	A03	4794927	CGCAATCAAGGACAAGAATGAGGACGTCAGGAAGACAAATGCACAAATAT
Bn-A03-p4606213	A03	4795402	CCACTGTTCAAATCTGATTTTTGGAATTAGATGTTTGCTAATAAATATTA
Bn-A03-p4607120	A03	4796209	TGATCCATGAAAGTTTTGTTATTTGTTATTTCCGTTTATGACTTCGAGGC
Bn-A03-p4607947	A03	4797036	TGGTTAAAGAAATTACAGTATAATAACTGAATTGAATGAACTAGTACTTG
Bn-A03-p4620459	A03	4812744	GGGATCGTGTAGACTTGGAAGGTATCCCAAATCATGATGCCGAACCATTC
Bn-A03-p4753001	A03	4933520	GTCCCACACACTACTGACCAAACTCCAACCACCCGTTGATTCCGTTCTCA
Bn-A03-p4783485	A03	4962329	TCGTAGTGTGAAGTGTGTTCTTGTAGTAGAGAGAGTACACAATGCTTAGA
Bn-A03-p4798485	A03	4982000	GATTCGCGAGTGAAGAATCTTTGACATAAGACTATCGATGTAGCTATGGA
Bn-A03-p4827846	A03	5009647	CTCGCCTTAGTCTGCTCTAAGTTGATCTCTAGAACATGGCATTATCAAGA
Bn-A03-p4829139	A03	5010936	TCTTCCAGATAAATTTTAAACTACTCAAATCTTAAGAAACCTCAGAACTT
Bn-A03-p4879812	A03	5057421	GAAGACCGGAAGCAAAGAGAGGTGTGCAACATGCGGTACAGAAGGAAGGA
Bn-A03-p11347564	A03	5102400	ATGCTCTTCCAGTTGCACCTTTGATTATCCAGTAACGGTTACTTGACTTA
Bn-A03-p4934887	A03	5105375	GGATTTAACAATATACATAACCAATATTTGTAGTGAAAACTTAATCAATT
Bn-A03-p5006544	A03	5184342	CAGCTCCATTTCCAGTTTGATGTTGGTCTAGTCTTCACCTTGAAATCATC
Bn-A03-p5222291	A03	5411891	ACTTTTGGTGGTCTTTTTTATTTCAGACTCGTTGGGAAGCTTAGCCCATT
Bn-A03-p5548413	A03	5856931	CTGGACAAAAACCATAAAAGCCAATAAGAATCACACACCGTACTAAACCC
Bn-A03-p5611940	A03	5916479	AAAGTCTTCTTAACTTAATCCTTTGATTATGATTGACGTTAGTCAACTTC
Bn-A03-p5612769	A03	5917308	AGCCACCGGCCCACCGCTGCTCCAGTTTCGCTGGAGAACAGAAGGGCAGT
Bn-A03-p5613665	A03	5918101	ATCAAAAGATATAATTACATCATCGTATATTCGTATGCATAACAAAATGT
Bn-A03-p5643775	A03	5946352	TAGAAATTGTAGTCCCAATGGTTTTCAAGACGGAATAGATTATCCGATCG
Bn-scaff_18322_1-p2322027	A03	6031379	TTTAAACCGGATTTAATCGAACCGGTTATTAAACCGATGCTCGATCTCCT
Bn-A03-p5741340	A03	6040418	CACAGGCGAACACTTGAGGCTATGGGACTTCGAAGGTGCCACTTGTTGTC
Bn-A03-p5741875	A03	6040866	TTTCTTTTGTTTCCATTTGATTGTATTTTGTTACTTGCGTAACTTTTTTA
Bn-A03-p5742880	A03	6041884	TTTTCTCTTTGATGTGTGAGTGTGTTTGGTAACTTAATTAGCGCTAGAGA
Bn-A03-p5742916	A03	6042020	CCTTCCAAATCTATATATTCTCTCTCTAAATTCACGTTTACAAGAAAAGA
Bn-A03-p5743020	A03	6042123	TGAAAACAAAATTATGGAATACATTTCGGTTTTCGAATACAACTATAAAA
Bn-A03-p5744242	A03	6043404	TTGCCAATTCAGCCTATTATTTTATTTTCATTTCAGTTGTTACTATATTA
Bn-A03-p5745392	A03	6044474	GTCAGCAACGCCAAATACTCCTCCAAGCTCGCACTAAGGTATACTATGAA
Bn-A03-p5745449	A03	6044631	GAAAATCTCTTTTCCCTTAGCCCGAAACCTTACAAGGTAGATTTTCTCAA
Bn-A03-p5746114	A03	6045195	ATTCGCTCCTGGGGGTGTAAGGTCCTTGAGAGGGTCTTTGAGAGCAAATG
Bn-A03-p5748366	A03	6048717	CCGTGAATGATGAATTTGTAGTAAAGAATGAGTAGACAAAACAATGATGA
Bn-A03-p5748775	A03	6049121	TGATGATACGACTTCAAATTCAGAAAACAGAGTCTCGAACCACGAATTAC
Bn-A03-p5748884	A03	6049130	TCACTAAGATTGTGCCAAAAACTCTTGGCTCGCAATTATTGTCCTTTTGG
Bn-A03-p5749121	A03	6049367	ACATTGGTTGGGATTACCTGTTCATGAGGATAAATGGGTTCGCATGAGTT
Bn-A03-p5749213	A03	6049459	TCGTTCTTTTCAACGGGGTATCGATAGACATCTAAGAAGCGGCGGATCTA
Bn-A03-p5750321	A03	6050692	GCAGCATTAGAACCTTATCCAACAATCCTCGAGTCTCAAAGGTTCAACGG
Bn-A03-p5751160	A03	6051577	AATATCAAAACAAACGATTATTGCTAACGAGATATTTTAGTCATCTTTTT
Bn-A03-p5751992	A03	6052378	AATTTACAAAACCAGTTATCATTCCTTGCAATTTTGATTGGTTTAATTTA
Bn-A03-p5752371	A03	6052983	TTGTGTGGCGGAGGCTATTTGGGGAAGAAAACGTGGCAGGAAAGTATTGG
Bn-A03-p5762915	A03	6064490	GGTATTTGAGAACTTATTCATCAAAAAGACCAGAAAACAGCTGGAGCGGG
Bn-A03-p5770833	A03	6072396	TCGACCACTGATTGCGTATACTGTTGAGGACTACTCTTTCTCCGAAGTTG
Bn-A03-p5784532	A03	6083639	AACGCAGAACTATTTTTCATATCCAATCTCGTGACATGCTAAATATAAAA
Bn-A03-p5893002	A03	6195747	CAAAGAGCTGGGAAAGTTTAGAAGTCAAGTTTTGAACCATATTTAGAAGC
Bn-A03-p5903435	A03	6206788	AGTCTTAGGTTATGGGACATTAGGAGTAACAAAGTTGTGCATGAGTACGT
Bn-A03-p6158211	A03	6478830	ATAAGGATGACTCACAGAGGCGCGTGTGGGTGTGAGAGCAACACTGGTGA
Bn-A03-p6224340	A03	6533352	CTAAAAGCTGAACTCAAGGCGGTATGTTGTTTACTTACTACACTCTGTTT
Bn-A03-p6288173	A03	6587558	TGAACCGGGTTATTACAAGCTCTAAACCGGATTATTATTAGCTCTAAACC
Bn-A03-p6384649	A03	6720358	CGTCCACGAGTTAGAGGATGCGTTCTTTTTGCTACCTTAGGATATGAGTT
Bn-A03-p6388604	A03	6723834	CCAATTGCCCCTCAGCCCAATTTCCCCTCAAAATCTAAAGCTTATAAATG
Bn-A03-p6423049	A03	6754600	TCTGAACTGAAAAACAGGTTGGCTGGTTCGATATAAAAATTGTAATGGTG
Bn-A03-p6439432	A03	6780599	CCACCGCACTTCCACATTTTGCTCTTTGGCAACAACAGTATGGTATATAA
Bn-A03-p6484137	A03	6825935	CTCCAGAGATGGATTTCGAAATGGTATTTGCTCATTCATTGTAAACATGT
Bn-scaff_18322_1-p1180381	A03	6874168	ACTATATTCACTGTAGAATATTAACCAAATGATTAAAAGTGTGACTCAAC
Bn-A03-p6576575	A03	6918506	ACTCAAGAGGATGCAATTAGTACAAGTGGAGTAATGAAGTTAGTTGTTAA
Bn-A03-p6577213	A03	6919145	CGAACAGGCTCTATTCAGGGTCCATGGACAAATCCATAAAAGTAAGTACT
Bn-A03-p6586436	A03	6928536	TATATAATCCTTCTACCGGACGTTTTCAAACGGCAAAACGTGTAGCAGGT
Bn-A03-p6590051	A03	6932945	TTTATAAAATGCTCCTTAAAAGTTAATGAATGTAAATCAATACCTGTTTT
Bn-A03-p6672024	A03	7008271	CAACAATTGTGTATATTCATGGGTACTACTCACTCGCTGCATAGCTGAAA
Bn-A03-p6706586	A03	7039647	TCAATATCTCATAATTGCTTTACATATATACGTGTAAATTCTATAGCTTT
Bn-A03-p6710409	A03	7042718	TAAGGGCAAGCGAGTCTGGAAATTCCAGAGCATAGAAGGTCCATCACCAC
Bn-A03-p6710651	A03	7042960	CGGAAGAACCATCAGCTTCCGGCCGATTTTTAAAATAGATACATTATCGA
Bn-A03-p6717546	A03	7049774	TTTCTACCTAGAATGATATGCAGCGCAGATGTTACAGGATCACGAGCTCC
Bn-A03-p6717785	A03	7050013	TAATCATAGCGTTTAGGACCCATCCACCGATACTTTTCACTCTCTGAAAT
Bn-A03-p6771876	A03	7108143	AATGCCATATATCGGTTTTACCCGTTTCTTACCAAGGGGATTGGATGTGA
Bn-A03-p6781156	A03	7110558	GTACCTTGTTCTTTTCTTGAGTACGTTACAAAGGTGGTTTCTTTTGTTGT
Bn-A03-p6783685	A03	7112987	GATTCAAAATCTCCATCATCTGCAAAATCAGAGTTGAATTTCTTTTTTAA
Bn-A03-p6789784	A03	7119086	ATACTAGCAGGCACGGTTGGATGTGATGTAATCATCTCAATGGCAGTAGT
Bn-A03-p6791851	A03	7121153	CATTCCTCCTATCATATCACAAGATCGTTTACTTTCCCTAAAGTTTTCAG
Bn-A03-p6804536	A03	7202191	TTTATCTCTAAAGTTTGTGTTGTGGAATGAATCTGAGTTTGAATTAGCTT
Bn-A03-p6804857	A03	7202612	CAAACATTGCTTATATACTTTAATACTGTATTGTAATACATAAGAAAAGA
Bn-A03-p6967307	A03	7354082	AAGTCTTACCAGTAGCGAAGAACACAAAAACTAACTCGCTACAATCTTCT
Bn-A03-p6994294	A03	7383016	CAGAGAAGCTCATCTCATCGTTCAACATGTGATTTTTCAAAACCGAATGC
Bn-A03-p7012232	A03	7402456	ACAGTTAAGTTCTCCCAGAAGGCATCATCAAATACATTCTCAGTCTCAGC
Bn-A03-p7015536	A03	7405585	ATGTGAGAAGTGACATTATATTTACATTTGGAAATATGGGCCTAATTTAA
Bn-A03-p7054553	A03	7441299	TGCATTTTGTACTTGATGTTTGCGTGATTGTTTGGTCGCGAAGCTCACTG
Bn-A03-p7058001	A03	7444844	TTTTTATCAAAATTTTGATTATGTTTTAGGTTGGTAATATTCCCAAGAGT
Bn-A03-p7079712	A03	7463098	GTACATGCTCATCATATTCGGATCGTTAAACGGTAAATAACCCGCGGCTA
Bn-A03-p7157714	A03	7528325	TGGAACCAAAAGTGGACAAGGATCGAAATCCCTCGGAAAGCATTTAAGAA
Bn-A03-p7159916	A03	7530517	ACACGAGTTCTGACTCTATGTTTGTGTGCATGTATTATTAGGCTTCTTGG
Bn-A03-p7177161	A03	7547461	TATTGTTTTTGTTGTTCTTGTTTAGGATCGATCACCTCGTTGCTGCCATG
Bn-A03-p7178917	A03	7549283	AAATAAGGTTAGTGTCAACAATGTTGCAGAGGAGATGTCAATGTTGCGAT
Bn-A03-p7234862	A03	7606436	ATGATCTTTTTACGTACCGATCGACCAAGTTAATGCATTTTTTCCAAGAA
Bn-A03-p7235826	A03	7607466	GTGGGAACCACGTCAATTTTCGTAGATCACCCCATATGACGAGTCAACTA
Bn-A03-p7248970	A03	7620914	GTTCATAATGATCAGAACAACAAACATTTCTCAAAATAGAATCGACTCAA
Bn-A03-p7253298	A03	7625473	TGGGCAAACAAACCCTTTGTTTTATAGCCCATGTTATTTTGCTGTCTGCT
Bn-A03-p7357257	A03	7728795	TATATCACTGAATTATCAGGAGATTTGAAAACAGTATTCTTATTCTTCTT
Bn-A03-p7378514	A03	7750227	GAGCTTCAAGCAGATGCGAACTTGTATTTGTTAAAGGGCCTCGTGTTCGG
Bn-A03-p7420835	A03	7799899	ACTTTCGGTGGGAGTTTAGCTATTTTGGACCCAGTTTTAGTTTCATTGGT
Bn-A03-p7434950	A03	7814068	GAGAAGTTCATGATGAACTTATACGACGTAGTCTCATAGGGAAACCCCAT
Bn-A03-p7458972	A03	7836272	ACTCTCTTCGAGATGTGGTGAGGAAGGATAAGAAGAACTTATATAGGATA
Bn-A03-p7460244	A03	7837438	TTGACGTGAGCCCTAGTAGAGACAACAGTCTTCACCAAACCGGGTTCTAG
Bn-A03-p7467515	A03	7844724	TTTTAGAACATGGTTATGAGCATGACACCAATAATTCCAAAATCTGAACC
Bn-A03-p7478438	A03	7854683	TTATGATAAATTAAAGAAATGATTGGAGACTGAATCAAAATCTGAGACTA
Bn-A03-p7491211	A03	7863462	GATGAATATTAATTTCAATAGGATCTTAAATAGAGCTGTCCACAAATCCA
Bn-A03-p7521958	A03	7897430	ACAAAACCAGCGAGATGAACACATGCTCTTATATAATCTTCACGTACGAC
Bn-A03-p7555264	A03	7931478	GACTCTGTCTTCATTCACGCCGAAGACGGTAAAGCGAAAAGGGAAGATAT
Bn-scaff_19244_1-p843614	A03	7938898	CTCTAATCTTGGTAACCCATTAGCTCTGAGCTTAGTGATTTCAAGAGAGA
Bn-A03-p7572109	A03	7947363	AATGAAAAAGTCTAACAAAATAATTAACGATGAGGCTTAGACAATCAAAT
Bn-A03-p7575620	A03	7950963	CTGAAAACCCCTCAATGAAGCTGTGGGTTTAGTAGTAGATTAATGATTCT
Bn-A03-p7595626	A03	7973941	GTAGTTGTAGTTTTGCAATTTGACATGCAAAAATTATAAAGCTAACCGGG
Bn-A03-p7631083	A03	8014028	CCAATAGAAACCCCAATAAAAGGCCCACTAAGGAGCTTAAACAATGAGGC
Bn-A03-p7643795	A03	8027577	TAATCAGTATCTTCTGAAACATCAAATGAGGGCCCAGCTCCAAGGGCGTA
Bn-scaff_21312_1-p1156786	A03	8033800	CTCATCCTCACAATACTCCCCCAATCAATCCTACCCAATAAACTCCTAAG
Bn-A03-p7652326	A03	8036214	GTGATGACAGTTTTTCTGCTGTATATATTCTTCGTGCTATGAAGAAGTGG
Bn-A03-p7688578	A03	8072476	TCACATCACGGTGACGTAAACATGCAAGGAAGTTTTGGCTTGACCACTTG
Bn-A03-p7738300	A03	8108301	ATGTGATCGATTCGGTTTCGAATACAAAATCGACGGGAAAATGTATGGAG
Bn-A03-p7760102	A03	8132151	TAGTCTTACACAACGTAATAACGGACTGACCAGTATAGAATATTAATAAC
Bn-A03-p7761061	A03	8133334	ACACTAGCTGTCTTAAAAGCATTTTTAATTTTGTCTTAAAAGCATGCACG
Bn-Scaffold000879-p1488	A03	8135602	GAACAAACGAATTACTGTAAAGGAGAATAAAATTATTCATATACTGCGAG
Bn-A03-p7773812	A03	8148996	TAATAAAACAGTGTTTAAACAAAAAGGCAAGTTAATGTTCAAAAATCTAT
Bn-A03-p7806058	A03	8188127	AAGCAAAGATGGATAGCTCACCGCTTTGGCCGTTATTAATCTAAATTAAG
Bn-A03-p7840758	A03	8228512	GTAATATTGATTTTACCATTTACTGGTCGAGTCCACAACAATATGATGAA
Bn-A03-p7870307	A03	8252571	AACCGGAGACGGAACTGTTTTTCGCGTCTGACGACAAGATCAATCGTCTG
Bn-A03-p7870541	A03	8252705	TTTTGAACTAGAGGTGATGGTCGTTTCGGATAGTCTCCAGGAATGTCCAT
Bn-A03-p7878888	A03	8261074	CGTAAAGTTGAAGATACTATTAATGAATGTGACTCTAGTTCCAAATATCG
Bn-A03-p7919195	A03	8303904	TGGTGGTTATATTCAACAACTTGGTTGACTAGTTGGTATTAGCTTCAGAG
Bn-A03-p7940082	A03	8326056	AGAGACGTATATGCTACTAAAAAGGCTACTTCGCTAAGGAAAAATGGGTT
Bn-A03-p7988522	A03	8379190	TAGTTGGCAAAACAATACTCAAAATGTGTAATCTAACAAAATCTGAAAAA
Bn-A03-p7988667	A03	8379336	AAAATCTTTTAAAATATGATAATAAACAATCAAAACAATCTGTGGTGCCT
Bn-A03-p7988820	A03	8379589	TCTTTTGTCAGTAATACACACGGATTATACTTTTAAATTTGTTATATTCC
Bn-A03-p8039401	A03	8440162	TGTATGTGTTTTGCAAAGTATGCGTATCTGTCAGGATGGACATGAGACAT
Bn-A03-p8043983	A03	8458094	ACTGATCTTTGAAATCAAATCTTTATTGTCCAATATGAGATTGTGTTGTA
Bn-A03-p8103457	A03	8518301	TCTCATGTTCTTATATTGTATTTAGTCCAATATTCTAAGAATCGATTTAA
Bn-A03-p8148926	A03	8566757	CTGCATAGATCATCTGGGATTTGACCATCAAAGGAGTTACTTGGCAAACG
Bn-A03-p8171248	A03	8592191	TTGCCGTTTTAGGACCAGTGATAGAACCGATTCTTGAAACAATGTCTAAC
Bn-A03-p8177695	A03	8597011	CATCTTTGAATTTCAAAATTATAATCCGAAAGAACATAAACGCAAAGTAA
Bn-A03-p8204479	A03	8619542	ATGTGAGACGAGTAGAAACAACACGTCCGTACAAATCCGACTATATGAGA
Bn-A03-p8206961	A03	8622133	ATAGATAGAAAAGATCTTGATCCACCAAACCTTGGTGAGGATCAACAACC
Bn-A03-p8333536	A03	8736554	CGGAACAAAACAAAGCTATATGAAAATTTTGAGTTTCGATACATAGATTT
Bn-A03-p8360894	A03	8768657	ACGAGCGTCAATCTCAAGTTGCTCCTTCATCTATATAGTTTAAGTGTGCA
Bn-A03-p8372559	A03	8780589	CAGCCACATTAAATCTTGACATCTCATCCATTTGGTATTGTCCAAAGCTC
Bn-A03-p8380550	A03	8788838	CATGAAGAAACACCGAATGGATCCTTATCTTATGGCTTTCGGATACCGTT
Bn-A03-p8381012	A03	8789299	ATTCTTCACTTACATTGTTATATGTTTACAGATGGAATACGAAAAAATTG
Bn-A03-p8394184	A03	8802608	CCTGTGCTCTAGTTCCTCCTGGGAATTGGTATCCTCGATATGTAGAAACA
Bn-A03-p8395621	A03	8804109	TAGGACTTTCTCAAAAGACGAATATGGCGCATGTTATGCCAAAGTTTTAT
Bn-A03-p8398790	A03	8807286	TACCTGTTAAGTTCATGTGTGCCTAACAAAAGTATCTTCAAGATATCTAT
Bn-A03-p8406930	A03	8818589	TTAAATGGAATAAATAACCGTGTTTTATACTGCGCTCGTCAACATCATAA
Bn-A03-p8483706	A03	8916594	ATCGACAAAATTCAATAGGAATGCTTCACACATCCTGAAGGTATGAAGGC
Bn-A03-p8620584	A03	9050114	TGTCTCCACTTAACTGTTTATTTACAAACCAAGTGGGCCAATGACTGTTG
Bn-A03-p8654614	A03	9093911	TTTAAAATTACAAGGTGGACTTTTTAAGATGATCCCTCTAATTGCATTTT
Bn-A03-p8671468	A03	9111426	AGCAGCTAAAAGCCACAGTTTTGTTTGCAGGTGAAGAACATCGAACACCA
Bn-A03-p8671697	A03	9111663	TTGTAACAGTTCACTGGAAAGAGAAAGAGACTTGGGTAAACGAGTAGAGA
Bn-A03-p8681690	A03	9117422	GGTTGTCCTTTGATTGCTTGGATGATGACGAGTAGGGACTTAGCCCCAAG
Bn-A03-p8733974	A03	9178506	TTTTGGGAGCTGGGAAGACTTTGAATGCGTACTCTGTTCTGTGTAAGATC
Bn-A03-p8735039	A03	9179571	CTGTGGAGAGGGTTGATGATGGGTTGAGGATCTTTGAGGAGATGAGATCT
Bn-A03-p8745839	A03	9190333	AGTAATATCTAATTTCCAACAAAATGCAACTCTAGCATCATAATAGACTT
Bn-A03-p8769576	A03	9213076	GCTGTCACTGCTATGTGCTTACGCCGTTTTGGAAAGAGAGCGTCTCCAAA
Bn-A03-p8802360	A03	9272094	GTAAATGCTTCTTTGTGAGCACTGAGCAGTCAAGTGACTTTGAACCAAGA
Bn-A03-p8822734	A03	9293000	TCAAAGTTCATCATTTTTCTGAAAATAAGTGTTATGCTGCTCTTTGTTTT
Bn-A03-p8850004	A03	9327256	TCCACAGAAACTGGGGTCTATATAATATTTCTTTCATAAACCATCTTGAA
Bn-A03-p8850377	A03	9329894	ACAAAATAATATAAGTTACACGCAGATTGGTGAGAGATGGCCTAAGCAAA
Bn-A03-p8851142	A03	9330152	ATTTGTAAATACTGTAAGTCGTGTGCTAAACTTAAAATATCGTAAATCAT
Bn-A03-p8861495	A03	9338914	AAAAACTGACGTGGAGTGTTAGAATCTTATAACGGCATATAGTGAAAAGA
Bn-A03-p8897362	A03	9391667	TGTGACAATGCCAAGATTCTCAACATATGATGGTGTAATGAGAGTACTAC
Bn-A03-p8906751	A03	9399750	TATTAGAAAAGAGTCGGTAGCAGACAGTTGAAAGGCACTAGACTTGTTGA
Bn-scaff_23954_1-p622637	A03	9433255	AACTAGTTAGTTCTTGTTGTTAGCACCAGCACAACACACAGATTTATATT
Bn-A03-p8973137	A03	9464807	CTCCTATCCCTTCCCCTTATTTTCCTCCCTTTTCTAACCTTTTTCCTACT
Bn-A03-p8978761	A03	9475012	TCAAAACCGTACCTAGACCTAAACACATTTATCTTGAACCAAACCGAACC
Bn-A03-p9123542	A03	9677826	AGTGTATGTTGTGCAGATATCGCATTACACTCGTCCTCATTCAACCATCA
Bn-A03-p9124799	A03	9678983	GAAAAATACAGTGAACTCCAAGAGACTCTTATCTCATTTTTTATCTTTCA
Bn-A03-p9143356	A03	9698915	GAAGCTCAAGCGGACGTTTCGAACACTGTATAATGGATGAAAGACTACTA
Bn-A03-p9203536	A03	9766141	AATTATATCCGCTTGCGGGCAAAACATCTAAGACATATCACACAGACCAC
Bn-A03-p9203834	A03	9766439	CTGGGTCACCCTTATCTCTAGAGCTCCGATGCTCACATACGTTGTCCTAA
Bn-A03-p9203992	A03	9766597	AGTAGAAAACATAATGACCTGGGAAGGTGGAGATATCAGGTTTGCAAGTG
Bn-A03-p9203999	A03	9766704	ATGCCGTGAACTGTGTGACAACCATTCTTGAGTCTGAAGGTTTAATATTG
Bn-A03-p9208735	A03	9771295	ATTTTAACTTTTGATCCAAACAAAGCGCAAGAGTTTTCAGGTCTAGTTAA
Bn-A03-p9243701	A03	9809680	GAAGAATTTTATGGAAGGTTTGCTCAATATCACTCTGCACTTCTCTTTTG
Bn-A03-p9247798	A03	9813703	TCATATATCGGATGGACTTACCGGGAATTTTCTTACAATTTAGTTTCTTC
Bn-A03-p9265554	A03	9831264	TGTAACACCACAAGATCTGATGGTGAACACATCAACTCATCAGCTACTTT
Bn-A03-p9266328	A03	9831938	AACAGGGACGAGCTTCGGATACATTAGGATTTGGTTCGGATTTATTCAAA
Bn-A03-p9300575	A03	9875067	AAAATCATGTCTTATAAATGATTAGCAATCTTTAGGCTGTATTTATCCCC
Bn-A03-p9301541	A03	9877647	CAGTTAGAAACTGCCACTCACAATTTCTCTATTGTCACATTTCCAACTAC
Bn-A03-p9429437	A03	10001983	TTCGATTCCGCTTGGCCACCGGAGATTTATATGATCGTCACGCCGAGATT
Bn-A03-p9439354	A03	10011898	AGATGATTAGGGGTCTCTTTTGACTTTGTTATTTATCATGGGACATAATA
Bn-A03-p9468025	A03	10041356	TTAACAAGAAACATGATTATACCATTTGTAGACGAATCAAGATCTTAATC
Bn-A03-p9601581	A03	10161112	TCTAAGTGTTTTGGCAACTGCTTGTCTTTTGTAAGTTACATCTAAAGCTA
Bn-A03-p9605319	A03	10167635	ACAGGGTATGATAAGCTTTGTGCACATTGCAAAGAATGTGAGTTCAGGTG
Bn-A03-p9626063	A03	10182100	TAGATTGTCTTATATTCTATCTTTCCTTGAATGCTTCCTTGTTCTTCCTT
Bn-A03-p9677969	A03	10234283	TATTCTCATAGAGACAATATTCCCAATCTCCTTTTCGTACTCAAATTAAA
Bn-A03-p9680882	A03	10235904	TTGTTTGAGATGGAATTATACCAAAATTGGTGTTTTTTGGTGTAAATGGC
Bn-A03-p9764680	A03	10342813	CAAAATGGGACACAAGTCACGGAACATAGCATTTACACATTCGCTCTCGC
Bn-A03-p9765420	A03	10343553	AACATTTGAGAGATAGCCATCTACGGGGATGCAATAAAAGGCTAAATAAA
Bn-A03-p9765623	A03	10343856	TCATAGTTTATTGATGTAATTTTAGATTATGAAAATTCTGCATATAGACT
Bn-A03-p9833648	A03	10413146	CATAACCCACCTCCATTAAAGATGAACAAGAACCACTATTCATCTCGTTT
Bn-A03-p9836757	A03	10416055	TGTCATATCACATTTAACTATAAGTCATGTTACCAATTCTAGTATATCAT
Bn-A03-p9847680	A03	10426935	TTTTCCTGTAAGCTTGACTTAAGCTCATCAACCAGTTTCAATCCGTGGAA
Bn-A03-p9856465	A03	10436802	AGAGGCAGGAAACTAAGCCTCTTTTTCCTCTGTTCTCTGGTGGTCTTAAG
Bn-A03-p9863138	A03	10440664	TGCTTTGACAAGCAAGCGTCGTTTCCTTGAAGTTTTTGTAGGCTTGGAGT
Bn-A03-p9863600	A03	10441225	AAAGTCCAAAAGGGACTAGAAAACTTCATCCCAGTTCCAATTCAAATTGA
Bn-A03-p9869156	A03	10446662	CCGTCCTTTGCTTAAATCACTCACCGTCCTGAGTGTAAATCACTCAATGG
Bn-A03-p9869182	A03	10446788	ACCAGCACACGTTCATATTTTGATAGGACTGGCTAGCTGGATTGACCCTT
Bn-A03-p9873327	A03	10449463	GCCCCGCCAAATAACCACCACTCACCAATGCCTAATTTTCTAACGAGCAA
Bn-A03-p9883544	A03	10459682	AAAGCTTTGCCAGGATTAATTCAAAGCTTATCTTCCACAAGGTTAATGCT
Bn-A03-p9899417	A03	10474329	AATCAACCAAAAATAATGTGATGAACAGAAAATTGGCTATTATATCCAGT
Bn-A03-p10002791	A03	10581751	CTCGAATTTATTGGTCGAACACTGACGTGTCACCTAACACTCTTCTAGCT
Bn-A03-p10008905	A03	10587953	GTGTCTCTAATGTTGAGCAAATTGGCCACATTTGCAAGAACTTGAGCTGA
Bn-A03-p10062838	A03	10642879	AGAAGCTTCAGCTGCAACACAACAAGAAAGATCAATCCAGAGACCTCTCC
Bn-A03-p10086496	A03	10669875	TATATACCTAGTCCTTGTTTGGGTACTGAGACTCAGTTAGTTGTATTAAA
Bn-A03-p10087723	A03	10671201	CATTCATACCTGATGCATTAATTTCTACTATTTTCAACTATTCTGCATTC
Bn-A03-p10129836	A03	10713180	TGGATTACACCAATGCTACATTACTGTCAGGGCTTTTAAAGAGAATGGCC
Bn-A03-p10482765	A03	11086533	CACAGGCCAAGAAAATTTCATATTCGGAGAGAGAATGCATCACCGTAGTA
Bn-A03-p10587547	A03	11200798	AAAGATTCTTTACATTTATATTACTACAAGAATACATCGACAATAAAAAA
Bn-A03-p10600103	A03	11213528	GTTGCTTGAGCTTTGAAACCCTATAGTCTGTTGTTTCACATGATAAGAAC
Bn-A03-p10607288	A03	11220265	TTCAATCATGATGTAAGCTTTTATTTTCATGTTACAAATATTCAAACTCT
Bn-A03-p10608519	A03	11221403	CTTGGTCCGGGGCATTGACTATTGTATGCACAATGAATGGCCATACTATC
Bn-A03-p10617866	A03	11230841	TACTAATACACTGAACGCAAACAAAACGTAGATTCAAACTTGAAGAAATC
Bn-A03-p10623167	A03	11236134	ATATACAACTTATATATGTATAACAAAAGTAAGAAAGTAACCTCCAAGGA
Bn-A03-p10640643	A03	11252683	ACACATAAGCAAATAAGATCAATGATCAATGCTATTTTGGGTTCTAAGTA
Bn-A03-p10641836	A03	11254914	TACCATTCAAAACGATAATTTAAATATCTAATATCCGTAGACGTCTTAAG
Bn-Scaffold000831-p1394	A03	11256781	TTCAGTGGTTTTCTTTAGTTTAAAAGATTTTTATCAAAGAAACATGATTT
Bn-A03-p10664726	A03	11278362	GTGTAGAGAAGATAAATTTCTATAAAGAACATTGTCACATGTATACTGAA
Bn-A03-p10680539	A03	11294778	ACATACACGCCTTTGCCTCTCGGAAAAGGCGACTTATTGTTTAAAGGTAG
Bn-A03-p10749391	A03	11366976	CTTCTTTTCGTGTTCAATCTTAAACCCTTCTCTAGCCTGCAATATCATCC
Bn-A03-p10757525	A03	11377484	ATGATGCAACCTAGCCAAGGTAACTTTCCCCTCGAGTAAGGATCTCTCTT
Bn-A03-p10794985	A03	11425054	TTGTTATTAAGACTATGTTTAACTGCAAAAGAGGCTACTTTTACATGTTC
Bn-A03-p10802728	A03	11433196	CCATTGTTTTCTCAGCTGTGACACACGGAAATTAAGACCGAACAAAAGGA
Bn-A03-p10833240	A03	11461771	GTGAATTTGATGGAAAAGAGTTCGACTCTCCAGAAACAAGGCTTAAAGAC
Bn-A03-p10862251	A03	11491841	TTACATTGTAAGAGCAATATCACACTCATACCTTAGGTAGAATACACACA
Bn-A03-p10889554	A03	11523952	GCATGCCCCAAGGCCCTAACCACCACCACCTTCTTTCCCTCACATAATTT
Bn-A03-p10898289	A03	11530588	TTAACTTTAACCAGTAAGCTATATATAGGTATTCGTGATTTGGAGGAAAA
Bn-A03-p10912453	A03	11544391	TTATCTATGCCCATGGTTGAGCCACAGGTCATGTAAAGCTTCAAAATAAC
Bn-A03-p10930541	A03	11555419	ATTGAGCAGGGTGCGCCAAAGATCGACCAAGGAAGTAGATATTATCATGT
Bn-A03-p10952575	A03	11578553	TTCTGTGTTGTTTCTGGATTTAAACAACGAGGAGAATACAAAAACAAAAT
Bn-A03-p11051970	A03	11686041	TATCTTGAGGGGTTTGTAAGCTCACTTCCCGAATCTTCTTCATCTCTGAT
Bn-A03-p11053857	A03	11687941	ATCAGAACATGCGAGAGAGCAAAGAGATGGTAGGAGTGTGAACGTTGCTT
Bn-A03-p11071010	A03	11713640	CTTGATATTCATCGTAGTGGGAGATGTGCGTACACCTGAAAATGTTGAAT
Bn-A03-p11070958	A03	11713688	TTCAACATTTTCAGGTGTACGCACATCTCCCACTACGATGAATATCAAGC
Bn-A03-p11071320	A03	11714120	TCTCCTTCTTCCAAGCCGCATCAGATCTGCAGGTAAATTCCGATTCATGT
Bn-A03-p11071640	A03	11714440	TCAACACAAAGTGTTCTCACTGACTAAACCAAAAGGACACAGAGACAAAA
Bn-A03-p11086751	A03	11719766	TTAACCCAGCCCTGGTTTGGTTTGATTGTATGATTGGGTATATTAAGCGG
Bn-A03-p11087692	A03	11720707	ACTTCAACGGTCATGAACAAAAGACATAACACGACCGCGATACAGAGCTT
Bn-A03-p11133743	A03	11756577	AGAGGGTTCACCCTCGGTAAATTGACGGGAAGTTCAATAACGACCATATC
Bn-Scaffold001128-p1186	A03	11790605	CTGTCAAAGATTGGGCTCTCCAAAGGAATAATCTTCATACCAGGTTTGCT
Bn-A03-p11177892	A03	11797902	CTCTGCAGAGAATCATTGTTTCCTGTTTGGGAATCAGCCCTGGATATACA
Bn-A03-p11202719	A03	11832881	CGTACGTGAAATAGGTGATCCTTTGTTGGTCCGTAGGAGGATGATGTTTG
Bn-A03-p11218468	A03	11853058	ATACATTCAATCTTTGTTCTCCGTCTCTTTAATGCCTGTTTTGCCATGAC
Bn-A03-p11256138	A03	11909006	TAAACTAAAAGTCTAAAACATAATGAAATTCATTGGTTGCTTTAATTACC
Bn-A03-p11256392	A03	11909260	ATGAAGCCTACACTCTAACACCATCCTATATTTGGAAGTTTCAGGCTACA
Bn-A03-p11256664	A03	11911411	ACTTTAAATCAAACAAAAATTATCTACTGATGTATCCCCATCTCTATGTA
Bn-A03-p11257708	A03	11919127	TGTTGGTTTGTATACAGTTACGAATATGCATATTACTAATCAGACGTTGT
Bn-Scaffold000167-p106164	A03	11951338	CAAGGTATGACTGCTCTTGTAACTGGTGGAGCCAGCGGAATCGGGTACAC
Bn-A03-p11319722	A03	11986081	CATTACTGGCGACATAACTTTTTGTGTGTGTCGGATCGGCATTTGTCATA
Bn-A03-p11319901	A03	11986360	AAAATATGAACGCACTACCAGAAATAAATGAATGCCAAAACATCAGAAAC
Bn-A03-p11345845	A03	12010437	TCTCCTTAGCTACTGTTGATCAACAGAAAACTAGACTGTAAAATATGATA
Bn-A03-p11381125	A03	12082353	TTCGATCTCTCGAGTTTCTATCTTTCCTTGGTCCTCCACGTCCCCTACGA
Bn-A03-p11383138	A03	12083412	AGTTATAATGCAGTTATCTAAACTTCGTAAACTTAACATTTTTTAACAAC
Bn-A03-p11391930	A03	12093053	GATAACGTAAAAGTAATTAAATAGTGTATCACAGCTAACTTTTACCAGAA
Bn-A03-p11456115	A03	12177801	AAACTATTGCAAGGTATATTCTTTTGTATTAGTATTATGGTGAAATCATG
Bn-A03-p11468741	A03	12190853	CTTTTATGATCTGAGGACTGGACGTCTATTGTATCGACCATGGTGTGCTG
Bn-A03-p11519012	A03	12237994	AAGAATCTACGGAGAGGGAATCAAAATGGGAGCATACTTCGATTAAGTCA
Bn-A03-p11519264	A03	12238246	GCCTTTAGCTTGATGTTCCCTTACTGAAGAATTATAGTCTTGCCATTTCG
Bn-A03-p11520156	A03	12239688	TTTGAGGTTAGATGATGTCTAGAAGGTTTGGCTTTGTCACAGTTTTTATT
Bn-A03-p11546520	A03	12267485	AAATAATAACCACTTGAACCAAGCCATATGTAAAAATAGCAGGTACTAAA
Bn-A03-p11549018	A03	12269980	TCCAATAGTTCTAATAATTCACGAAAATATCATTTTTATCTTTAAAATCA
Bn-A03-p11549288	A03	12270252	ACCGGTCGGCACAAATTATCGAAAATTTGAAAATGCATAAACTCATAATA
Bn-A03-p11613865	A03	12349922	CTGAAAGCGTACGTACTGTCAAGGCTATCTTTTTTAAAATACAAAAATCA
Bn-A03-p11655749	A03	12399279	CTAGGTTTAGTAATCCCCTTCCTTGTAGTTGACAACTGGGTTAGGTAATT
Bn-A03-p11684352	A03	12426652	CCCTAATATTAATTACTGTTAGAGGTGGATTTTACTCTATTCCAAATTCT
Bn-A03-p11704125	A03	12446853	AAGCCTTTAGAGATGTCGACCTCAGCAGTCATCATCATCAGCGCCACTAC
Bn-A03-p11704711	A03	12447343	TTCTAAAAGAGATCAATACCTGGTACAAGGACTAGACTCTCTTCACTGAC
Bn-A03-p11739768	A03	12482580	TAGCTTTCGCATTCGTGTCCGCTGAGAGTATCCTCAAGTTAGATTCTCAA
Bn-A03-p11751694	A03	12501017	AACTCACCGAGTTGGTAAGGAATTTCACCAGAAAGATTGTTGTATCCCAA
Bn-A03-p11785159	A03	12535054	GTGTAAGGCACTTAGATTACTGGCAATGGCATTAGGTCTCCTTGATTCCA
Bn-A03-p11792328	A03	12542736	ATTTGATAACTTCGGTTCCGCTGCTAGGTCTTATGGGAAGAGACTCATTC
Bn-A03-p12008511	A03	12759712	GTCAACTTTTGGAGGTTTACCAATTCTAACACACATGGATGTCCCAGGGT
Bn-A03-p12279241	A03	13012002	GGGCTAATGCTGGTGAATCACTAGCTTTAGGCGTAAAAATACAGAAACAT
Bn-A03-p12286718	A03	13016965	CTTTCAATAGCCCATGTAACTGCTTCCAGCTCCATATGTAGAGATGAGAC
Bn-A03-p12287907	A03	13018154	CACATACCCATAGAGCCTGTTTAATTTCAAACCCGTTAAATTTAGAAAAA
Bn-A03-p12296442	A03	13026564	TGTCGGTTTCTTGGCTCTGGGTACATTGCCCACAGTTTTCTTGGTTCCGC
Bn-A03-p12511746	A03	13259937	CAGAAAACTCCTTGCTGGCATAGAAATTAATCACAGCGAAGTCGTGATTC
Bn-A03-p12512134	A03	13260325	CCCTCCATCAAGATAATGATACATATAACCATTAATCTCAGAGAATCCAT
Bn-A03-p12631124	A03	13392816	ATTTCTAACACTATATTATCCAGGGTGAGCTTGCTATCGCGTTTGGTGAA
Bn-A03-p12638944	A03	13400676	CCGATTTGATTTGTTCTACTAAGAACACAGCCTGTTGTGCATCTAACATA
Bn-A03-p12639200	A03	13400820	AAAGAAGTAATTGGAACAGAGATCCTAGTAGGAGCTGGAGCCAAATCTTC
Bn-A03-p12859516	A03	13622827	TGTTTAAACACCACTGGCTTCTCCTTGCCACAAGTAAACACGAGAAAGAG
Bn-A03-p12863264	A03	13633561	TCTAAATTTGCATGAGGGTACGACTTCCACGTACGGGAAGATGGGTGAAA
Bn-A03-p12863642	A03	13633939	CCTTCTCTTGAGTAACACACAGTTGATTTAGCTATCTCTGGCAGTTCTAG
Bn-A03-p12863684	A03	13634081	CGTGTAGTGGAAAAGCATCCTTGGCTTTTTTACATGTCTAGACGTGGACA
Bn-A03-p12869911	A03	13634492	TATTCAGTTGTATTGGATTTGAGAAGCGTGATTAAGTTTTTAAATCTTTT
Bn-A03-p12903591	A03	13667412	CATGATTGGGTTTAGGCCCCAACCATATCTCTCCCTGATCCTCAGTCTCT
Bn-A03-p12935447	A03	13693588	GATATACAGCTCTATTGTACTAAATACTAAATACCTTGTTGCTGTCAAGA
Bn-A03-p12941404	A03	13699128	GGACAAGAACCACATCAAGGCAAACTTCCAATAGTTTAGACGTATAGAAA
Bn-A03-p13037975	A03	13795066	TAAAGGTATGTCCTGTTTCTTGTAGATGTCCTTACAGACATATGTATTCA
Bn-A03-p13039000	A03	13795994	ATGAAATTTCCTTGTGTGTCCACTTGAAAATATGAATGTTTGGTTTCTTT
Bn-A03-p13039285	A03	13796279	TGAGCATGGGGCACATCACAGGTGTGAAGCAAAAAGTCGATATCCTTACA
Bn-A03-p13050570	A03	13805794	AAAATTTTGTTTGCTTTATATACCAAAGATAGATCACTTTATAATACTCC
Bn-A03-p13094043	A03	13852314	TATTGTTGCTTCAAGTTCTCAACACCAGAGATCTCGTACTGATGGAATTA
Bn-A03-p13099476	A03	13857821	ATATAGATACTTAATTAAATCGCCTGGTTAAGAGTTTTGGACCGGTTCGA
Bn-A03-p13104283	A03	13862032	AACTCCTTGAACGGATCTAACCAGCCAAATCCCACCGCCGTGAATGCTAA
Bn-A03-p13131453	A03	13880936	ACAGCTAGAGTTGAAACTTGAGAATGTCCGCCAATAGAAGGTTATGTGTA
Bn-scaff_27677_1-p246414	A03	13894938	CGATCAAGAAGAGGATCTATGTACCTGGGAAGATCCTCAACGTTATCCTA
Bn-scaff_27677_1-p246472	A03	13894980	ACGTTGAGGATCTTCCCAGGTACATAGATCCTCTTCTTGATCGATTGTCC
Bn-A03-p13160528	A03	13914298	TGATACACCATTCTAGGATAGCAATGCTTTTAAGTTATTACAACCATTTA
Bn-A03-p13177232	A03	13931752	AGAATGTCTTGCACGAGATTCAATGTACCTACTATACTATATGGTGTAGA
Bn-A03-p13189171	A03	13943727	CAACTTGGGAATTTCTAATGGAGTTGGTAAACAAGTAGATCTGAATGGAG
Bn-A03-p13218451	A03	13970587	TAGATACTGATGGATGTTATGTTATATAAAATAGAAATTTGAGAGATTCT
Bn-A03-p13219815	A03	13972051	ATCTATAAGAAGATGAATGTTGCAGCTGTATTATGTCTCATCCGACAATT
Bn-A03-p13223204	A03	13975340	CCATTTCTCACGTCATATATTTGTCATGTCTAACCAAAAAATATACATTA
Bn-A03-p13253155	A03	14005187	AAAAACAATCAAGATGAAGAAGAACTCACGATGCATCCAAAGGCAAAGGC
Bn-A03-p13286574	A03	14039830	TTGGTTAAAATTGTTTACCACCGAGTAAACGGTAAATTTTCTTACTCCAA
Bn-A03-p13288429	A03	14041586	GATTACAAGACAACTTCTTGGCATGCCCTCACACCATGGAAAACACACAA
Bn-A03-p13302882	A03	14056025	CTGTAAATCAGTGTACAAAACGAAAAGTTGCAATGAACAGTTTTTCAAAA
Bn-A03-p13324647	A03	14078093	AACAAAGCTGAAAAGAGTGCACCAAAGGCACCACCCGAACTATCTTAATA
Bn-A03-p13325522	A03	14078868	ACGAACCTGATGCACAGTATAGGATAATAGAGATGACTATATTACTGTTT
Bn-A03-p13365712	A03	14122517	ACAGTAAGAGAGTGTTCATATATAGCTCTTGCCGTCTCAATGAAACCTCT
Bn-A03-p13451851	A03	14206760	TTGCTAAACATCACAAGATGGAACAATCTTTATTGCAAGCAATGATTGAA
Bn-A03-p13502830	A03	14252151	AAGTCTCGAAACTATAGCGTAAATGTTAAGTTTACGGATTCTGTTTGGGT
Bn-A03-p13514947	A03	14264573	GTGATGGAGTTTCTTCTCTCTCGGTCAGAGGAATTCAAGGAAAGAGGGTT
Bn-A03-p13523343	A03	14272822	CATCTATACGTGGCTGCACTCTCTCCATTCGCTCCTCTTCTTCTCCGGAT
Bn-A03-p13567559	A03	14325592	AAAAAAGAATCTTTTTATTTGACCAAATTTCCTGACGTTATAATAACAGT
Bn-A03-p13585261	A03	14343975	GTGAGACGAATTTCTGACTCTCCAATCGACCTTATCCACCTTGCGAGACA
Bn-A03-p13605344	A03	14357401	TGTGCTTATAGTTATTTTACCATTCCACAATATTCCTTTTCTTAAATTAA
Bn-A03-p13610858	A03	14362928	TTTCCCTCGACAAGCTTAGCTACAAAGCTAGCGCTCGCCTGGGAAAGGTT
Bn-A03-p13640859	A03	14395958	AGTAACCTTAACAATCAGCCGTCTTCGTAGTTAGTAATTGGTTTGATCCA
Bn-A03-p13653603	A03	14409026	TATTTGAGAAGAGTGAAGAACGCAGCATGCCACTATCACCGACCAATATT
Bn-A03-p13802162	A03	14539881	CCTATCCGGAAAATATGAATGTCCATGCCTACCTAAAACAACCAAAATAA
Bn-A03-p13975945	A03	14722100	TTAAACACACAGATTAGGGTTTTGCAATGCAGCCAAGGAGTGGATCGTCA
Bn-A03-p14816541	A03	15551612	ACTCCTAAGCCTAGCTCGTGATCGTCTTGTTGGTGTGTTAAGTCAATTTC
Bn-A03-p14839583	A03	15575799	CTCTCCCCTTAGATGATTTCTTCTTCCTCTGGTTGTTCAAAAGGATCTCA
Bn-A03-p14870270	A03	15607192	AGATCAACAACAGCAGTATCATCTAACTGGTCACAGTCCAATGCCTCTTC
Bn-Scaffold000215-p60955	A03	15748066	CGTTTGCATTCGTCGTAGAAGCCGTAGATCCTGTTGATCTTGGCGTCTTC
Bn-A03-p15015706	A03	15761663	TGGATTTTCATAACTATACATCATGCAGCCCTAAAAATTATCGAACTAAA
Bn-A03-p15044158	A03	15790275	TTTGCAATCTTGTCAAGATTAGGTGTCAAATAATTTAGCAGCTTTTCAAG
Bn-A03-p15077006	A03	15808945	TTTCATACTAACACTATATTTTTAGGAATACTTTCGGCCCTAGCCAGATT
Bn-A03-p15102212	A03	15829780	GTAAGCACCACGTGGCTTTTAAGTATCTCAAGAGTTAGGTCTATATAATG
Bn-A03-p15103575	A03	15831043	GATGATTAATTGCTGATAACATAAAATAAATGATGAATCACTCCCAATGA
Bn-A03-p16269745	A03	17047243	TCTCTGTGACTGGTTTGTGTAGATTATTTCCACTTAAAGTACATAACTTT
Bn-A03-p16275650	A03	17049669	GAGAGGCAGGAAGTCTCATCTCCTGCGAGATGAAAAAAGTTCAACAGGGG
Bn-A03-p16278251	A03	17051464	ACATGTGTGGAGATGAGTTGGCTTATGTCCGTCTTATGAGATAGCTGTCT
Bn-A03-p16284595	A03	17058203	AGGAAGAAGGTTTCCCTTGTTTCTCATTTGCTATATGAGGAAACTCTCTT
Bn-A03-p16378233	A03	17159399	CGCAACTCTGTTATCAAGCTTTCTTTATCCTAAAATGCGTAAATGGAATA
Bn-A03-p16379045	A03	17160211	AACACTCGTTTTAAAGACGAAACGACGCGTTTTAGAAAAACTAAACTTAT
Bn-A03-p16422604	A03	17210156	TAGGAGGAGATTAGGTTGAGGAGGTGTTGGCGGATTAGCCACTTGGTGGA
Bn-A03-p16431100	A03	17213562	ATCAGATTTAAAAATGATATATATGGAGCCAAGAGATCAAACCTTCTCTT
Bn-A03-p16901041	A03	17699165	GAAAATAGATGGATGATAACGGGTTGGCCTAGAATGCTGTTCTGGAAGAT
Bn-A03-p16955732	A03	17762308	GAGGGAGTAGTTACCTAACGTAGCCGTATTGTAGGTTTTAATCCCGTCGA
Bn-A03-p18120938	A03	18900856	GATAACGAAGTGAGGTAGGCCATGTTGTGATGGCCTTGTTAAATTTGATC
Bn-A03-p18405869	A03	19192369	CTTCGTCTCCAGCCTCAGTTTCCTGACTTGACGATTCCTGTTAAAGTAAG
Bn-A03-p18451316	A03	19234739	GAGTTATAATCTGCGGTGGATGGAGTTCTATGTCCTCAAGCAAAGGTTGG
Bn-scaff_17109_2-p315902	A03	19310735	GACGAAGAAGGGTTAAAGATGGGCTCCTCTTGTGGATAACAAGTTCCACT
Bn-A03-p18638146	A03	19433621	TTGGTCGGTTCCCGTCTGTTAGATAGACGGCTTTGACGCATAAGACAAAA
Bn-A09-p9728715	A03	19434737	ACTATAAAAGGATGCTGCAAAAGCTGCTGCGCAGACCACCTCTTAGGAGG
Bn-A03-p18682521	A03	19483720	TTCGAGTGTATATTTCGGATTACAAATAATCAAAACATATATCAAATTAC
Bn-A03-p18706654	A03	19503671	TTACAAACATGGGCAAGAAGGGTGTGATAATATCGTGGACCAAGTTCTTT
Bn-A03-p18745119	A03	19529490	TATACTTCTTTCCACCAAATTATACATAAATGTCTTAGTGCTCCATATAA
Bn-A03-p18746612	A03	19537213	TTGTTTTCTTTTTGTAACTGGACCTACCGACTGCATGATTCACGTTCTTT
Bn-A03-p18746881	A03	19537425	TAAAGTGCGGCGCGATACAATCGTAGTTCATGTATTAAACATGATAAATA
Bn-A03-p18749943	A03	19540445	AACTTACATGAAAATGTAATAGTAAAGTTACTTAATTAAGTACAAACGAC
Bn-A03-p18749952	A03	19540554	ACTTTTCTTTCTGTTTGCTTCAACTTCCGTATTCAATTATTAATTTGTTT
Bn-A03-p18750371	A03	19540977	TATGCATTTTCTCACATGATGCTTGATTTGACGAATACAATTGTTTTTAC
Bn-A03-p18762453	A03	19545906	AGAAAGTGCGATAGGGTGAGGGAAAGGGATCGCTCGAGTTTTGGGAGGGT
Bn-A03-p18762984	A03	19546437	TCTCTAAGTTTGTTCACGTTCTCCTGACTCAGCCCGAGCGTGATCCTGAC
Bn-A03-p18768321	A03	19562990	CTTTCAGACAGAGATGATCAATGTAAAAAAGCTAACAGAAACCTAATTTT
Bn-A03-p18770617	A03	19565160	TATTTTATACAAAGTGTATAAGCAAATTCAGTACTGAGTTTCTTTCACAC
Bn-A03-p18770982	A03	19565525	TGATCCTCAAATTGAGATTTGATCATGTATATTGTTTTGTGGATTCCTTT
Bn-A03-p18775919	A03	19568903	GTGGTAGCGTATCTGATGAGGAGTACAAGCTAGTTTCTACACAACAATGA
Bn-A03-p18776071	A03	19568956	CTCTGTGATCGTCACCACATCAACAACATATACTCATTACACAGGCGAAT
Bn-A03-p18826478	A03	19650715	CAGTTAGAGGTTCCTAATCCTATTGTCATAAGGACATCCTAATCCTATTG
Bn-A03-p18828645	A03	19652783	AGATCAACTAGTTTCTCACGTTCATTTTGAGTTTCCAAAGGGAAATGAGA
Bn-A03-p18830716	A03	19654036	GGGCAGAGTTTGACAGCAAAATCGATTCAAAAGTGCCGAACTTTCGATAG
Bn-A03-p18846268	A03	19671590	TGTCTAGCTTATTTATCTGCTGAAGCTAAATATTCATCTATTTCATAAAA
Bn-A03-p18848732	A03	19673960	TTTTCAAACAAAGCAAGGGCTTTTACAGCTAGCTGTGTGGTGATCTCTGG
Bn-A03-p18855689	A03	19676766	CTAGAAAACAGAGTTGGTAGAAGATGAACAAAATTGATTCTTAAAGATAC
Bn-A03-p18873704	A03	19693241	AAGAACAGGTTTATGGATCCTATGGTACCTAATCGATCTCGATTGTTCTC
Bn-A03-p18899251	A03	19712856	ACTTAAAAAGACAATAGATCAAAGATCAAATGTGTTGCTTCTTAGATGAA
Bn-A03-p18899284	A03	19712989	TGGTCAGATCTCTTTCTCTAGGCCTAGGAAACTTCTTATAATGATTAAGA
Bn-A03-p19160298	A03	19889429	TTTGGAGGCGAACCTAAAATTCAATCCTGATCATGTTCCTAAGAGTAATA
Bn-A03-p19166062	A03	19897294	ATTGTGTTGATTAGAGAAGCACTAGACTTAGTAGAAAACAAAATAAAAAG
Bn-A03-p19198939	A03	19926885	CCCGTTAATAATAGTACTTTAACTACCTTGCCATGAATAAGGCTCCTTAT
Bn-A03-p19202899	A03	19928669	TTTTAGTAAAATAGATTTAACCAAATATTAACCATGTGCAAAATCCGGTT
Bn-A03-p19204483	A03	19930212	ACCGTGTTGAATTGTCTAACCTTCGCTTTCTCGCATTACTGTCTTTACCC
Bn-A03-p19210113	A03	19936764	AAATGATTTATTGATGCAGTGTAACAAACTCCCAACATTTATTATTTCAA
Bn-A03-p19243266	A03	19968132	AGATAAAGATTTCAGTTATATTTGGGTATCTACAAATTTGATTCGGTTTA
Bn-A03-p19252196	A03	19976281	AAGAATCAACAAGATATAATATAAGTCCTCCTACTAACCAATCCACGTCT
Bn-A03-p19254792	A03	19979655	TGTGAATAGCTCTTCTTCTAACATCCATCATCAAATCATTTTTCTTCTTT
Bn-A03-p19274997	A03	20001455	TCTGGATCTTGATCTTCGACTTGGAGGTCATCATCACCACTAAGCTTCTA
Bn-A03-p19323656	A03	20050797	TTTGTATGGCCGACTCTGACTGGAGTTAAATCGATTTCGCGTGGAAAATT
Bn-A03-p19344007	A03	20082635	GAACTGATAAATAAGAAATTTTACCTGTCTATACGTGAAAGTGGAAGGAG
Bn-A03-p19359327	A03	20098428	CTCCATATCAGTTTAACTAGTGTTTAAGAATTTTAATTTCTTTTCTCAAA
Bn-A03-p19380485	A03	20117115	GGTCAGTCAATGGAAGATTACTTTCTCATTTTACTGTTTATTTTGTGGTG
Bn-scaff_16141_1-p55687	A03	20124744	AAAAGAAGAGAAAGAGAAGAGACCTCATAGTTAGTGATGACACCGTTGTG
Bn-A03-p19438796	A03	20177252	ACATAACCATTACATGTTCCAATAAAAGAGGACAGTATCATCACCAGTGA
Bn-A03-p19441620	A03	20180084	AAACAAGATCATAACCTCTAAACACTTAAGACGTTTTAGTTGTTCAAATT
Bn-A03-p19441544	A03	20180108	GTGTTTAGAGGTTATGATCTTGTTTAGTTTCTGACTGATAATCTACCTTC
Bn-A03-p19501529	A03	20238019	GTAAGTCCTATCTACTCTTATCACCTTGAGAGCTAAAAGAGTTTAAACTT
Bn-A03-p19832980	A03	20587180	TTGTTAATTATTGCGTTATTCAATGGGAGTTTTTTAGTATTTAATAAATG
Bn-A03-p19851089	A03	20608251	TCGTATTGGACCTGAAAGTCCCTCAACATAATCACTTCCTAACAATATTC
Bn-A03-p19897251	A03	20661482	GTTCTTTCTTTTTCTTCCTCTTCGGTTGGTAACCACTCTGCATCTCTCAA
Bn-A03-p19916449	A03	20678501	TTTTACTACACTTTAACCGAGCTTAGAAAGTTGGTTTATTTACTAAACCG
Bn-A03-p19928269	A03	20690796	GATTATTGAAGTTGGGTGAATGCAATGGGCAATGTAATTTTGTGCTTTTA
Bn-A03-p19935973	A03	20693623	TACAGAACTATAGACGGATAATGACATACGTTAACAATTTGTAAGTTAAA
Bn-A03-p19951011	A03	20703713	AATAAACGGATTAGATTCATGGCGGTGTGATTTACTTCATCATGATTATG
Bn-A03-p19953514	A03	20705996	CGGTTATGATCTGATCTACACTCCTCACGTTGCTAAAGCTGATCTCTGGA
Bn-A03-p19975539	A03	20733462	GAACTGTCGGCTTGCATAAACGGAGTGAAGATCCGAGACTGTGCATCAAC
Bn-A03-p20033408	A03	20777673	AGTGGAACAAATCACAAATATTTTTCAAATTATGGATATCCGCTTCATCT
Bn-A03-p20079452	A03	20819283	CTACACATGATGAAAACGATAATTATGTTTTAAATTTGATATTAGCTATT
Bn-A03-p20100490	A03	20841732	GAAGCAACAGAAAATTTCTCAATAAATAACAAGATTGGAGAAGGAGGTTA
Bn-A03-p20150479	A03	20893444	GGCACATGCTTAATTTGGTTCCTTATTCCTATAAGTTGGTTTCAACCGGA
Bn-A03-p20151244	A03	20894447	TTTTAGTTCTTTAATCAAGTAATATCTTTACCCTGACGAGTTTGATCCTT
Bn-A03-p20180463	A03	20921655	TGATTTGCTTGCAGAAACTGATTTATGAGATTGTTTTTATAACCTTAGTA
Bn-A03-p20983398	A03	21728841	ATGGCAACAACCTTCCAGGTTTGTCTATCTTATTCCCGTTTTCCTATTCT
Bn-A03-p21225846	A03	21970079	TTCAATATTAGCAAATAAGAAAACAAAGAAAAACAAATGTTTTTTGTTGA
Bn-A03-p21292773	A03	22054415	ATCTTTGCATTAACATCCTCTTGTCACATTTTGGTATGTGCAGAAGGAGA
Bn-A03-p21294836	A03	22056487	TACATTTTTTCGGTGTGAAAAATTAAAATTTTCTATTCTATTAAAACGAA
Bn-A03-p21329715	A03	22101413	TTACATACACCCTTCCTCCAAAATCTGCTTTATAAGTACGGGGAACGAAC
Bn-A03-p21375969	A03	22155378	AAAAATCAGTTTATACGGCGTTTAAGCACATGTCTATGCACCAATCCCTT
Bn-A03-p21414316	A03	22191711	GAAGAAAAGTCTTGCAAGTGATGTTTTGAATTAAAGTTCTGATCTATCTT
Bn-A03-p21422696	A03	22197494	ATCTACCTGATTTCTTTTAGTGTTATTTACTATAAACTTTTTATTGTGCA
Bn-A03-p21428952	A03	22203880	CAGAGGTGGATGTTCGGTATTTCGGATTTCGGATATTTTGATATAGTGAT
Bn-A03-p21436299	A03	22212911	GTCCTAACTTTTTATACATTAGTTAATGTCTCATTAAATTTTTTATGTGA
Bn-A03-p21478889	A03	22277726	CTGCTCTAAAGCAAGTATGTTTTAACACTTCACTATTATTATCTTATATG
Bn-A04-p4544600	A03	22300064	ATTCATCATCTGAAAGCTCAAATAGCTCTGGTGACACAGAACAGGAGCAT
Bn-A03-p21507915	A03	22314842	CGAACTGAGACCATATTTGATCACACACGCTTGAACCATCTCCAAAGCAT
Bn-A03-p21505440	A03	22317217	TTCCCCCAAAAGAAGATTGTTCACATCCGCCACTGATCAGGATATTAATG
Bn-A03-p21505363	A03	22317294	TGATGAGAAGTAAGGATGTTGATGGTCAGCATTATTTGTTTCTTAACTTC
Bn-A03-p21505431	A03	22317326	AATGCTGACCATCAACATCCTTACTTCTCATCAGAAGAGTCGAACCATCT
Bn-A03-p21503102	A03	22319555	TATTAGAAATACAAGTACTTTAAAACCCCGGGTTTTGGTCTTATCGTTTC
Bn-A03-p21540310	A03	22345898	GAATATGCATGCTTTTCACATGGTGGTCATTAACTCGGCATTCGGTCAAT
Bn-A03-p21570061	A03	22370368	TCTCAAAAAGCCAAATACAAAAGAGTTAATAGAGAGAGAGGGAAGAATGA
Bn-scaff_15705_1-p2740790	A03	22393589	GACCCAACTGATCTGTAATGACAACAACCATAATTAGATATATCTAAACG
Bn-A03-p21614714	A03	22420434	CTGCGAACCTCAACAACGAAATCTTTAAACTCTTTATCACAACCGTAGAC
Bn-A03-p21619999	A03	22422567	GGCTAAACAGTTTGCTGATTATTTAATCGAAAATTAGTATACAGAATTTT
Bn-A09-p23329474	A03	22427874	ATAGAGTAAATATGTATGTTATTGTTACGTGATGGACTGTGCATTTTTAA
Bn-A03-p21632587	A03	22437464	ATTCACTGGGGAAAGTAATCCATGCCCGGATAATAGTCTCGGATGGTTTA
Bn-A03-p21744993	A03	22554905	CTCATTTTCAAGCAAACATTAAACGCTCGGACTCGCAGGACAAGAGTCAA
Bn-A03-p21750559	A03	22562713	TCTCAAGAGAAAAATAATAAGATGGATCAATCTAATTAAGATTACGACAT
Bn-A03-p21752115	A03	22564220	TTTAAATAGACTGAAAATGTATATTTAGATTCGACACTTAAAAATATGTA
Bn-A03-p21752426	A03	22564630	ATTCATCATTGAATTAGAAGCAACAATCTAATTACTGCCGAATAGAAATC
Bn-A03-p21771317	A03	22579518	TTTCAGAATTTAATCCATAGTGAAACATTGGTATTGGTCACTAAAAATTT
Bn-A03-p21782249	A03	22590470	TCAGAAAACCACCCTTGAGTTTGCATAAATACTCCAAAATAACGACAGTA
Bn-A03-p21783015	A03	22591236	CCTCCCTGCAATCATCAAAGCAACACCCCAATTAGCCTATGCATACATAT
Bn-A03-p21786943	A03	22594247	TTTACAAATTATAAACGTGTATAGATCTAGTAAATATTCGTGTGTGAGTG
Bn-A03-p21787407	A03	22595433	ATGAAGAAAAAGAAAACATCAATTCCTTAATGTCCAGGGTGAATTATCCA
Bn-A03-p21798303	A03	22606494	TAGAAAACGTGAGAGAAACCCCATTTGTAACTCTATGTGGAAGTACGTTC
Bn-A03-p21813117	A03	22616835	GTGAAGCCACACCTCTTCAACTGAATTGCTTATGGACTCGGAGATGATCT
Bn-A03-p21830330	A03	22635467	TCCCGCTAGAAGACCACGGTGAACTATTATTGGGCTAGTGAGCCTTTGAT
Bn-A03-p21832912	A03	22638119	CACAACCTATTGAAACTGATAGGTTCGAGCAGAGGCAAGGATGCTGAAAT
Bn-A03-p21846413	A03	22651637	TACATAAACCTTCACCCAAACACAGTCGTTTGATGGTTTAGGCTTTTTTC
Bn-A03-p21862988	A03	22668339	AAATGTAAATGCTGTACAGTTACGTGTTAAGTTGATATCAAGCTTTGTAA
Bn-A03-p21921653	A03	22741460	ATCAACAGGAGCAATGTATGTAGGTGTGTCTGTGGGATACTTAATGGTCA
Bn-A03-p21937030	A03	22758654	ATAGAACCTACGGAAAACAAAAGCTCAGTAAATCAAATATGAGACTAAAC
Bn-A03-p22002284	A03	22829758	ATTTCAAACCCAGTTTTGTGTAGTTAACAATTAGTTCATAAATAACTTTG
Bn-A03-p22088201	A03	22904501	ACGTCATTGCCTGAGTACCAAGTGAAGCTCACTATCTCAGTGCTCACCAC
Bn-A03-p22090414	A03	22906699	TTACTGAGAATGCCTCAACAACTGTTTCCTCTGGCAACAAATCAATTGTG
Bn-A03-p22098429	A03	22914017	CAACCAAAGTCTAACAAAAGAACCGAAGTGCTACCGAATGCCAAAATTAG
Bn-A03-p22102124	A03	22917812	GTATCTCAGTGCAAGTCAGCAAACATGAAATCTTAGCTTACATGTTGACC
Bn-A03-p22121980	A03	22936628	CATCATGATGAACAATTTGCTTCCATGTACTTTATTCTATTTAATTTAAT
Bn-A03-p22132662	A03	22946428	TTATCACCACTGTTTTGGGCATCTTTGTGGGGAGTGGGGACAAGACAACC
Bn-A03-p22145945	A03	22959157	TATCAATAGATCCGTAGATGAAAGACTAAGAAGAAGTTTAATGAGAGGTT
Bn-A03-p22149000	A03	22962115	CAGACAAAACCCAGAGTGCCATCAACGGTTGGATTGTACTTTGTTTCAGG
Bn-A03-p22183905	A03	23002515	TTAATGCGAAGCCCCACAAGCATGGATCAACTCTGAACAAAACAAGAAAA
Bn-A03-p22227279	A03	23045016	TTTTGAGCCAAAAGACCTGGCTTGTTGGACTTTAGGTCAGAGCTAGACGG
Bn-A03-p22238801	A03	23056037	CCTCATGTGGGTTCCGTTCACGCTACAATCAATCGTCTATGGAATTCCCC
Bn-A03-p22285105	A03	23090497	GAGAAGAGAATGTGAAGATAATCTGCCTCGTAGCATCTGCGGATATGGAG
Bn-A03-p22299476	A03	23108772	TAGACGTGTGATCATTTTCTTATCATGATCGTCTTCCTTTGTTTTTGATA
Bn-A03-p22300372	A03	23109674	CAATATATAGTGTAGTACATTACTACATTTACCTCATCTGCAATGAGCGC
Bn-A03-p22313737	A03	23124792	TCAAACAGCGTTGATCCAGTTCCGCTTATCATTCCTCTAGCGTATTCATC
Bn-A03-p22339476	A03	23155239	ATAAAGCTATCGCTAAATTTATTTTTATATTGTATTTTTCAATATAGCAC
Bn-A03-p22378361	A03	23195630	AAATATTAAGATAAGCTGAGGATTGCAAGATCAAATCCAAGATCTATTCT
Bn-A03-p22382828	A03	23199951	GATCGACTGTTGGAATGTCAGAACCAAAGGAACATTCAGTAGGGATTGAC
Bn-A03-p22398141	A03	23226813	TAATAGCACGGTTCAGATTTTATGGTATCGGAGCCAGTTAGTAGATGCGC
Bn-A03-p22465067	A03	23310346	AGACATCTTCAAGTTCACAGTCACGCATATAGTGATATAGGTAGGAATTG
Bn-A03-p22465690	A03	23311069	GTAATCTTTATATAGAAGTAATATTTCCAATCTCTTTGGAGACTGTATCA
Bn-A03-p22574983	A03	23419842	TCACAATACACACTGGTTCAAAAAGCTTATACTCAAGAAAACTCAAATGA
Bn-A03-p22588041	A03	23447332	AGAGCTGTAACCGCATGCTCCTGCGTCAACGGATCGTTGCAACGAAGAAG
Bn-A03-p22590442	A03	23450005	ATATTTGAAACGCCAAAAATTCTAGGAAGAAGTAATAATCCTAAACAATG
Bn-A03-p22595213	A03	23454538	GACCGAGTCTAGACAAACTTCCGAAAGTTTAGCCGTTCAGGTGGAAATTG
Bn-A03-p22619997	A03	23468994	TTTAGCCTTAGTTATTTATCCAAATAAGTAGTTATAACTCTTAGTGCTGT
Bn-A03-p22626240	A03	23481451	CGTTGTTTTTGCTCGCCGGTCTACTCGAGGGGGAAAATCAGACCAACAAG
Bn-A03-p22627731	A03	23482946	AAACTTCGAGTTCTGTTTAATTAGTAAGAACTGACAAGACGCGTAAGCAC
Bn-A03-p22628435	A03	23483650	TTGTACACGCTCCATTACAGGTAGTAGCTAGTAGGGTTTGGATGTAAATA
Bn-A03-p22630782	A03	23485898	AGACAAGGCACTGAGCTGTCAAGCAAAAACGACAAGCAACAGAGAACACG
Bn-A03-p22633445	A03	23488635	ACTTCCACCAAATGTTTAACATTTGTACGTAAATTATAAATAATTTCCTA
Bn-A03-p22635426	A03	23490943	CATCAATGCTTCTTATAGTTCAAAATAAAGCTGGGAGTATTCGTTGTTAA
Bn-A03-p22643433	A03	23500188	TTGAAAAGTTGTGTCCGCTTAGTAAGTGTTCTTTTTAACTGACTGGAGAG
Bn-A03-p22651625	A03	23501705	CAATACCAATATGTATGTTTTGTAGGGTTGTTATGGTTTCTTCAATTCCT
Bn-A03-p22655575	A03	23508526	TACCTAACTTTTAATATATAAAACGTGTTTACCGGACCGATAGATGTGTT
Bn-A03-p22679507	A03	23537233	TCTTCAAGCACCTTGCAGCAGTCATCCTTTTCAAGCACCATCATCATGAA
Bn-A03-p22976259	A03	23862787	ATAGCAGAGCCAGTGATGAGACTCTACACTGAGACTACAGATGGATCAAC
Bn-A03-p23036027	A03	23932646	CTCCTTTATTATATAAGATACCTTCATACATTGGAAAAAACTCGACCAAT
Bn-A03-p23039421	A03	23936040	ATCTCTCCGAGGACATTCGACAAGAGACCAAGTAAAAGAAAACCATTTCT
Bn-A03-p23041853	A03	23938372	GAGTTATAATCTTTGGTGACCGTTTTTAGAAGGGTAATAATTTGTTTTTG
Bn-A03-p23043608	A03	23940127	GCTGCAGTTCGCACTTGTTCCAACTCATTCTTATGCACAAATATTCGAAG
Bn-A03-p23046592	A03	23943211	TGTTAGGTGAAAGACGTGAAACTGTAAGAAATCCATTTAAATGCGAGGAT
Bn-A03-p23077236	A03	23967873	CAATTTGATTGGATTGTACACTAATACTAGAAAACTACAAACTTTAAAGG
Bn-A03-p23080487	A03	23971122	CGGCTTTTGTAGCCCTATTGGTTCGAGAACCATTAGGATATTTTTTGTCC
Bn-A03-p23086442	A03	23977177	GAATTATGCTCGCATGTGCGGCAAAATACCTAGTTTCATTAATGTCAAAT
Bn-A03-p23123050	A03	24012781	GAATACTGGTCGAACTATATTATATGTACTTGTTTGACATGCATGTTTTC
Bn-A03-p23127658	A03	24017693	GTTAGCGATAAAGTGAACTATTTCAAGTCTTCTATACATTCAAGTCTTAT
Bn-A03-p23129458	A03	24019493	ATTTTTCTTATGTAAACCACTGGGCTTATTTTCACCTTTTAGTTTAACTA
Bn-A03-p23130971	A03	24020906	CTTGCTCAGGTCTTGCGGGCATCCCAATAATTTCTTGGATCTTTTGGTGA
Bn-A03-p23143134	A03	24032894	ATCAGCTGGTAAATTTTCATAAATTCTCTATTTTGCGTTAGAAATAACTA
Bn-A03-p23156409	A03	24046820	CAATGTGTTCTTTATAATGGTTGGAATCACATTCATAAGTCATAACCCAA
Bn-A03-p23156512	A03	24046923	AACGGAGTTAAATCGGTTCAATTCGATACAATATTGATTAAAAGGTTCTT
Bn-A03-p23157775	A03	24048186	GGGATGGTCAAGATACGACGTCGTTTTCTGTAATAGACGGTTTATTTATT
Bn-A03-p23159350	A03	24049761	CTTCTCACTGCATATGGAATATTTTATTATATTGTTCTCCAAAATATTAT
Bn-A03-p23181984	A03	24073142	AAGTTTCACCTTCTTCTCAACTCAGCATCAAAGTGTCACCGTCTTCTGGT
Bn-A03-p23218296	A03	24112302	TGATAAACTATTATGGTGATACTAATTTGCCGATCTTCGAAATCAAAACA
Bn-A03-p23222657	A03	24116818	CAAGTTTTTCAGATTCTTTGCAATGGTCCTGGGACCTGTATTCCTCTCTG
Bn-A03-p23253636	A03	24158864	AATCGCAGTGGAGTTTTGATAAATATTTTTTCGAATGATATTGTTATAAT
Bn-A03-p23303062	A03	24208087	TGTGAAGGGTGTTTCATGGCCGCTTTGTAATTATGAATGCGGTGGGATAT
Bn-A03-p29571938	A03	24261607	TTTCATATTGATCATTTTGACATAAATTTTTAATTCATTTACCCAGGATA
Bn-A03-p23396260	A03	24302641	TCATTACTTAGTTGCAGTAGTGCATTCAGAAGAAAATGAACAGTGTGTTA
Bn-A03-p23414886	A03	24322046	CATACGTCCAAATTTGTTGTCAGGCAAGTGCTAGCACATTCATCTGAGTT
Bn-A03-p23426911	A03	24325336	GAATCGAACAAGCTTAGCCACATCAAGGAGAACACTTTTCTCTTGTATGT
Bn-A03-p23432067	A03	24328546	GACCTCAACCAACCGATTCAAATCTGGCGGACGACAACATCTATGAATGC
Bn-A03-p23485055	A03	24397849	ACCGTGCAGAAAATAATGTTACATTCAACCACATAATCATTTTTATTAAC
Bn-A03-p23503118	A03	24420236	CTTAACATATTTCTGGGAATTTTTGACAAAATAAACAAATATTTCTGGCT
Bn-A03-p23522509	A03	24432938	TCAAAAGATGTACAAATGAGAAAATTAATCAGATTGTGAAGAAAATTAAC
Bn-A03-p23526338	A03	24439292	AGCACTACCTTACCTTCCATTTTTGAAACTTCTCCAAATCTCATACTGTA
Bn-A03-p23526756	A03	24439710	AGTCTCATGGTTAACGCTTGTTAATTAGGAGAATATGAATTACTTCCTTT
Bn-A03-p23526967	A03	24439921	GCCCTAAATATTCATGGTTTTGTAGCATGTCAAACATGGCCTACCAAATG
Bn-scaff_16069_1-p1552377	A03	24441487	TTCATTTACCTAACAATATCTTTTATTCAGTGGGGACTAAACGTAATCAG
Bn-A03-p23528989	A03	24442046	CTACACCAAACATAAATTGCATAAATGTATCTATACCAGATTTATTGAAT
Bn-A03-p23552464	A03	24473357	GTGTACATGCTCTGTTTTGTTTTATTAGCTTTGAATAGTATAAGTATGGT
Bn-A03-p23708487	A03	24644808	TCCCAAACTACTTCCTTATCAGGTGTGCAACAACCTCAAAAACCTTACAC
Bn-A03-p23711362	A03	24647683	CACGAAGCTTATATGGAGAAGTCAATTAGACATGGTGGAAAATAAACTAT
Bn-A03-p23715660	A03	24650653	TTTGGCCACTCTCAGAAGAGAAGATACTTATGTGAACCATGTCTCGTGTA
Bn-A03-p23719771	A03	24654766	AAGATAGGGGTCTCAAGCTTCTCCTTATTGGTTATCTGCAAAAGCCATTT
Bn-A03-p23736096	A03	24669302	ATGTTTTTAGAGATGAGCTCATGTGCATGGAATTATTGTTTATAGCGCTC
Bn-A03-p23798235	A03	24721698	ACAAACCAATATCCCTCAATTCTTAAGTGGATCCTTGACATCCCATGATC
Bn-A03-p23822093	A03	24740848	AAAGGAAATATATGAAAATTTATGTTCCTCTATGCCAAGCTTGCAACATT
Bn-A03-p23860825	A03	24759400	TGCACTGCAACTTCAAAATATTTGATGGACAAATGATGAAAGATTGTATA
Bn-A03-p23862018	A03	24760595	TAAGAATTCTACATTTTGCGTATATAGTTTGCAAATAATTTTAGAAAGTG
Bn-A03-p23862683	A03	24761315	GATTTTGTTGCTACGTTGTTGTCGATTCAAAGAGAGAAGATGACACCCTT
Bn-A03-p23868030	A03	24767003	ATAAACTGTGTAATTAGCTCTGTTTCTTCGAATTGACTATGTTTCGAACC
Bn-A03-p23890040	A03	24791005	GATTGGAATTACTGTTAACATAATGCGTGTGGCCACTGGTTAGGCATCTG
Bn-A03-p23921932	A03	24824233	AACAACTTTTCCATCTGATACAACATATTTTCTATGTTTCTGGTAACGAA
Bn-A03-p23992075	A03	24879469	GATTTGGATGGGATTGAATAGATCCATTAACTTTTATCCATTTAGCCAAT
Bn-A03-p23996628	A03	24884066	GCAACCCAATTGGGTCTTATAGTCAAGTAAGTCAACACTCTCATTCATCA
Bn-A03-p24002443	A03	24898450	ATCAGGACAACATGTTAAGGCAAGAAAATACACTATAAGTAAGACATAAA
Bn-A03-p24017859	A03	24925127	GACCAAAAAGAATGTGTCCCTTCGAAGATCGTCGTGCTCCACCTGGGGTT
Bn-A03-p24046452	A03	24967499	CATATTTAGAAATACAGTGCAACATTATAATTTTAACATTATTTACCACA
Bn-A03-p24048132	A03	24967920	CGATAAGATATTAAGATGTGACTATGACGACGACTCTTAAGCCATATTAA
Bn-A03-p24059470	A03	24980144	GGCAATGACTCTGCCAATTCAATCTACGAGGCATTTATACCTCATGGTTT
Bn-A03-p24175395	A03	25107782	ATTATTATATCTTGATAGAGAAATCCAAACTGAAAGATAGAATCATTGAC
Bn-A03-p24176332	A03	25108821	GAAGAGAGACAAGTGGGTGGGTCAATCGGTGCTTTGTTACGGATTATCAG
Bn-A03-p24181488	A03	25113133	GTATGTCTTATAGGTCGTTGTCGTATAACATCTCTTGTGTTTGCAAAAAA
Bn-A03-p24181569	A03	25113214	GAATTATCTCATGCATTTTACCTTCTTGAGAATTCATAATCATAATCATA
Bn-A03-p24218520	A03	25148037	TACGCTTTGTATATTACGTCCACATACGTATATAAAGACAAAACGGATAT
Bn-A03-p24255868	A03	25328551	ACTATTCACATAGGGGTTCTTGAGATTTTACCGGGGATGCTTGTGAAGAC
Bn-A03-p24349898	A03	25410048	CGTTGTTGGGGGATGTATAAAGATCCATGATTTGCTTGCACGTTTGGGTA
Bn-A03-p24363811	A03	25424051	GTGCCTCAGAATCAAAATGGTGAGGACTCAACAACTGAGACTGCATCAAC
Bn-A03-p24365383	A03	25425623	CTCAGGAGGTTCTGGATCAAACACAAACACAAGACCTACTTGTCAAATCT
Bn-A03-p24395668	A03	25456258	ACAAAATTGCTTGTGATCTTTGAATACCATGTCTCGGATACCTGACAACC
Bn-A03-p24396004	A03	25456494	ACTTTAGAATCTTTAAGATGGATTCATCAGATGGGAAGATTAAGTGGGAG
Bn-A03-p24397912	A03	25458395	TCTATATGGGTTTATGTTCGTTGTTGTTTTGTTTTTGAATTGAAGCTTTA
Bn-A03-p24397916	A03	25458499	AGTTCATCAACAAAACATTAATAAAAGGACAACAAAACCTCATAGTTACT
Bn-A03-p24398419	A03	25459002	TTCAATCTTTTATACTGCTTCCTATAAATACAGCATCTTATAAGCTCGTT
Bn-A03-p24400338	A03	25461076	TCAGCACTGGAACTAAAGAACTATTGATGACCTGAAACTTTTTCATACTT
Bn-A03-p24410521	A03	25471626	ACCATTAACAAATTTAACAAACCTGAAAAATGGAATGTTCAACAAAAAGA
Bn-A03-p24411222	A03	25472327	GGGCATGTTAGGACAGTAATATAAAACAAATTAGGTCGGGACAAAATAAA
Bn-A03-p24415246	A03	25477438	GCTTCCGACTACGACCTTATCATTTCAGGTGTAGTTGGCTTCTCAGGTTT
Bn-A03-p24417118	A03	25479385	ATTTTGTATGTTTCTATTCTTCTACTTCTAGCATTATATCCACTAGTTTT
Bn-A03-p24419229	A03	25481827	CGCGGAATGAATAATTATTGATCGAACGTTAAGCTAAGTAAGTTTAGATG
Bn-A03-p24420093	A03	25482791	TTATAATTCTTTAGTAGGTAGATACGACAATGGGATACTACTAGTTAGGG
Bn-A03-p24422801	A03	25485499	ACACACTAAAACTTAGTTTCTCCTACCTTTGGGCCATAAATATCGGTAGT
Bn-A03-p24423536	A03	25486134	TCTATATATCTTTTTGGTCATTGTTTTGAATGGATTATCTATCATCTTTA
Bn-A03-p24423762	A03	25486360	TGCACATTCTCTCTTCTCTCTGGTTTGACGTTTCTTCCAACGGAGTCTCT
Bn-A03-p24423797	A03	25486495	TAAGCTTACATGTTCTTCTTTGGCTGCCTTGCTCAACACGTTAGAGCATG
Bn-A03-p24424174	A03	25486772	ACTTCTAACCCGAAATCCATTTTCGTCATCATCTAACTATATCCATCGAA
Bn-A03-p24424231	A03	25486829	TGAAGCCTGCCCCTTCATTCATTAAATAATAGATTTTCTGGTGGAAGATC
Bn-A03-p24424286	A03	25486884	TATTACTTTACGTAAAATAGGGTTGTGTTCTCATTAAATCTATGTTTCCT
Bn-A03-p24424807	A03	25487505	ACACAATCTCAAACGCATTAGTTAAAGGCTTAAAGCCAAATACATACCTG
Bn-A03-p24426088	A03	25488688	CGCACAAATCTTTTTCTCGAATATGTAACTTAGTTTTCAATTTTGATAAA
Bn-A03-p24482649	A03	25546071	CTGTTACAATTGGGCCCATTCGACCCCATCTTTAAAACTTATCAATTGTC
Bn-A03-p24494224	A03	25559651	GTGTGAGAAATTACATGATCCATAAAAGAAGGACAATATACAAGTATTGC
Bn-A03-p24497262	A03	25562706	ATTGTCAGACTCTTGGAAGTCTCCGTTCTCCACACTCCATTATAGAAGAT
Bn-A03-p24512946	A03	25583567	AAATAAATAATTAAATGAATATATCTTTACATAACTCTATGTCCAGTGGA
Bn-A03-p24650359	A03	25721189	ACAAAAACTAGAGACCTAAGATAAACATTGGTTGGGATAGTGTATAGTAG
Bn-A03-p24690789	A03	25754894	TCTAAAGGAGAGCAAAAACCAGAGTGATGTATCAAAATCGAAGAACATAA
Bn-A03-p24739525	A03	25797635	CGCAAGCACGGTAACTACCACACATGGATTTGGTTTTCAGAAACTTGCTA
Bn-A03-p24763656	A03	25827443	ATTATTCTGGCTAATAATAAAACCAGTCAAAATGTTTTAGTAATTAACTG
Bn-A03-p24773584	A03	25842153	AACTCATCTGGCTGTTGGAACTAGTAACGGGAAAGTACAGGTTAGATCTT
Bn-A03-p24780067	A03	25848768	GGTTTTGTCAGTCAAATAAAGAGTCATTAGTGGATCAAAGCTGCTCCCAA
Bn-A03-p24809290	A03	25884963	TGTGGTTACCATTAGTGTCAATGACATTGTAACGAGGGTCAAATACAAAA
Bn-A03-p24811187	A03	25886861	TACATATCATTATGAGTAATAGTCCATTTGAATCCAAAGTGATAAAGAAA
Bn-A03-p24823015	A03	25901487	ATATTATACATTCTTGTAAGTGTTATAAGTTATAACCAAGTGGTCGTAAA
Bn-scaff_18356_1-p181684	A03	25959093	AAAGGAATTCACCAGAGATTTTGATCACGTTCATGTCAGCTAAAGCATCA
Bn-A03-p24920415	A03	25993546	GGATTCCGCTCTCCGACCCCGAAAATGATGGTCGGTGAGATTAATGGTGA
Bn-A03-p24990059	A03	26052076	CAAGTGTTAACCCTCGCTGAGATTATAGTCTTTCCATAAGCCAAGACCCA
Bn-A03-p25009736	A03	26057314	ATTCACTTCTCTTGTCGAGCCAGAAAAAGATCAACAAAGTGAACAAAGGT
Bn-A03-p25009919	A03	26057497	TCCAACGATAGCTCCCACTGAAAGGGAATCGCCATCTACGCAGTCAACAG
Bn-A03-p25009925	A03	26057603	GAAATTGTAAATTTTGATGTTATTTCACTTTGGTGTAATATTCTTATACA
Bn-A03-p25024647	A03	26065013	TAATTTCCCTCACCTACAATCAAAGTTGACTTATAAGATTCCAAAAGTCT
Bn-A03-p25024749	A03	26065015	TGAGAATAACATACAGTTGAGCCTAACTTAATACCACTAGAACATAATAG
Bn-A03-p25024928	A03	26065291	TCTATCCTTCTTTCGTAAACCCAAAATGGTGTTAGTCCTCTATGCTGTTC
Bn-A03-p25025360	A03	26065632	TGAGAGGTTTCCAGCTTCCATTTTCGCCAGATGCAAAAGTAAAGAGAAAT
Bn-A03-p25043466	A03	26079608	GACGACATATGCTGCGTCGACATATAAGCCAATTGCGTAAAGCAACGACA
Bn-A03-p25047750	A03	26083948	GTGATTGTTAAGAGGACCACACATGAAGATCTTATACTATCTCAGCGTTT
Bn-A03-p25055647	A03	26091706	GTTGGTCCAAATACAACAGAGACCCAAAGTGAGGTTAAAAGTTATAGCCA
Bn-A03-p25071259	A03	26107187	TTTTAAAATTTTAATCTCCTAATATATCCTTTTGTTTTGGATATGATCTC
Bn-A03-p25082044	A03	26118227	CCTCACAAAGCTCCTTACAGCTTTGAACGAATGTACTGAGTAAGTCTTTC
Bn-A03-p25111028	A03	26150076	ATGATTGGGAATCTATTTAAGTAGGCTTTACTTCACTTCTCAAGTTCTCC
Bn-A03-p25111171	A03	26150219	TGAAGCAGGGCATCAAGACAGAGCAGATGAAAAAACATTACATCGCCTTC
Bn-A03-p25119771	A03	26157420	ATTTATTTCGACAGCAAGAAGAACCAACAGAAGAGAGTTGTTGAGCAAGT
Bn-A03-p25314490	A03	26376555	TCCGAAACCGAACACCCAAACCTACTGATTTTAGTGTTTGAATCGAACTC
Bn-A03-p25330901	A03	26394407	CCTTGTGAATATTGTAACATCTTCGTATATGTGAAAAAGTTTAAGATAAT
Bn-A03-p25337594	A03	26401903	TACGTAGTATATACCTTCTCCACTTTACCGTAATCTTTTTACATAATTTT
Bn-A03-p25343812	A03	26408159	CTAGTAGTCTCAGTCTATCCACCTGTCGAATCAACTTATTCACATTTTAA
Bn-A03-p25362364	A03	26425084	TTAAATGCGATAAATTCAATTCAGTCCAAAAGATATTCCAGTCTATTTTA
Bn-A03-p25365003	A03	26427822	CAGGGTTCATCAAATGGCAATAAACCACCAATCACAATTTGAATAGTCCG
Bn-A03-p25402717	A03	26467675	GACCAATGCATGTTCTCTCTCTCCTTCATCTTCCCTTTTCTCTGTTTCTT
Bn-A03-p25471848	A03	26536396	GCCGTGAATACCGGATGTAACGTTAACAATCCTCCCTTGAACTCCTGTTT
Bn-A03-p25473832	A03	26538378	AAATAGCACAACACGTAATACCAAAACAGTGATGGAAAGCCAGGACTTCT
Bn-A03-p25489551	A03	26555819	CAGACTTCTAGTAGCATTTGATAAGACTACACTGAACCGTTTTGTCCTCG
Bn-scaff_16069_1-p3583547	A03	26577970	ATGTGAAGTGGATTGAGGTGGCTTATGAAAGAAGGCGACTCCATAGCAAC
Bn-A03-p25511978	A03	26582194	ATAGGATGCAGCAGATATACACACCCGGAAGCCGGAAATGAGAAACATAA
Bn-A03-p25584526	A03	26660130	AAATTTCCAGAGATTCCCATCTGCTTTTCCTTAGATATCTCAGCACTCAG
Bn-A03-p25606900	A03	26693039	GTTGAACAAGCTATTTTCCTTAATACTCACTACAGATTGAGAGTGGGGTG
Bn-A03-p25608893	A03	26694938	TCTACTTTGTTCGTAACTGCTGTTCATCCACTTACTTGTAGAGACGAGTC
Bn-A03-p25614406	A03	26700313	AGTGTGTGCATATGCATGTACCATGTACTAATTAGTTTATCTACTAACAA
Bn-A03-p25625732	A03	26711606	CAGGGTTGACTTCGATGGGATGAAACAAATTGCAAGTCTTTCCTTTTCAG
Bn-A03-p25629067	A03	26714946	TGTTTCACAACTAATTAAGAAGCACACTGTAGTAGTCTCTAGCCTGCCAG
Bn-A03-p25636300	A03	26722116	GAAGCTGAAATTTCTTTGCCAAGATCCTCTTCTCTTGATGTGCCGAGTCC
Bn-A03-p25729305	A03	26820000	TAGATGCGTAATCACAATCCATAAGGCATAAGCACAAGTTCACAAAATGT
Bn-A03-p25734907	A03	26825703	ACCAATATCATTGATGATGTCCATTTGTATCTCTTGCCTCACAAAGACCA
Bn-A03-p25779411	A03	26865915	TTCATCTCAGCTTCTGCAACCATAGCTGCAGAAATATCACTAGCAGAGAC
Bn-A03-p25785875	A03	26872326	CACAGAGGAAAAGAACAGCAGCGACATAGTTCCCCTAAGCGGATCATTTC
Bn-A03-p25801783	A03	26888610	CATGACTACCTTACCTTTGCATATTTCAGACAATAAGCTCCATCTAATAT
Bn-A03-p25819955	A03	26907234	GATGTTTGATCTAAAGATCTAGAAGATGTTTGGTCGTTGGAGAAGAAGGG
Bn-A03-p25825392	A03	26912591	TTCTCAATCTCAACATTATTATTGTGTAACTATATGTTAACGTATGTTAA
Bn-A03-p25827210	A03	26914391	GGAGGAAAGGAGGATTAAAAGGGGATTGGATTCAATCTATTAATCCCTAC
Bn-A03-p25827833	A03	26914913	CAGGTACTTACTTAAGCAATAGCAGTTGTCTTCTTTTTCCTACTTGTTGT
Bn-A03-p25828479	A03	26915660	CCTGCCATTCACAATTTATCCAAAAGTTTGAGGTATTGAAACGGTATGGA
Bn-A03-p25841615	A03	26922668	TGAATAATGCAGCTTAAAAGTTTAATCTGACACTGGTTTTGAAGTCAAAT
Bn-A03-p25843937	A03	26925081	CCTTTGTCAGGTTATTTCGTTTCATTAATGGCCTTTCTTTGGCCAGAGTT
Bn-A03-p25849463	A03	26927856	AAGCTACAGATAAAAGCCACAATGATCAAAATTGAGATCTATATGGGTTT
Bn-A03-p25851789	A03	26930080	CAAAAAGAGAACCACTCGAAACATATCGAGAGTAAACAGAGACGCAAGTA
Bn-A03-p25858075	A03	26936322	TTTGGATTTTGGATACTGGGTGCACATTTCACATGACACCTAGAAAGGAC
Bn-A03-p25868537	A03	26947567	CTGATATCGTTCTAGTGATGTAATTTGTCCAGAGTCCATCGCAAGACCGA
Bn-A03-p25879876	A03	26957297	GGGCAAGAAAATGAGAGACTCATCATCTTGATTTGGTTTTGAACTCAAGG
Bn-A03-p25949532	A03	27028430	TGCCTGCAACATCAAATGCAACAATCCTTACATTGGTCCCTAAATTCCCA
Bn-A03-p25949676	A03	27028574	AAATCTCGAAAATGTTTTTCAGATTAAACCCCAACAAGGCGCCAGGGCCA
Bn-A03-p25951191	A03	27030089	CTTAAAAACCCCTTTAAAAACACTAACCCCTTTTAACTCCCTCTCCCATG
Bn-A03-p25952725	A03	27031473	CCTGAAGTACCAATTTGTGATGTCTCAAGAGACTCTCACACTGGATCTGA
Bn-A03-p25957465	A03	27036299	GCCACATGATAGTGTCTCATACCTCATGTCGTTTCCTATTCTTAAAACGG
Bn-A03-p26001258	A03	27088378	AACAAACTTTCAAAATCGAACTGTAATCAAAACCTACAAACTTTCGATCA
Bn-A03-p26014745	A03	27103925	GATCCCAAGCGACCATTCATCAGTACATGCATTTATATCAACCAAGAACA
Bn-A03-p26066930	A03	27153737	TATGTTTAGAGTTTGGGAAGAATGATAATAGTTAATGGAAAAGAGAGAGA
Bn-A03-p26131473	A03	27224175	TCATTTCAAGTCTATTCAGTCCCTATGCACATGTCAATTTTGAACAATCC
Bn-A03-p26132481	A03	27225161	AACACTTAGAAAGAAGAAAATATAAACCAGTTTGGAGTCTATGTCCACAT
Bn-A03-p26133142	A03	27225822	TTAAGAGTTCTTTTGCATTTGTGCGAGTGAAGATGACGTATTTGAGCTGG
Bn-A03-p26133346	A03	27226025	CCTATTGATCACCATCTTATATTGTGAATTTGATTGTATTTTTACATGAT
Bn-A03-p26195875	A03	27271916	TTATCATTAAAACGAAGATTACACAAAATTTAAACTAAAGCCAATGAGTT
Bn-A03-p26197815	A03	27274007	ATTCAACTTAAATATACGTAAACACATTTTCTTCAACCGCTACGGAAGGT
Bn-A03-p26202244	A03	27278194	CTGAGTACTGGACACAAACAAAAAGTTAATAAAAAGGATATGTTAGGACA
Bn-A03-p26264242	A03	27343091	GTCAACATCATTTTACGTACAAAGACTTTCCAAGCGTGTTGTATATAAGA
Bn-A03-p26275615	A03	27374251	AGTAAATCAATAATATTTACGTTAATGGAAAGTGTAGAGATGCTGCTTCT
Bn-A03-p26276349	A03	27374904	TTCTTGAGAAAGCCAACAAAGAGAAGAGTTTATATGTTTTGTGTGTCGTT
Bn-A03-p26286301	A03	27387566	AGTTGGTTTATCCATGCGAGAGAGATATATGTCAAGCTTCTAAGACCATG
Bn-A03-p26309336	A03	27414668	TCATCTCAAAATGGAAGGGATCTTTTGAAATGATTAGATATTTGTCTAGT
Bn-A03-p26310351	A03	27415583	ACACGACTTATGTATGCACCTATGATTAGCTTACTATTGATTTGGACATT
Bn-A03-p26311193	A03	27420490	AAATGACAAGTTTCATGAACAGACAATAGATGTCACAAGAAGGAAGAAGA
Bn-A03-p26406372	A03	27516384	ATATATATACGTTAGTCGAATACATGTGTTGGTTGGGCTACTTGTGATTA
Bn-A03-p26433672	A03	27540931	CATCAGTGCCCACTCTTAGACGAATTCTTATGAAAGCTTGTTGGTCTTTA
Bn-A03-p26433948	A03	27541206	ATGATGCGACTAGTTGGGAGCTCTTGTCTAATTAATCAATTATTTTTGCT
Bn-A08-p12054745	A03	27870956	ATCATCTTCTCAACCGTACTTCGAGTCTCCGGGTCCAGATCAGACAGTTT
Bn-A03-p26740723	A03	27908460	TAAGCTAAAACATACTATTCAACATTCATATGTCAATGTGTTTGCGTTAC
Bn-A03-p26742006	A03	27909843	GAAATATTACTCATAAAGATGAAAAATTTGTAGAAAATGTTATCAGGAAT
Bn-A03-p26763577	A03	27921708	TAATAAGCCATAATAGAAAAGTGAAACTATTAAGTGACTAAACGTTACTG
Bn-A03-p26764606	A03	27922638	AGGTAAGTAGACGTCGTCTCTTATTACTATATAATAATGTTATCAGCTGG
Bn-A03-p26833841	A03	28020420	ACAGCTACGAAAGATGCTGCCATCCAGACCTTGTTAAGATAATTCATGAT
Bn-A03-p26839758	A03	28030705	ACAACGGGGTCTTTCTCAATCTCAATCATTTTCGAGGTCTAAATCACCTT
Bn-A03-p27006222	A03	28248338	CCAGGGATTCTCACAAGTTACAGTTATTTTAGTGGAAATGAAATCTCCAA
Bn-A03-p27008420	A03	28248654	GAAGAAAGTCAGGAAAGACATTAAATGCGTTTGTATTATAGTATAGATTG
Bn-A03-p27066000	A03	28301621	AGCTAGGCTAAGTGGTAGTAAGGAATGGTCACAGGCATTTTATCTTACGA
Bn-A03-p27104733	A03	28330156	TTCTAGCGATCGGCAGCCACAAACGCCGTCTTCTCTCCGTTTCTAACGCA
Bn-A03-p27179255	A03	28430049	CAAACTTCAAGATGAACTTGAACAAGTACAATCCTCTTCTAATCCCTCAA
Bn-A03-p27181751	A03	28432645	AAAAGAAAGAGTTCCTATTCTTCCATATAGACCAAATGATCCAAGGTCCA
Bn-A03-p27182289	A03	28433183	ATCACACTTCTAGCAATAAGCTTTGCTCCAAAAATGTGTTGGTGAGAATT
Bn-A03-p27218655	A03	28468501	TTGAAATTGGAGGAGGAAGACAAAAATTGATTTTGGGATCAAAACGTTGA
Bn-A03-p27255790	A03	28506051	AAAGGGACTTAATGTTGCGCATAGCGGGATCATCAGTTACCAGATTACTA
Bn-A03-p27406806	A03	28714330	ACGAATTTGAATAACTCTTTTTCTTTTTGATAGATGCCACAATGAGTGAA
Bn-A03-p27416815	A03	28726793	CATATTAAATAAAAAATGCTTAACTAAAATTTCCAACATGATGCAAATAA
Bn-A03-p27420794	A03	28730955	GAAGTGACACAGCGCCATGGATGATGAGTTTTGGGGGTAAAGGAGACAAC
Bn-A03-p27438081	A03	28747846	CTTGGGTTCGCAGTTGCAATGGTTGCTATAGAGAAAGTGGTTACGTCAAA
Bn-A03-p27665971	A03	28996435	GCTTGACGGTTCTTGGTTTGGTCTGACCTGAAGGGAGTGATTGGCAAACT
Bn-A03-p28127216	A03	29573663	ATGCAAAGGAATGAATCTACCAATTTGTCTTCTGCTTCTCTGCTACTAAC
Bn-A03-p28155412	A03	29582051	AATGGTATGCTGTGAATTACTAATAGCCGAAGCTGCTTACAAGTTTGATT
Bn-A03-p28202050	A03	29626047	AATCATACACTCATTCAAACTATAAATCACTGCACAATCTAGCAGAAGTG
Bn-A03-p28221433	A03	29649462	GGGCTACTAATACTTTGAGACCAACACACATTTTCTAGTAATAGTTGTGG
Bn-A03-p28222096	A03	29650227	CGTTGATGTTCGAATCATGTTTCCCACATGTGGAATAAACTCTCATTTGT
Bn-A03-p28232863	A03	29659910	AATTAAAATTCAGTGTTACTAGATTAAACATTTGATAGATATGTAATTTG
Bn-A03-p28233201	A03	29660248	TCTCCGAATATATTCGAATAAATATTCTCAATTCAAATATTTAAACCAAC
Bn-A03-p28233701	A03	29660748	GAGTTGATTTGGGTTGAATATATCCTCCAAACTGAATCAAGCTCAAAAGA
Bn-A03-p28234166	A03	29661308	TAAAATTGATGTTTGATTGTTGTATAACTTGATAAGCTAGTGAATGGGAA
Bn-A03-p28234586	A03	29661627	CCTTGAAGAAGTTGTTGAGATAAATCTATAGTTATGATATTCCTAAAGAA
Bn-A03-p28242905	A03	29669225	TTATATATTTGATTAGAGATTCAGAACATAATGAAGATAACGTATTGGCA
Bn-A03-p28243306	A03	29669631	TGAAGACGTTGCTGATGATTTACTTTTGGGTAACCTACCTATCATTTTGC
Bn-A03-p28297407	A03	29722223	TTTATTGTTTGAAATCGATTTGATCGTAGTTGTGGCAAAGTGATGTTAAT
Bn-A03-p28302949	A03	29727775	GACAAGACCGGTAGTTCAGGGATAAATGATAAAACAAAGTGATCAAACAG
Bn-A03-p28498617	A03	29904273	TCATCCTCTCTAACATAATGTAGAATGGGTGAAAGCATCTTTGGAGGTAA
Bn-A03-p28535638	A03	29980205	CCAAACCCTTAGAGCTGAGTTTTCAGCTAGAAATTAGGTTTTAGGGTTTA
Bn-A03-p28590746	A03	30044038	ACTAAAAGTGTATATTCGTTTGTTGTCCGGCTCCTCCTGGAAAAGGTTGT
Bn-A03-p28843588	A03	30310430	TCTTTGAAACAGATTAACATCCATTGAACAACTTTTAGTAAGCAACTAAT
Bn-A03-p28847903	A03	30314893	GAAATTTCTTGGTATTCAGTATTTACACATAACGCAGATCAAACAAGAAT
Bn-A03-p28877719	A03	30331574	ACTGACGGTTATGTTTTCAACTCGAGATTAATTATCTTTGATATGATTTG
Bn-A03-p28882585	A03	30337406	CTTCTTGCAGAACTTTCCTTGTCGCAAATGATCTTATAAACTCATAGGTT
Bn-A03-p28883986	A03	30343853	GCCGTTTACATTGGAAATACGAATACAGAAGCACAACATAATCTTTAACG
Bn-A03-p28924123	A03	30363270	CCATGGATTCATTTATAATGTCTGCTTCTACCCCCTTTATTGTCGTAGAC
Bn-A03-p28963072	A03	30391716	TAACTGATGTATATCTTGCTTCTTCCTTCTGGTTGTGAATAGGTTGCGCT
Bn-A03-p29005979	A03	30446997	ATGCAACCCAGCTCTAATGGTTTGAATGACTTAAGAGTGCTCCATGCAAA
Bn-A03-p29053385	A03	30521463	ACCAGAAGTAATAATTTAGTTCAGATTTTACAAGAAACTAGTCGATCAAC
Bn-A03-p29081614	A03	30544615	CCAAATCTCCAAAGTCTCAAAACCCCCAACAAGCACGTCCCAGTAGAGCA
Bn-A03-p29118954	A03	30561560	TTGGAGATAGAAAGGAACACTAGTTTTTACTCTTTTGTTGTTATTTCACA
Bn-A03-p29279909	A03	30580156	AATTACATTAAAACCCAATCAACATGAAAAGCTAACAACACTACTTTACG
Bn-A03-p29271737	A03	30593730	GTTCTCCTTTGTAGGTAATGTTTATTTTATGTGGTAGAACGCACTTTTAC
Bn-A03-p29271424	A03	30593931	CAAAAACAATTTTCCAACATTTTCAATAGGCCATAGTTAATAAGAACATT
Bn-A03-p29269385	A03	30596071	TCTACACTTTCTCTGGTATATAGTTTCGAATATGTGTTTCTTGGATCTTA
Bn-A03-p29264946	A03	30597434	AAGACAAAAAAGGATGGTTGAGTGTGGGAAGCTTTTGAATTTGCGAGAGA
Bn-A03-p29216506	A03	30599181	AGGTTATATTATTTGTTATTATTGCATAATTTGACAACAAGGCCATCAAT
Bn-A03-p29212835	A03	30608202	CCAATGACAATCATCATTCTAATTAATTTATAAGGATACCCTTAGATATG
Bn-A03-p29198982	A03	30630030	TATAGAGTTCGTAATCCCATGATGATTGATGGGTGATTAAGTTAATTCTT
Bn-A03-p29326525	A03	30679710	TATACAAAAATTGTAACAAAATATAGCATTAATGGTCAAAATACAATATG
Bn-A03-p29335920	A03	30683747	ATCCAAGGCCACACCATAAACGAGTCCTTTTCAAACAAGACTTATTAAAC
Bn-A03-p29338454	A03	30684370	CTTAACCATTAGCCCAACGTTGGCTAATTGGATTTATATGATAGATATGT
Bn-A03-p29342929	A03	30689797	AAAAGACCATCATGGATAGTAGCGTTTCTTGTCTTTATGTCAAACCGTAT
Bn-A03-p29390022	A03	30713544	CTTTTGTTGGGCAAACTGAAAGATAAAACTTGACATCGGAACCATTTATC
Bn-A03-p29566168	A03	30878922	TTTGATTCAACTGCTCCATTCTTTTTGCTCTCTATTTTGTCTGAGTTCAC
Bn-A03-p29593434	A03	30911818	ATTTGGAAAACAAAAACACAAATAAACTCTCTGTTATCCAGCCACTTGTC
Bn-A03-p29595276	A03	30913663	CGTGAAATCACTATTTTGTGTTGGAGAATAACATTATGCTCAGTAAAGTA
Bn-A03-p29606245	A03	30921716	AAAACATGTGACATAGCTTATAATATAATGAAATAACTAGGTGATATCCG
Bn-A03-p29614729	A03	30934286	ATTAATAATTTAAACTAACGTAGTAGTAGGTAATATAGTTGGTTTCCTTT
Bn-A03-p29629982	A03	30948508	ACGGAACAAATTTCGACATGTTAGGCATCTGTGTCAATATGGGGGTACGT
Bn-A03-p29632526	A03	30950955	AAATTGAGGCGAGGTAAGATGTTCATCACCATCTCATCATTCTTTAGGCT
Bn-A03-p29764052	A03	31082327	ATTCCTTTTCAAGTATTAGCGAAGGTTATGATTGTTGGAGAATACGTACA
Bn-A03-p29776900	A03	31094505	ATGAGAACCTAGTGTGCTCTGTTTAAGCTAAAGGAACCAACATTATTACT
Bn-A03-p29780293	A03	31098002	CACTAGGAACCAGCCTCCTTATCATCTCCTCATATTGAGGTATCTAATCC
Bn-A03-p29781065	A03	31098774	GCCACTATAGCTGATGCCACAAAGGGGCAAGAAGCCGAGCCTTGTAAGAT
Bn-A03-p29802913	A03	31124796	CTCATGGGGCGGCCCATTATTATTTTTTCATATATGTTGTTGGACCGCAC
Bn-A03-p29803241	A03	31125226	AGTTCTATTGCTTTTTGTTTGTTTTAGGTGTGTGGTAGTTTTATTCTCAG
Bn-A03-p29805598	A03	31127582	TTCTTCTTTTTTAAATGTGGAACAAAGTTTTGGACCTCAGTGCTTAAGCC
Bn-A03-p29806105	A03	31128089	ACCGTTTCGTTATCTTTATACTCCAATCCAATCGAACAAACCCTAAAGCC
Bn-A03-p29816785	A03	31144379	TCTTTTGTCAACACATGGATTCTATTGATTTATAATGAAATTTTTACCCT
Bn-A03-p29849191	A03	31246700	TTTGAGGAGCTCACGAGAGGTTTAGCAACGGGACTCGTCCCCTTCCCTGT
Bn-A03-p29849117	A03	31246726	TGCTAAACCTCTCGTGAGCTCCTCAAATTCTAAGCTGAAGTGTTGCATGT
Bn-A03-p29868254	A03	31266591	ATTTGTATTTTACTAAGTCTTTTACCTACATATCTTTTCGGTTCTAAGGT
Bn-A03-p29873919	A03	31267819	GAAAAAGAAAGAACCCGAAGATCTCAAAATGACGTCGTTAAGACATGGAC
Bn-A03-p29874052	A03	31267952	ACAACAAGAAGACCAAGCGTGTCGTGTCGGATTGCCTCCTTTCCCCTCAA
Bn-A03-p29883989	A03	31270876	ATATATAAATATATGAGAGAGATGATACGTAAATGTTGTTAACTAGGTGA
Bn-A03-p29899721	A03	31294480	GCACCAGATAGACCACTTGATCCAGATGTGTTGTCTAGGCTCAAGTAGTT
Bn-A03-p29926117	A03	31323306	AAGTGAATGATGATACTTAACTTTAAAAGAGAACCAACTAAACCCGAATA
Bn-A03-p29956906	A03	31347634	CATATAAGTTCAAAACTTGAGTCCATTGAAGGCTTACATCCAGTCACCTG
Bn-A03-p30052524	A03	31534266	CGTATTAGATTTTAGCTATCATGAAGAATGTTCATGCAAGCTTTATCCCG
Bn-A03-p30564852	A03	32133828	GGGATTCCCAACACCTACCAAGCAATCATCCAAATCTCACTAAATATCTA
Bn-A03-p31049094	A03	32753405	TTCGTCTAACGTTCTTGGCTATATAGTCTGAGATCCGTCGGCGTTTCCTC
Bn-A03-p31088264	A03	32832810	CATAAATTTTAAAAATGTAGACACGTCGAAGGAGAAAAATGGAAGAACTT
Bn-A03-p31091148	A03	32835597	CGGATACTCGAAGGTGTTATTACACATTTAATTCATATACTAGATTTTGA
Bn-A03-p31095221	A03	32840152	TCCAGAGTTGTTAGGGTTTAAGCTCGAAGGGATAATGAGTACATTAGTTG
Bn-A03-p31212393	A03	32938665	CTGAGGCCCCAAGACAGAATGCGATCTCTAGTCGGGCATCGATTGATGAG
Bn-A03-p31535298	A03	33306295	GTCCGTGTGCACGATGTCAAAACCGAAAGCAACATGATGCAAGAAAGAAC
Bn-A03-p31540985	A03	33311017	GCTCTTCTTAACTAGTTTTTCAACGTTTTAAATCTGTAATTTAACAAAGA
Bn-Scaffold000157-p122449	A03	35810793	TAGAATTTTTACTTACTGTAAAATGAGTGAAGAGTATAGAAAAAATAGCT
Bn-Scaffold000149-p345819	A03	37858573	TTTCTAATTTTTCGCAGTAGTAAACTATAAGTTGGAAAATAATTCTGCGC
Bn-A01-p22257309	A03	38193902	GATGACTTGATGCTTCTTGAAAGCTGGTTGGATCTAGTATGCACATGAAA
Bn-scaff_16923_1-p34465	A03	39448043	AATTGGTAAAATAGCAGAACAAGAGCGGTTAGGTCTGAGTGAGAGGGGCT
Bn-Scaffold000096-p454538	A03	39863612	AGAGATATCTTGGTTCAGTTGTACCTCCCAATGGTACAATCGTACGATTA
Bn-Scaffold000096-p508415	A03	39907522	AACCGTTGGGCTTTGTCCTCGCCTGGAAGAAGAGATAGATATAACTTCTT
Bn-Scaffold000096-p510200	A03	39909294	GACTCAGGGTTTGGCTACCAGAGGAAGGTAAATGTGTGATAAGTAAAAAC
Bn-Scaffold000096-p510662	A03	39909656	TCGAACCTGATGTTACAATATTCCAATCCATTGTTTATTTGTAGACATTT
Bn-Scaffold000096-p511309	A03	39910403	CAGGATAAGCTCCAACCATAGGCTTATCATGAGATTCTTAAACTATTTGT
Bn-Scaffold000096-p513249	A03	39912244	GAAGATAATACAAACCTTCAGTGTAGACTCATGCAATGACTTCCTCTCCA
Bn-Scaffold000096-p518434	A03	39916794	AGGCTTCTGGTCAAGAACCTATCATTTGCAAATAATCTCGGCGAGAGACG
Bn-Scaffold000096-p533916	A03	39923042	TCTGATATCTCAATCATTACAAACTCTGTTTTTCACCATTTAGGATGACC
Bn-Scaffold000096-p535659	A03	39924885	CTTACATAAGTCGGTGACTGTTCGGTATGTGAGGGTGATGCTGACTGGGT
Bn-Scaffold000096-p535906	A03	39925032	TTACCATTTATGCTATTGGCAAAAACGTATCGCTATGTTTGCACTCTTTT
Bn-Scaffold000096-p536206	A03	39925433	TTTGATGTCCGACATATTCCATAATACGTTAATTCATTAAAAATTGAGGA
Bn-Scaffold000096-p536596	A03	39925824	ACAAGTGGTATTTTGTTTACCTCTGTTGGGGAAAATCATAGTGTGCAATT
Bn-Scaffold000096-p537906	A03	39927027	TAACATCCCTAAGATCACTCTTTGGACTGATAAAGCCTGCATATGTCTCC
Bn-Scaffold000096-p539516	A03	39928638	ATCAAATTCTTCGTCATCAACATCTTCAAGCTCGTTTTGGTATGGTGCTC
Bn-Scaffold000096-p564284	A03	39955240	TTTTCTCAAAATATATCTTTCTTGGATGTTGATTTCGAGATTACCCATTT
Bn-Scaffold000096-p564212	A03	39955268	ACATCCAAGAAAGATATATTTTGAGAAAAACGCTCGAGATAACTTAAAAA
Bn-Scaffold000096-p585858	A03	39970410	TTTATCTAGATTATATTGTTTGACTCCTGTTTGTATTTAACATTGATTCC
Bn-Scaffold000096-p590605	A03	39974712	ACACTGTATACATGGACCATTGTACATAAGTTAGATTCTTCTTCACTAAA
Bn-Scaffold000096-p590707	A03	39974815	ATGCAAATGGACAAATATATGCCAAAGTTTTATTTTATAAATAAGTCAGA
Bn-Scaffold000096-p700012	A03	40052215	TAAACTCTTGAGCAGATGGCGTTTTATACATTATAAACATCAAGAACACT
Bn-Scaffold000096-p716992	A03	40075112	TAGCAATAGCTCGATGATACGTTTTGTTGTTCTTATCCTCAACTGTTAAC
Bn-Scaffold000096-p717822	A03	40075840	TTTATACATTGGATATCCTTGTGTATCTCTACAGCATCATTTTCGGTGCA
Bn-Scaffold000096-p721683	A03	40079703	GGATACTTAACATACTATAAGAGTAATATTCTTCTCCATTAAACTAGAAA
Bn-Scaffold000096-p751526	A03	40100432	AGGACTTAAGAAAATTCTAAGTATAAGTCGGCCCAAAAACCTCCTTCGCT
Bn-Scaffold000096-p760723	A03	40109501	TGGACAATAAGAATATTATATGGTTTTATCATTTCTGTGGCTATTTAAGT
Bn-Scaffold000096-p763000	A03	40111873	ATGAGTTTAAGAACGACTTGATTCAGATCACAAGGAAGGAAATCACCTGT
Bn-Scaffold000096-p843919	A03	40405334	TATTTCTTAGTTGCCCGTTAAAGTTGTGAATAGAGATATTAATGCAAATG
Bn-Scaffold000096-p886994	A03	40454829	TTGTGGTATGTTGTTTACTTACGGGTCAATAAGGAGACGGACCACAACTC
Bn-Scaffold000372-p15947	A03	40658576	AACAAAAGTATTACTTAATGTTGTTTCATTGTGATTTCTGTGTGGCATAC
Bn-A04-p122280	A04	235656	CCAGAAAACCCCAAAACATAAAGCTGACTATTAACTTCGCTTGTCTTGGT
Bn-A04-p223001	A04	287435	AAATTGTACATATATATTGGTTACGTCGGAAGTAGTAGTATACAGTAGTA
Bn-A04-p248884	A04	310111	TATAAGAGAATGTATAGAAGAATCTGTAAATGTATATGTCAATTGTCAAT
Bn-A04-p251383	A04	313167	GTCAGCGAGATCAAACCGGACGGGCACTGCCTTTACCGAGCTGTAGAAAG
Bn-A04-p261340	A04	323838	CACCACACTCTTCAGTATAATAGCAAGTGAAAAATTGCAAGAGAAACATA
Bn-A04-p289974	A04	360929	TATAAAGGATCAAAACTACATTTGAGATTTCCTAACATAATAACATAATA
Bn-A04-p314872	A04	391455	CCTATCAAACCCCAATCTCTCCAAGAGAGTCTACATGAAGCACCACTCCA
Bn-A04-p325019	A04	401667	AAGAAGCGTTGTTGAAGGAAGCGAAAGTGACAATGGACAAGGATATAGCT
Bn-A04-p354688	A04	434101	CTTGGCGATTAAAGATAATGAATGGTCAACAAGTATATATAAGAATTTTT
Bn-A04-p357272	A04	436666	CTTCGAAGGTTTTACGGATTCGTCAACTCACTGGTCGAATAAACTGTTGA
Bn-A04-p398807	A04	478905	CTAGTAGAGATACCTCAAGCTGGATAAGCCAATTGTTAGCACCAGAGCCA
Bn-A04-p405060	A04	485321	AGCAGGGTAGGATTCTCAGAAACTTCCCTTTCGCTGTGGGTGAACTCCCG
Bn-scaff_16770_1-p982799	A04	487950	AACCTGTGGAACAGTCGATTAAGGAAGCAGTTAACACAGTAACAGAAGAG
Bn-Scaffold000673-p1640	A04	520865	TTTGTTGAGGATTTAGTGAGACTGGATATGAGTTTACCCACTAGGACTGA
Bn-A04-p463864	A04	545953	GAGATTCACGTGATAGATAATTTAATCCTGAAATACACTCGAAAGAAAGA
Bn-A04-p487513	A04	573943	TCATATATATGTTATCAAAATTATCAGCATAAAATATATGTGCTTTGAAA
Bn-A04-p490967	A04	577045	GTAGGATAAAGCTATCTAAGCATTAAGTTAGAAAAGAGAAACTTATGGTA
Bn-A04-p538802	A04	615355	TGATATGCTGGCTATAGATTTTATTTTTTACGGCATCACTTTTATCTCTG
Bn-A04-p556991	A04	627191	TATTACATAATATTAAAAAGGAGCACAATACGTTACCATGCATAGAGATG
Bn-A04-p557097	A04	627197	TTTAGAGCATCATTAACCATAGAGACTCCTCCATCTAGACCATGAACAGC
Bn-A04-p560622	A04	630703	TAAGGCAATAACCAAATGGACATCCCTAAGTCATAGATCGTGATGATGGA
Bn-A04-p570250	A04	643741	ATACCTCTTCTTGTTACTCTGATCACTTCTCTCATGGCTTCTCTTAAGTG
Bn-A04-p597296	A04	664849	TTATAAATTAAAAAGGCAGATGGTATATACTACTGGATATTTCCCTTCGA
Bn-A04-p600223	A04	667982	TGTACACACATGTCACATGTGAATGAATCACCATTAGAATAAACTCAAAC
Bn-A04-p619001	A04	686152	GACTTTTCTTACAAGTCTGCGAACTTAATGAAACAAATAAAAGAATATGA
Bn-A04-p641998	A04	709448	GTGCTCAACTCCAGCTATTGTGTTGTAGTTTAATTAATAAAAATTAAAAT
Bn-A04-p643876	A04	711326	GCATAGAGAAAAAAGTATGTGTAAAATGGTTTTGGACTTTCTCTTGGAGA
Bn-A04-p646105	A04	713675	CGGTCTGCTAGTACATCGTCATACTATGGAGGATCTGAAGCTTCATCAAG
Bn-A04-p652225	A04	719695	AAACCCTTTTTGGTTAATACAAAATATAAGCATTCACATTTGAAACTGTC
Bn-A04-p726356	A04	785505	ATCAACATAGTTGGCAGTGAACAAGTGTGAGAGAAGGAAGAAGCTTGGTT
Bn-A04-p741528	A04	802670	TGGAAGACCTTCGTCGAAAGGCAAGTCTATTACATCCACTTACATTTTGA
Bn-A04-p745024	A04	813342	ATTTGAGTCATCGAGAACTTGACTCCTGTTGATACATCTGGATTTACCAC
Bn-A04-p784708	A04	845141	CTTCTTCACTCACTCTCTTCTCTTGATCTCAATCATGATAGAGTAGAAGA
Bn-A04-p784894	A04	845327	CTCTTGTCATCTCTTCAAGATATGGTCTTCACTGAAGCAGAAGCTATGAG
Bn-A04-p803315	A04	863434	ATAATCTTCTCGATAATCTCAAAGGATAGGAAAACAATATTTTTGTGGTC
Bn-A04-p808834	A04	869070	CCGAAATCGTATCACACTATCTGACCTGAATTTGAAATACTTTCTGAGTA
Bn-A04-p810039	A04	872723	CATATTCTATAATCTATTACACATTCTTATCATTATAAATAGTATCAATG
Bn-A04-p810166	A04	872750	TTATATACCTTTTTAAATTCTCTCATCCGTTTACCATATTTCAAAATCCT
Bn-A04-p810935	A04	873614	TACCTACCAAAACTCACACAACAAAGAAGAATAAAAAGCACACTACTAAC
Bn-A04-p813173	A04	875804	AGTCTCTTCTACTAGGAGCGTTCTGGTCATAGTAAGTAGTCTTTTTGCTG
Bn-A04-p814033	A04	876563	GTGTACAAACTACATAGATTGAGTGGGATGTGTCCAAATTATTACAGTTC
Bn-A04-p1021879	A04	1113372	TGTCCTGTGATTGGAGATGAGGATTTAGCACCAAAGGCTCAACACTATGT
Bn-A04-p1036308	A04	1126204	TAATCAGGATATTACGAGATCATTAAGAGCTTAAACACCGTCCATTACAG
Bn-A04-p1042273	A04	1131417	CTCACCTGTGTAGCTGTCACCAACTCACCCTTCAGTTTTGGACAAAGAAC
Bn-A04-p1048288	A04	1138196	CATTTCACTTGCATACAATCTCTTCTGTAATAATTCTAGTGGTTTCATAA
Bn-A04-p1062119	A04	1152012	ACCCTTTGAGTTTCAACTCTAGTTTCACTAGCTATGTTCTATAATAAGCT
Bn-A04-p1065480	A04	1155471	TGACAGAATGAAGATGCTATCAGGCAAAGAAGAATTGTCTTCTAGGGTGA
Bn-A04-p1077522	A04	1169708	AATTCAACAACGGACCAAGACTTCAAGAGCTTAGAGACGACGAAGAAGAA
Bn-A04-p1091727	A04	1182615	AAGTAAATTGACTTATCTTGAACTTTAATTTCATTTTGGCTACTGATTAC
Bn-A04-p1156390	A04	1243707	TTTGATAATAAGTGGTTCACTGATGGGCATTCCCGTTTTTAAAAATAGTG
Bn-A04-p1159662	A04	1246825	ATAATGGAACCAATGGCTGGAAAAGTCAACATTTCTGGTCAGCGGGAGCA
Bn-A04-p1159924	A04	1249005	AAAGGACAATTATCTCGAATGGCCATTTTTAAGTATTTGTCACTTGAAAC
Bn-A04-p1161563	A04	1250806	ATTACGGGAAAAAATCAAATATCTCTCGGCCTTATCAGTTATATAACCCG
Bn-A04-p1231047	A04	1321223	CTTGATTTCACATAAAGTTCTCTTAGCCGCTACTTTGTTTCCAAATGCAT
Bn-A04-p1239789	A04	1328004	TTTGGAACGATGCAGATCGTAATAGGACCATGAAGTCGTTAGTACAGATG
Bn-A04-p1240196	A04	1328511	GGTGGTGACATTCAGACAGATCTTTCTTTTGAATTTAACAATCAGTCAGA
Bn-A04-p1282528	A04	1384858	ACTGAAGACAAACACAACTATGATCCAACCAAAGTTGTTCGAATGGAACC
Bn-A04-p1291618	A04	1394197	CAAAACATAATCTCTCCCTTAGTTCCATAACATAAACACTCTCCGACCAC
Bn-A04-p1311487	A04	1410585	ACTGATCTAGCTAGCTCTGTTGTGGCTAAAGTTCATCACCTTAGGGTAAC
Bn-A04-p1311567	A04	1410665	TAGGATCATGGTCTTCTACATCTGTGTTCTCTTCTTCTTCGTTTGTCTTT
Bn-A04-p1317446	A04	1417409	TTAGGATATAATGTTCCAACAACACAATCGTTCCTCACTTATACGCTACT
Bn-A04-p1318613	A04	1418579	TACTGTCCGCTTCCATGCATCTGAAACATTAACACGAGATAATGATATTG
Bn-A04-p1330321	A04	1436678	AGGAATCTTCAAACAACCATTCTTGAAGCTCACACATAATGATAAATCAT
Bn-A04-p1346738	A04	1439508	AGTTAAAAAGTCATCATTGGATTCATGAAGCTAACACACAAACAAACACA
Bn-A04-p1349255	A04	1441939	GTGATGGCGTTTCTAACAAGAGCACCTTCTCCTTCTTCCTGAAGCTTTAC
Bn-A04-p1353175	A04	1447347	AGGTAGATCAGAATGGGTTTCTCTAATATGTTGGGGAAGTGGATAGCCGA
Bn-A04-p1353238	A04	1447510	AACCACATTAAAAGTCACATTAAAAGTATTTAACTTTCAAATGAACAACA
Bn-A04-p1355502	A04	1449677	ATCCACCGTTTAACGATGCGTCTTTCGATATATTCATTGCTTAACCTGAG
Bn-A04-p1377226	A04	1471347	GTAATTCCAAAATAATCAACGCAAAATGGACCGAACACAGTGGGTCGGTT
Bn-A04-p1417481	A04	1520664	ACAAGGCTTCATGGAGAGGAATTGATGTGGCTGTGAAAACCTTTGGAGAG
Bn-A04-p1429850	A04	1541018	CTGAACCCACCCAATGGGAAATTCCATGAAATCAAGAACACAAACAAATG
Bn-A04-p1451594	A04	1555410	ATGCTATTGAAACTGTGTGCCTGGTTTAATGGTTTAGTGGAGAGTTCTGC
Bn-A04-p1454434	A04	1558248	GATGGAAGCAAGCTCAAAAACTGAAGACAAAAAGAATGAAAGAAACCTCA
Bn-A04-p1470844	A04	1579438	CATTACGCAACATGTGAATTGCAGGAGAAACAACTAGAGAAAAATAAAGA
Bn-A04-p1585447	A04	1685062	AGGTTCGGTTTATATGCCAGCTCTAAGCCCAAGCAACATCGTTTTCCAAT
Bn-A04-p1589006	A04	1688718	TTCAAATCCAATAGGGTAATGAGTAAACGACACGAGGACGCAAAAGAAAC
Bn-A04-p1590169	A04	1689923	TTTAGAAAATGGAAAAGAGGGAAAATTCAATGGAATTTGCAGTAAGATGA
Bn-A04-p1590669	A04	1690324	GATGTGTCTCAATTGAAATCGATTTGGGGGTTTCACCTTTCTCGTGTAGT
Bn-A04-p1590931	A04	1690690	AAGGTAATGAATACATTGCTTAGTTCATAGACATCTTAAACCAAAGTGTG
Bn-A04-p1680506	A04	1752555	CTATTGACCAGCCCTACCACAAACAGGAGTTACAACGTCACATCACAGGA
Bn-A04-p1680518	A04	1752667	GTTTATTTGGTGAAAATTCGAAATGTGTTATTGATTTTTTGTATTATGAC
Bn-A04-p1684695	A04	1756700	GGCTTACTCTGTAGCCAGAATACGTTTTCAGCAAAACAGAATTACTTTTT
Bn-A04-p1773333	A04	1863832	CTTATGCTTTCATCACATCGACTTGGTGATTGATATATTTGTGTTTTCTG
Bn-A04-p1774031	A04	1864430	AAGCAAAAAAGTTAACTAATAAATTCACATACTGGAAGAAACTTGTTAGA
Bn-A04-p1775155	A04	1865550	GAGACCAGAGATGAAGAAGAGAAGGCCTAAAGGCACTATTACAGCTGCAG
Bn-A04-p1783485	A04	1873024	TGATTTGATTGGTATCATGGTTTCATAATGAACAAAGTTTCAATGCAACA
Bn-A04-p1824456	A04	2043401	AAGTAAGTATATATGCATTAAATATACAAAGTTTTGAGTGATAGAGAGGC
Bn-A04-p1827230	A04	2046156	ATCAGATTGCTGGTAGTTGATAATAGAAGAAGAAGAAAAAGTATTTTCAT
Bn-A04-p1829219	A04	2048045	TTTTCTCATGGAAATTGTGTGTAGATTTCAAGTTTCAAACAATTTGTACG
Bn-A04-p1854718	A04	2071173	ACTGTTAACCTGATAATCATAGATTAATGTTGTTAGAAGCTTCAAATTAG
Bn-A04-p1880654	A04	2102269	ATACTTTTATCCCAAAAGCCAGAGCTCCACCGGTATGATTCATTTTGAAT
Bn-A04-p1882240	A04	2103854	TTCTCAAGAGGGTATGTACTATTTGTCTGGATTTTGATGGTCATGTAAAA
Bn-A04-p1895018	A04	2119482	AAATAAGACGTGGTTGACAATAAAACATTCATTCTCTCTGTATTCTTCTT
Bn-A04-p1897541	A04	2125313	TATGATTTAGAGGGTCGGATCTGAGATTTTTTGGAGGTTTGAAACATTTT
Bn-A04-p1900422	A04	2128284	GTCTCTAGTAGTAGCATTAAACAGCCCAAAGTACCTCTCAAACCGATCCT
Bn-A05-p18147040	A04	2150924	CCCAATCGTCTCCATTTCCTTCCATAACTCTCTCCGTTCACTTGCAAGAT
Bn-A04-p1913537	A04	2154712	TTGTTTTACCATCTGAAACTTTGTTATTAACTTGTTTAGCTTTCTTTTTG
Bn-A04-p1927138	A04	2168406	ATTCAAAATGATGAATATTTTCAACACAAATTAATCCACTTATGTTTTAA
Bn-A04-p1928290	A04	2169558	GCATTACTTTTAAGAATCCGGAATCGACTTTTAAATGCCAGCGACTAGTT
Bn-A04-p1931502	A04	2172770	GACAGAAATAGAGGCAGTGTTGTTGATGGCTTTGCGTAGACTTGTGTTAT
Bn-A04-p1932300	A04	2173467	CTAACCAATTCCTTTTTCTTTTGGCTTGTTTACACATAAGCAACGCAATG
Bn-A04-p1932352	A04	2173519	TTCTGACCTTTCTTGTAAAATTGGGCTCATGTTTGTTTTGAATGCATTGT
Bn-A04-p1935147	A04	2176578	GATATATTTGTTGACGAACCTCACTTTATTTGGTTTGGTAGGTTAGTATC
Bn-A04-p1941188	A04	2182620	CCGTAGATTTTACGGGCAAATGTTTCCTTCATGCGGTTTATGACACATGG
Bn-A04-p1962888	A04	2205450	GCGATACGCTGGAGATCCGAGTTGGGAACATCGAGTAGAAGCTCGAAGTT
Bn-A04-p1971842	A04	2215943	CTCTGCGCAAATACAATGCCTGCAGCCAAGCATGAAAAGAGGAGAAGATT
Bn-A04-p1976999	A04	2222796	AAGTTTTAAAGCTAAACACCAAGCTTCGGACTGAGCCACACCATTGCCTA
Bn-A04-p1978703	A04	2224619	CTAGGTTTTAGAGCCGATCATCTTCTAATTATGATACGACATATTCAATA
Bn-A04-p1979834	A04	2225650	ACCCAAATGAAGAAAGGGGGATAAGACCATTATAGAAAAAATCTATTGAT
Bn-A04-p1993598	A04	2238660	TATTATTAAATCATAAAATTACATGTAAGTATGTACCAGCAAAAGCATTT
Bn-A04-p2029030	A04	2273916	TTTGTCTGCTCTTGGGTGTGTATCATATTGCATATGGAATTTGATATGCG
Bn-A04-p2048587	A04	2298722	AAATCCTAAATTATAATCTCTAAACCCTAATCCAAATGTAAACCCTAAAC
Bn-A04-p2094469	A04	2351295	CGGTTCACAGTGACTTAGACCGGGTCTTAACTGGACACAATCTTTACCAA
Bn-A04-p2094818	A04	2351644	GCACATACATGTACGTTTTTAATGGCTTTTCACACTTGTACGTCTATAAC
Bn-A04-p2111647	A04	2371007	TAATACATGACAGTTCTCACTACTAATGACTTAGTCCTATCAATGCATTT
Bn-A04-p2146459	A04	2395290	ATTCCCAAATCAAAGGTTGGCTCATGGATATAACATTCTTCTTTGAGCTT
Bn-A04-p2149214	A04	2398042	GTGCTTCAGGATTGGATAAGACATTCTGATGGCAAGCTAAGTTTCTTGGG
Bn-A04-p2151567	A04	2405982	TTTTAAATCAATTTAAATCATTTTCAATTTAACCCAAACCCGTCCCCTTA
Bn-A04-p2152528	A04	2407023	AACTTTTAAGTACAAGAAAATGGTAAATTTTTTAAGTACAAGAAACTTGA
Bn-A04-p2191612	A04	2440535	GAATCATCAGTTTTCCGCTTTTCGGTGTTTAGGTACTTAGACATATCCCT
Bn-A04-p2192192	A04	2441115	TACATACTTCACATTATCAACAAGAACCACTATGAAAACTCCATCACTGC
Bn-A04-p2282199	A04	2516425	CAGGCCTAGTCTCATTAGCTGGTGGCGTTGTCTTGTAGTAATTAATCCAT
Bn-A04-p2325988	A04	2559784	GAAAGTCAATACGCAGACTAATTAAAAGTGAGATGAAGAGGTACGATTGT
Bn-A04-p2367374	A04	2599365	TTTTTACTTCCTTCCTTGGTTCTAACAGAATAATCTGCAACAAATGAATT
Bn-A04-p2498254	A04	2718650	TAGATCAAGCATATAAGTCTGAATGTCCAAATGCAGCAAATGCTGGGTGG
Bn-A04-p2658023	A04	2866788	AAGAGATCCCGATGGAGGTGATCTAATAGTGGAGCGCGTCTTTCAAACAA
Bn-A04-p2660465	A04	2872720	ACAAACTATGGTTGCAAGTCATCTTGTAACCAAAACCCTCATTAGAAATA
Bn-A04-p2664124	A04	2877041	AAAAAATGATAAGTACGTCCAATTACACAAATGTCATATACTTTATTAGG
Bn-A04-p2665421	A04	2878477	TTCACGTCCACGAGACTAACACGGTTTCAGCTGCACAGACTAGAGTCTAG
Bn-A04-p2666754	A04	2879705	AATTCTCTCAGTTTAACAATAATAACAGTGTTTTCCAATTACTTTTGATT
Bn-A04-p2668053	A04	2881140	TCAGAGAACGTTATCACGAAAGATCAAATCACAATTCATCATCCACCACC
Bn-A04-p2669971	A04	2883161	GAAGGATGAACAAGAATCACACTCCACACACGCCATTTCTCATAAAGACT
Bn-A04-p2671273	A04	2884323	TATACTGCTCTTTAGCTGCTAACAGTAGGAGTGTATATTATAGTAGATTT
Bn-A04-p2680732	A04	2888323	TTGGCTTCATCCATAACTCAAGACTTCTCCTTCGTTGGCTTCAAAAACGC
Bn-A04-p2689124	A04	2896784	CCAATTGAGATTATAAATGCTGTATGTAACAATTAGTGGAGCAATTGGGG
Bn-A04-p2692131	A04	2906915	ATGACACCAAACATTATGCCACCACATGTGTGTGAGATGTTACTTGGACT
Bn-A04-p2713517	A04	2929232	AAAGCGCAACACCTTGGGCTGGTAGATCGTAAACAGAAAGTTTTGTATAG
Bn-A04-p2713564	A04	2929379	AGTAAAAACACGTTGCGATCTAGCTAGAGAGCTTGACGAAACATGAGCTA
Bn-A04-p2780974	A04	2996913	GCACAACAATGGCGCTATCGCTTTCTACACAAAGAAGAAGGTTGTTACAG
Bn-A04-p2781853	A04	2997889	TCTGTAAATAAAATTTCTGTGCAAACTAATTATGTTTTATATCTACAAAT
Bn-A04-p2783207	A04	2999239	ATATCATATTCTCACTATCTCCTTTGATTTAGCAAAATAACAATGGAAAA
Bn-A04-p2789250	A04	3007154	GTATATTGTGAAACGCAATTTAATTGGTTTGCATTTGCATCTATTTATGA
Bn-A04-p2793807	A04	3010795	ACATATGTGAGATGCTTATGTTCTTTCAACAATATAATATGTAAAATATA
Bn-A04-p2817722	A04	3020560	GTATCTTCATTTAAGTACATATCACTCAGACTCAGCAAACAAACTTGTGA
Bn-A04-p2818095	A04	3021033	GTAAATCTTAAGCAAGAGTGATGGAGGGTATGCGTGACTCTATTACTATG
Bn-A04-p2825294	A04	3027773	CATCTCGCCAAGGCCTGTCTCAAGAAGCTTCAAAACACTGGTCACACAAA
Bn-A04-p2825362	A04	3027841	GGAAGATTAGCATCTGAGGTTAGCTTTGGTAAGACCAAAAGGAGGATTAA
Bn-A04-p2841433	A04	3046879	CGTTAACGAGAGAGCGAAAGATAGATCACCACCACGGTGCGTTTTTATTC
Bn-A04-p2845855	A04	3051757	TAGCGAGTTTTGTTTATGATAAAAATAATAGATCTAACACACTTTACTCC
Bn-A04-p2847914	A04	3057119	TAGACAAATGAAATTCTTCACAACATAAAAATCTAATGGTTTCACAAACA
Bn-A04-p2889239	A04	3077933	TGAGACTAAGACAAGAAGTCTGTTTTTAACTCCAAAAGTAAAATGACAGA
Bn-A04-p2892985	A04	3081620	CTAAAGCCTGGCCACGTCCTGATTCTACATTCTTGTCATCTTTTCTAACA
Bn-A04-p2903530	A04	3089107	TTATACAGTTGAGGATGCCTCTGAGATTGTCAGGTAATGGCTTTAAGCTT
Bn-A04-p2914409	A04	3094837	AGGGCCAGTCTCCAATAAAAATACAAAATGGTGTAACACTCCATCTCTGT
Bn-A04-p2921313	A04	3106878	AATAACAAGCTAAGCATGTATAAATTTGCCAATAAATATTTTAATCCATC
Bn-A04-p2921682	A04	3107136	GGTTTAGTCTGCTTTAGTCATATCGAGTTTTAAGTTGTATCTTAGTTAAG
Bn-A04-p2921832	A04	3107286	TATTGTAATTAATGGCATATGCCCACATGTATAAGAAACTTCGTATCACA
Bn-A04-p2923396	A04	3107727	TACTATTTTCTGCAAAATTACACTTTAGTCATAATAATTTATTAATTTCC
Bn-A04-p2925273	A04	3109502	CACAAAAGTGTGTTAACAAGCCTTTTGTTTATTTAGATAGAAAATTTGAT
Bn-A04-p2944723	A04	3126194	TTTGGTATATAACATGTGTTCATCAGTAACCAGAAAATCATCTCCAGTGT
Bn-A04-p2949339	A04	3130805	CACTTGGAACGACATGTTCTTTCTGCAGTAAACAATCACAACGAACAGCT
Bn-A04-p2954791	A04	3135032	TTTTTTCTATACTTTATATACTTTTCCAAGTCATTTATGTAAGTATCTTA
Bn-A04-p2954824	A04	3135165	ACATAGCTTACTTTTCGTCGTCCAACGAATTGCTTCTATCTCCAAATGCA
Bn-A04-p2963387	A04	3151517	CTGATGGAGAATCATGAGAAATAGAATCTCATCTTTGGGTCATCGGTATG
Bn-A04-p2983187	A04	3164897	TCTGGTTCCTTCGTTGGGCTCTCTTTCAAGCTCTCGAACTAGGTCAAGTG
Bn-A04-p2999394	A04	3173838	ATATGTATTGTTTAATGTATATTGATTATGGAGACAGATCTTTGATTTAA
Bn-A04-p3016121	A04	3196296	AACCTGAACCGGCCATGACTAAAAGCACATTAAGCATGTGCTTCTAGTTT
Bn-A04-p3021710	A04	3202076	CTAAGAAGAGTGTGTATCATGTCTTAGCTGAGTACATACAAGAACACAGC
Bn-A04-p3235336	A04	3431435	GATGAGGCTGCTAAGATATTGACCTGCGGGGCTTACATTGCGAGAGAAGA
Bn-A04-p3254177	A04	3449585	AATAAAAACCTAGACAAAATCCTACACCTAGTCTAATGGTGATCAGAGAC
Bn-A04-p3255140	A04	3450549	TAGAAATCATAGATGAATAGATAAGAAACTGCAATAGATATTATAAAAGC
Bn-A04-p3262432	A04	3457769	GTGATTAAGCCACTTGATCAAAGACTTGCTTATAAATTGATTTATGGTTT
Bn-A04-p3267803	A04	3475202	TACCTGGTTGCACATTTGTAGTAAATGGTATCTGGGGAGTTGTAAGTTCG
Bn-A04-p3297115	A04	3493533	AATCAAAGGGATCTTTGTTGCTTATAAAGCTCTCATGAAAATTTTCAGAC
Bn-A04-p3509049	A04	3747011	CATACCCTCTTCGATCTCCTCTTTTGGCTTCCCTCCTTCGTTGATTTCTC
Bn-A04-p3702896	A04	3957526	TTTCAAACCACTTCGCCAACCTAAAGTCATCGCCGAGATCGTCGTACGTT
Bn-A04-p4891169	A04	4028403	TTTTGCAGCAACATAATTCTTCATGGAACCAACAACCAGTGATTGCAAAC
Bn-A04-p4879262	A04	4106493	TCGGATACCCAAGTCTTTGCATTTTAGAAGAGTTGATCTTAGTGCCAAGT
Bn-A04-p4874840	A04	4111073	TTTGGTAGGGAATAGACTCTCAAAGATTCTAGATAGAAATTACAATACCC
Bn-A04-p4874261	A04	4111551	CTTTGGCTGTTAATAAGCGTTGACCAAAATATGGAGGGATGTATTTGAAA
Bn-A04-p4848743	A04	4137969	CGACCAATACACCAGGAGTATAGATCAACACTACTTCCAATTATCAACTC
Bn-A04-p4836499	A04	4145321	AAAGACACTACAAAAGTTTGTGAAGTTGGAATAGACTCTTTTGCCGTTTG
Bn-A04-p4835883	A04	4145884	CAATTTAAAAACCCAGGTCATGTACTCTTGGACTTTTGGGTATCATTTAA
Bn-A04-p4835244	A04	4146422	AAAGTTTTGGTAGGAAAAGGCACGATGGAAAATGCTGAAGTTAGAATTGA
Bn-A04-p4835096	A04	4146572	CATTTTCTAAAAACACTTCTGAAAGACCACAAATTGGATACCAATTTTCA
Bn-A04-p4834943	A04	4146725	ACTCCCGCATATCTGGAGCACGAGTAGGAAGAATGAAACGACGACCTCGG
Bn-A04-p4825669	A04	4159022	TTAATTATTTCTAAACATGAGTTGGTTGTTAAACATCATTTTCCTCTCTC
Bn-A04-p4823556	A04	4161035	GCGTCACCTCCTTTCCCTGAATCATACACAGTTTATGCATATCAAACCAA
Bn-A04-p869491	A04	4290581	TTAATATAACTAATTAATTTAATGATACCCCCATAATATAAACATCCATC
Bn-A04-p4602694	A04	4448696	CATCAGTCTGATCTCGACTGAACCTCATCTCTCTGTCTTCCGAGATGTTA
Bn-A04-p4601980	A04	4449510	CTAACTAAGCCAGAAGAACAACAGCAAGCACGAGAGATGGAAAACATACC
Bn-A04-p4600223	A04	4451167	CTTCTGATTACAGAATTCTAACCCATTGTCAGTCCTAAGGCTCTTCACTC
Bn-A04-p4599916	A04	4451474	TCGCAAAACTCTAGCTTCCCAACTTCTTCTTTCTTAAGAAGTCCCTTTCT
[truncated: 11,785 more rows]

## Sheet: Table S2
Table S2 – Recombination bins detected in the KN DH population.
Chr.	Bin name	SNP count	Start (bp)	End (bp)	Bin interval (bp)
A01	Bin-1	1	1195365	1195414	49
A01	Bin-2	1	1197011	1197060	49
A01	Bin-3	2	1336014	1371443	35429
A01	Bin-4	3	1613339	1618745	5406
A01	Bin-5	2	1614113	1614788	675
A01	Bin-6	2	1625350	1629597	4247
A01	Bin-7	4	1781954	1787174	5220
A01	Bin-8	2	1801545	1809469	7924
A01	Bin-9	1	1827597	1827646	49
A01	Bin-10	2	1888479	1893991	5512
A01	Bin-11	4	2178002	2321960	143958
A01	Bin-12	2	2187849	2210936	23087
A01	Bin-13	1	2276250	2276299	49
A01	Bin-14	3	3380548	3451085	70537
A01	Bin-15	2	3540287	11254023	7713736
A01	Bin-16	1	3559774	3559823	49
A01	Bin-17	1	4138464	4138513	49
A01	Bin-18	4	4270595	4325093	54498
A01	Bin-19	1	4273147	4273196	49
A01	Bin-20	2	4486621	4489978	3357
A01	Bin-21	1	4486945	4486994	49
A01	Bin-22	1	4518323	4518372	49
A01	Bin-23	4	4572007	4618332	46325
A01	Bin-24	3	4678549	4752584	74035
A01	Bin-25	2	4975454	5026636	51182
A01	Bin-26	1	5128114	5128163	49
A01	Bin-27	2	5259037	5308796	49759
A01	Bin-28	1	5310562	5310611	49
A01	Bin-29	1	5369243	5369292	49
A01	Bin-30	17	5658963	5890138	231175
A01	Bin-31	1	5659770	5659819	49
A01	Bin-32	3	5729122	5857219	128097
A01	Bin-33	5	5942045	5947336	5291
A01	Bin-34	6	6156925	6197521	40596
A01	Bin-35	1	6217820	6217869	49
A01	Bin-36	7	6305521	6500876	195355
A01	Bin-37	4	6338691	6504689	165998
A01	Bin-38	3	6543960	6631468	87508
A01	Bin-39	1	6631498	6631547	49
A01	Bin-40	4	6651413	6686084	34671
A01	Bin-41	4	6721635	6725668	4033
A01	Bin-42	7	6921371	7001378	80007
A01	Bin-43	1	6947411	6947460	49
A01	Bin-44	4	7008734	7075856	67122
A01	Bin-45	14	7101912	7464109	362197
A01	Bin-46	1	7138070	7138119	49
A01	Bin-47	1	7378515	7378564	49
A01	Bin-48	1	7533485	7533534	49
A01	Bin-49	1	7549755	7549804	49
A01	Bin-50	24	8128105	8356529	228424
A01	Bin-51	6	8134831	8331167	196336
A01	Bin-52	1	8146948	8146997	49
A01	Bin-53	1	8385642	8385691	49
A01	Bin-54	3	8391213	8443844	52631
A01	Bin-55	1	8454392	8454441	49
A01	Bin-56	1	8535189	8535238	49
A01	Bin-57	3	8563198	8569584	6386
A01	Bin-58	4	8586253	8631709	45456
A01	Bin-59	2	8595251	8626668	31417
A01	Bin-60	4	9172483	9223060	50577
A01	Bin-61	1	9241933	9241982	49
A01	Bin-62	10	9436979	9546580	109601
A01	Bin-63	3	9451871	9471125	19254
A01	Bin-64	1	9613905	9613954	49
A01	Bin-65	2	9647407	9682743	35336
A01	Bin-66	1	10059268	10059317	49
A01	Bin-67	4	10136948	10244368	107420
A01	Bin-68	6	10293822	10391570	97748
A01	Bin-69	1	10347918	10347967	49
A01	Bin-70	1	11306806	11306855	49
A01	Bin-71	14	12962339	14678980	1716641
A01	Bin-72	2	13048670	13072221	23551
A01	Bin-73	104	13140006	21720798	8580792
A01	Bin-74	10	14160044	21681786	7521742
A01	Bin-75	2	21249676	21667726	418050
A01	Bin-76	1	21258995	21259044	49
A01	Bin-77	2	21429893	21653474	223581
A01	Bin-78	1	21430052	21430101	49
A01	Bin-79	2	21430407	21473459	43052
A01	Bin-80	1	21430487	21430536	49
A01	Bin-81	65	21776751	23138948	1362197
A01	Bin-82	9	21819369	23071643	1252274
A01	Bin-83	10	23158575	24434533	1275958
A01	Bin-84	1	23165834	23165883	49
A01	Bin-85	3	23235143	23463272	228129
A01	Bin-86	11	24772997	25087353	314356
A01	Bin-87	2	24906072	24952059	45987
A01	Bin-88	14	25157836	25824049	666213
A01	Bin-89	3	25202498	25635342	432844
A01	Bin-90	3	25595317	25807450	212133
A01	Bin-91	1	25783602	25783651	49
A01	Bin-92	2	25784896	25784945	49
A01	Bin-93	13	25885957	26044405	158448
A01	Bin-94	2	25923822	26036854	113032
A01	Bin-95	1	26443348	26443397	49
A01	Bin-96	3	26494479	26639560	145081
A01	Bin-97	1	26718198	26718247	49
A01	Bin-98	1	26719630	26719679	49
A01	Bin-99	1	26725306	26725355	49
A01	Bin-100	4	26791300	26926969	135669
A01	Bin-101	1	26911584	26911633	49
A01	Bin-102	1	26984846	26984895	49
A01	Bin-103	1	27098619	27098668	49
A01	Bin-104	2	27134341	27134419	78
A01	Bin-105	1	29092124	29092173	49
A01	Bin-106	5	29698267	29856014	157747
A01	Bin-107	1	29773145	29773194	49
A01	Bin-108	1	29817064	29817113	49
A01	Bin-109	1	30026308	30026357	49
A01	Bin-110	2	30458668	30490241	31573
A01	Bin-111	1	30471879	30471928	49
A01	Bin-112	1	30722778	30722827	49
A01	Bin-113	2	30796247	30796392	145
A01	Bin-114	1	30798579	30798628	49
A01	Bin-115	1	30839360	30839409	49
A01	Bin-116	3	30852742	30922833	70091
A01	Bin-117	1	30898923	30898972	49
A01	Bin-118	1	31049164	31049213	49
A01	Bin-119	2	31067678	31067733	55
A01	Bin-120	1	31108486	31108535	49
A01	Bin-121	1	33385435	33385484	49
A01	Bin-122	1	33600606	33600655	49
A01	Bin-123	9	33974105	34009033	34928
A01	Bin-124	2	33985399	33990673	5274
A02	Bin-125	4	251791	509493	257702
A02	Bin-126	1	264941	264990	49
A02	Bin-127	2	315974	529161	213187
A02	Bin-128	1	638321	638370	49
A02	Bin-129	1	719685	719734	49
A02	Bin-130	6	874776	951890	77114
A02	Bin-131	2	1004616	1136469	131853
A02	Bin-132	3	1026930	1136038	109108
A02	Bin-133	2	1054676	1136098	81422
A02	Bin-134	1	1296141	1296190	49
A02	Bin-135	1	1641142	1641191	49
A02	Bin-136	4	1682404	1768072	85668
A02	Bin-137	1	1770453	1770502	49
A02	Bin-138	3	1814000	1852004	38004
A02	Bin-139	2	1819759	1842957	23198
A02	Bin-140	1	1905133	1905182	49
A02	Bin-141	1	1906803	1906852	49
A02	Bin-142	2	1921567	1921647	80
A02	Bin-143	4	1977697	2001713	24016
A02	Bin-144	3	1991065	2030500	39435
A02	Bin-145	2	2023191	2023291	100
A02	Bin-146	1	2072218	2072267	49
A02	Bin-147	1	2094769	2094818	49
A02	Bin-148	2	2228711	2262460	33749
A02	Bin-149	1	2270540	2270589	49
A02	Bin-150	2	2407679	2563835	156156
A02	Bin-151	2	2540321	2540385	64
A02	Bin-152	3	2572681	2640247	67566
A02	Bin-153	4	2644401	2668352	23951
A02	Bin-154	1	2672244	2672293	49
A02	Bin-155	2	2697273	2697649	376
A02	Bin-156	1	2698978	2699027	49
A02	Bin-157	1	2699107	2699156	49
A02	Bin-158	3	2830339	2910691	80352
A02	Bin-159	4	2912391	3081891	169500
A02	Bin-160	4	2915701	3098371	182670
A02	Bin-161	1	3056731	3056780	49
A02	Bin-162	4	3163886	3214831	50945
A02	Bin-163	3	3177083	3236260	59177
A02	Bin-164	6	3257624	3350389	92765
A02	Bin-165	1	3296898	3296947	49
A02	Bin-166	1	3395228	3395277	49
A02	Bin-167	1	3419653	3419702	49
A02	Bin-168	1	3441447	3441496	49
A02	Bin-169	1	3598152	3598201	49
A02	Bin-170	1	3706961	3707010	49
A02	Bin-171	1	4110524	4110573	49
A02	Bin-172	1	4206690	4206739	49
A02	Bin-173	1	4307445	4307494	49
A02	Bin-174	3	4932378	5022080	89702
A02	Bin-175	1	5004235	5004284	49
A02	Bin-176	9	5116057	5238875	122818
A02	Bin-177	1	5311473	5311522	49
A02	Bin-178	1	7168969	7169018	49
A02	Bin-179	1	7235411	7235460	49
A02	Bin-180	7	7291983	7400489	108506
A02	Bin-181	1	7388729	7388778	49
A02	Bin-182	3	7432795	7493771	60976
A02	Bin-183	1	7485661	7485710	49
A02	Bin-184	15	7526046	7852020	325974
A02	Bin-185	2	7645703	7811383	165680
A02	Bin-186	4	7954044	8014060	60016
A02	Bin-187	6	8076514	8209336	132822
A02	Bin-188	1	8122614	8122663	49
A02	Bin-189	49	8224914	8740684	515770
A02	Bin-190	5	8238755	8774272	535517
A02	Bin-191	6	8792194	8818968	26774
A02	Bin-192	2	8912123	8912300	177
A02	Bin-193	1	8930400	8930449	49
A02	Bin-194	5	9002017	9044758	42741
A02	Bin-195	2	9010695	9031797	21102
A02	Bin-196	1	9059572	9059621	49
A02	Bin-197	1	9100440	9100489	49
A02	Bin-198	1	9256860	9256909	49
A02	Bin-199	1	9286024	9286073	49
A02	Bin-200	1	9286669	9286718	49
A02	Bin-201	1	9401205	9401254	49
A02	Bin-202	2	9424797	9500893	76096
A02	Bin-203	2	9850737	9916580	65843
A02	Bin-204	1	10027764	10027813	49
A02	Bin-205	1	10227115	10227164	49
A02	Bin-206	2	10449041	11269023	819982
A02	Bin-207	8	10450813	11577911	1127098
A02	Bin-208	1	10504951	10505000	49
A02	Bin-209	9	11656648	12220980	564332
A02	Bin-210	3	11718176	12152839	434663
A02	Bin-211	2	12603067	12648416	45349
A02	Bin-212	1	12818308	12818357	49
A02	Bin-213	1	12820764	12820813	49
A02	Bin-214	6	27208106	27234819	26713
A02	Bin-215	5	27387551	27459781	72230
A02	Bin-216	2	27468457	27485104	16647
A02	Bin-217	1	27468632	27468681	49
A02	Bin-218	5	27523054	27583489	60435
A02	Bin-219	1	27881725	27881774	49
A02	Bin-220	1	27911789	27911838	49
A02	Bin-221	3	27932842	27949419	16577
A02	Bin-222	19	28945452	29321428	375976
A02	Bin-223	2	29270032	29286099	16067
A02	Bin-224	1	29478046	29478095	49
A02	Bin-225	3	29503941	29608833	104892
A02	Bin-226	6	29522017	29551108	29091
A02	Bin-227	1	29522478	29522527	49
A02	Bin-228	1	29573765	29573814	49
A02	Bin-229	7	29635116	29712782	77666
A02	Bin-230	1	29682350	29682399	49
A02	Bin-231	1	29721320	29721369	49
A02	Bin-232	1	30007843	30007892	49
A02	Bin-233	12	30367871	30470557	102686
A02	Bin-234	1	30436814	30436863	49
A02	Bin-235	2	30615820	30617464	1644
A02	Bin-236	2	30631739	30632617	878
A02	Bin-237	1	30718316	30718365	49
A02	Bin-238	1	30735033	30735082	49
A02	Bin-239	1	30756220	30756269	49
A02	Bin-240	1	30784459	30784508	49
A02	Bin-241	1	30818937	30818986	49
A02	Bin-242	2	31722531	31724327	1796
A02	Bin-243	1	31722834	31722883	49
A02	Bin-244	1	31723174	31723223	49
A02	Bin-245	1	31725752	31725801	49
A02	Bin-246	1	31883175	31883224	49
A02	Bin-247	1	32025794	32025843	49
A02	Bin-248	1	32096963	32097012	49
A02	Bin-249	3	32293022	32351753	58731
A02	Bin-250	2	32466959	32467003	44
A02	Bin-251	2	32503229	32563074	59845
A02	Bin-252	1	32509019	32509068	49
A02	Bin-253	6	32590567	32697028	106461
A02	Bin-254	2	32596968	32601628	4660
A02	Bin-255	5	32601638	32707278	105640
A02	Bin-256	2	32681201	32685473	4272
A02	Bin-257	1	32694651	32694700	49
A02	Bin-258	2	32740290	32746755	6465
A02	Bin-259	1	32747417	32747466	49
A02	Bin-260	1	32774726	32774775	49
A02	Bin-261	1	32788912	32788961	49
A02	Bin-262	3	32945172	32960287	15115
A02	Bin-263	2	32947949	32954358	6409
A03	Bin-264	1	1995379	1995428	49
A03	Bin-265	4	2075831	2081737	5906
A03	Bin-266	3	2147003	2242691	95688
A03	Bin-267	1	2179678	2179727	49
A03	Bin-268	1	2287900	2287949	49
A03	Bin-269	2	2301627	2404619	102992
A03	Bin-270	5	2440914	2550746	109832
A03	Bin-271	1	2502458	2502507	49
A03	Bin-272	1	2596022	2596071	49
A03	Bin-273	1	2648329	2648378	49
A03	Bin-274	1	2702132	2702181	49
A03	Bin-275	1	2711972	2712021	49
A03	Bin-276	1	2765135	2765184	49
A03	Bin-277	2	2782852	2794591	11739
A03	Bin-278	1	2820940	2820989	49
A03	Bin-279	4	2939495	2961831	22336
A03	Bin-280	1	3224947	3224996	49
A03	Bin-281	3	3350530	3378959	28429
A03	Bin-282	2	3415984	3416033	49
A03	Bin-283	1	3542165	3542214	49
A03	Bin-284	1	3676163	3676212	49
A03	Bin-285	2	3970496	3990749	20253
A03	Bin-286	5	4035545	4051239	15694
A03	Bin-287	5	4141769	4319258	177489
A03	Bin-288	4	4142000	4319305	177305
A03	Bin-289	1	4377615	4377664	49
A03	Bin-290	1	4457810	4457859	49
A03	Bin-291	1	4484943	4484992	49
A03	Bin-292	8	4702011	5105424	403413
A03	Bin-293	7	4758528	5010887	252359
A03	Bin-294	4	4782399	5057372	274973
A03	Bin-295	1	4797036	4797085	49
A03	Bin-296	1	4933520	4933569	49
A03	Bin-297	1	5102351	5102400	49
A03	Bin-298	1	5184293	5184342	49
A03	Bin-299	1	5411891	5411940	49
A03	Bin-300	1	5856931	5856980	49
A03	Bin-301	1	5916430	5916479	49
A03	Bin-302	2	5917308	5918150	842
A03	Bin-303	1	5946352	5946401	49
A03	Bin-304	2	6031379	6052934	21555
A03	Bin-305	17	6040418	6052329	11911
A03	Bin-306	1	6064490	6064539	49
A03	Bin-307	2	6072396	6083688	11292
A03	Bin-308	1	6195747	6195796	49
A03	Bin-309	1	6206788	6206837	49
A03	Bin-310	1	6478781	6478830	49
A03	Bin-311	1	6533303	6533352	49
A03	Bin-312	1	6587509	6587558	49
A03	Bin-313	4	6720358	6825984	105626
A03	Bin-314	1	6780550	6780599	49
A03	Bin-315	1	6874119	6874168	49
A03	Bin-316	5	6918506	7042911	124405
A03	Bin-317	1	6919145	6919194	49
A03	Bin-318	1	7008271	7008320	49
A03	Bin-319	1	7039647	7039696	49
A03	Bin-320	2	7049774	7049964	190
A03	Bin-321	7	7108143	7202563	94420
A03	Bin-322	4	7354082	7463147	109065
A03	Bin-323	3	7383016	7405536	22520
A03	Bin-324	6	7528325	7620865	92540
A03	Bin-325	2	7530517	7625522	95005
A03	Bin-326	1	7728746	7728795	49
A03	Bin-327	5	7750227	7854732	104505
A03	Bin-328	2	7836272	7837487	1215
A03	Bin-329	1	7863462	7863511	49
A03	Bin-330	1	7897430	7897479	49
A03	Bin-331	8	7931478	8108252	176774
A03	Bin-332	1	8014028	8014077	49
A03	Bin-333	2	8027577	8033751	6174
A03	Bin-334	1	8132151	8132200	49
A03	Bin-335	1	8133285	8133334	49
A03	Bin-336	1	8135602	8135651	49
A03	Bin-337	1	8148947	8148996	49
A03	Bin-338	4	8188127	8252754	64627
A03	Bin-339	2	8261074	8326007	64933
A03	Bin-340	1	8303855	8303904	49
A03	Bin-341	3	8379190	8379540	350
A03	Bin-342	1	8440162	8440211	49
A03	Bin-343	5	8458094	8622084	163990
A03	Bin-344	1	8597011	8597060	49
A03	Bin-345	1	8619542	8619591	49
A03	Bin-346	3	8736554	8916643	180089
A03	Bin-347	4	8768657	8818540	49883
A03	Bin-348	2	8780589	8802657	22068
A03	Bin-349	1	8788838	8788887	49
A03	Bin-350	1	9050114	9050163	49
A03	Bin-351	1	9093911	9093960	49
A03	Bin-352	1	9111377	9111426	49
A03	Bin-353	1	9111614	9111663	49
A03	Bin-354	2	9117422	9213125	95703
A03	Bin-355	1	9178457	9178506	49
A03	Bin-356	1	9179522	9179571	49
A03	Bin-357	1	9190333	9190382	49
A03	Bin-358	8	9272094	10182149	910055
A03	Bin-359	12	9293000	10167684	874684
A03	Bin-360	2	9464807	9474963	10156
A03	Bin-361	1	9678983	9679032	49
A03	Bin-362	3	9698915	10001934	303019
A03	Bin-363	1	9766141	9766190	49
A03	Bin-364	2	9766439	9766655	216
A03	Bin-365	1	9766597	9766646	49
A03	Bin-366	1	10011849	10011898	49
A03	Bin-367	2	10234283	10235855	1572
A03	Bin-368	3	10342813	10343807	994
A03	Bin-369	7	10413146	10474280	61134
A03	Bin-370	2	10426935	10446739	19804
A03	Bin-371	2	10446662	10449414	2752
A03	Bin-372	2	10581751	10587904	6153
A03	Bin-373	1	10642879	10642928	49
A03	Bin-374	1	10669875	10669924	49
A03	Bin-375	1	10671152	10671201	49
A03	Bin-376	1	10713131	10713180	49
A03	Bin-377	9	11086533	11254963	168430
A03	Bin-378	1	11256781	11256830	49
A03	Bin-379	3	11278362	11367025	88663
A03	Bin-380	1	11377435	11377484	49
A03	Bin-381	3	11425054	11461820	36766
A03	Bin-382	1	11491792	11491841	49
A03	Bin-383	4	11523952	11555370	31418
A03	Bin-384	2	11578553	11685992	107439
A03	Bin-385	11	11687941	11853009	165068
A03	Bin-386	1	11797853	11797902	49
A03	Bin-387	4	11909006	11919078	10072
A03	Bin-388	11	11951338	12270203	318865
A03	Bin-389	4	11986081	12177752	191671
A03	Bin-390	5	12349922	12447392	97470
A03	Bin-391	3	12482580	12542687	60107
A03	Bin-392	1	12535054	12535103	49
A03	Bin-393	1	12759663	12759712	49
A03	Bin-394	4	13012002	13026515	14513
A03	Bin-395	2	13259937	13260276	339
A03	Bin-396	1	13392767	13392816	49
A03	Bin-397	2	13400676	13400869	193
A03	Bin-398	1	13622827	13622876	49
A03	Bin-399	13	13633561	13862081	228520
A03	Bin-400	1	13852314	13852363	49
A03	Bin-401	8	13880936	14206809	325873
A03	Bin-402	4	13914298	14039781	125483
A03	Bin-403	1	13931703	13931752	49
A03	Bin-404	1	13970587	13970636	49
A03	Bin-405	2	14041586	14078917	37331
A03	Bin-406	1	14078044	14078093	49
A03	Bin-407	2	14252151	14264524	12373
A03	Bin-408	1	14272773	14272822	49
A03	Bin-409	6	14325592	14539832	214240
A03	Bin-410	1	14357401	14357450	49
A03	Bin-411	1	14722100	14722149	49
A03	Bin-412	1	15551563	15551612	49
A03	Bin-413	1	15575750	15575799	49
A03	Bin-414	1	15607192	15607241	49
A03	Bin-415	1	15748066	15748115	49
A03	Bin-416	1	15761663	15761712	49
A03	Bin-417	4	15790275	15831092	40817
A03	Bin-418	4	17047243	17058154	10911
A03	Bin-419	1	17159399	17159448	49
A03	Bin-420	1	17160211	17160260	49
A03	Bin-421	2	17210156	17213513	3357
A03	Bin-422	1	17699165	17699214	49
A03	Bin-423	1	17762308	17762357	49
A03	Bin-424	1	18900807	18900856	49
A03	Bin-425	2	19192369	19234788	42419
A03	Bin-426	1	19310686	19310735	49
A03	Bin-427	3	19433621	19483671	50050
A03	Bin-428	10	19503671	19563039	59368
A03	Bin-429	4	19565160	19569005	3845
A03	Bin-430	9	19650715	19712940	62225
A03	Bin-431	2	19889429	19897343	7914
A03	Bin-432	8	19926885	20001504	74619
A03	Bin-433	1	20050748	20050797	49
A03	Bin-434	1	20082586	20082635	49
A03	Bin-435	1	20098428	20098477	49
A03	Bin-436	5	20117115	20180059	62944
A03	Bin-437	1	20238019	20238068	49
A03	Bin-438	1	20587131	20587180	49
A03	Bin-439	3	20608251	20690747	82496
A03	Bin-440	2	20678501	20693574	15073
A03	Bin-441	1	20703664	20703713	49
A03	Bin-442	1	20705947	20705996	49
A03	Bin-443	4	20733462	20841781	108319
A03	Bin-444	1	20893444	20893493	49
A03	Bin-445	1	20894398	20894447	49
A03	Bin-446	1	20921655	20921704	49
A03	Bin-447	1	21728792	21728841	49
A03	Bin-448	1	21970079	21970128	49
A03	Bin-449	1	22054366	22054415	49
A03	Bin-450	2	22056487	22101364	44877
A03	Bin-451	1	22155378	22155427	49
A03	Bin-452	1	22191711	22191760	49
A03	Bin-453	3	22197494	22212862	15368
A03	Bin-454	3	22277726	22314793	37067
A03	Bin-455	4	22317217	22319604	2387
A03	Bin-456	6	22345898	22437415	91517
A03	Bin-457	1	22427825	22427874	49
A03	Bin-458	10	22554905	22616786	61881
A03	Bin-459	1	22579469	22579518	49
A03	Bin-460	2	22635467	22638168	2701
A03	Bin-461	2	22651637	22668388	16751
A03	Bin-462	1	22741460	22741509	49
A03	Bin-463	1	22758605	22758654	49
A03	Bin-464	1	22829709	22829758	49
A03	Bin-465	5	22904501	22936579	32078
A03	Bin-466	6	22946428	23055988	109560
A03	Bin-467	7	23090497	23226764	136267
A03	Bin-468	1	23155239	23155288	49
A03	Bin-469	2	23310346	23311020	674
A03	Bin-470	2	23419842	23447381	27539
A03	Bin-471	13	23450005	23537282	87277
A03	Bin-472	4	23862787	24073191	210404
A03	Bin-473	4	23932646	24208038	275392
A03	Bin-474	12	23936040	24158913	222873
A03	Bin-475	1	24046820	24046869	49
A03	Bin-476	1	24048186	24048235	49
A03	Bin-477	1	24049761	24049810	49
A03	Bin-478	4	24261607	24325385	63778
A03	Bin-479	1	24328546	24328595	49
A03	Bin-480	13	24397849	24740897	343048
A03	Bin-481	3	24420236	24790956	370720
A03	Bin-482	6	24669302	24824282	154980
A03	Bin-483	2	24879469	25328502	449033
A03	Bin-484	11	24884066	25148086	264020
A03	Bin-485	2	25410048	25471675	61627
A03	Bin-486	10	25424051	25477487	53436
A03	Bin-487	15	25479385	25583518	104133
A03	Bin-488	1	25562657	25562706	49
A03	Bin-489	2	25721189	25797684	76495
A03	Bin-490	1	25754894	25754943	49
A03	Bin-491	2	25827443	25901438	73995
A03	Bin-492	4	25842153	25886812	44659
A03	Bin-493	1	25993497	25993546	49
A03	Bin-494	9	26052076	26091755	39679
A03	Bin-495	3	26079608	26107138	27530
A03	Bin-496	1	26118178	26118227	49
A03	Bin-497	3	26150076	26157469	7393
A03	Bin-498	2	26376555	26401854	25299
A03	Bin-499	4	26394407	26427773	33366
A03	Bin-500	1	26467675	26467724	49
A03	Bin-501	5	26536396	26660179	123783
A03	Bin-502	2	26577970	26692990	115020
A03	Bin-503	1	26694938	26694987	49
A03	Bin-504	9	26700313	26947518	247205
A03	Bin-505	1	26711557	26711606	49
A03	Bin-506	8	26820000	26957346	137346
A03	Bin-507	3	26865915	26922717	56802
A03	Bin-508	4	27028430	27414619	386189
A03	Bin-509	17	27028574	27420441	391867
A03	Bin-510	1	27343042	27343091	49
A03	Bin-511	3	27516384	27541157	24773
A03	Bin-512	5	27870956	27922687	51731
A03	Bin-513	2	28020420	28030754	10334
A03	Bin-514	2	28248338	28248605	267
A03	Bin-515	6	28301621	28468550	166929
A03	Bin-516	1	28506051	28506100	49
A03	Bin-517	2	28714330	28726744	12414
A03	Bin-518	2	28730955	28747797	16842
A03	Bin-519	1	28996435	28996484	49
A03	Bin-520	14	29573663	29727824	154161
A03	Bin-521	4	29904273	32133877	2229604
A03	Bin-522	28	30310430	31294529	984099
A03	Bin-523	12	30314893	31323257	1008364
A03	Bin-524	8	30337406	31534315	1196909
A03	Bin-525	2	30343853	30391667	47814
A03	Bin-526	3	32753405	39907473	7154068
A03	Bin-527	37	32832810	40658625	7825815
A04	Bin-528	25	235656	813391	577735
A04	Bin-529	1	401618	401667	49
A04	Bin-530	6	478905	802719	323814
A04	Bin-531	9	845141	876612	31471
A04	Bin-532	4	1113372	1138245	24873
A04	Bin-533	1	1152012	1152061	49
A04	Bin-534	1	1155422	1155471	49
A04	Bin-535	7	1169708	1328462	158754
A04	Bin-536	2	1246825	1250855	4030
A04	Bin-537	6	1384858	1520615	135757
A04	Bin-538	11	1394197	1558199	164002
A04	Bin-539	1	1579438	1579487	49
A04	Bin-540	5	1685062	1690641	5579
A04	Bin-541	2	1752555	1752618	63
A04	Bin-542	1	1756700	1756749	49
A04	Bin-543	4	1863832	1872975	9143
A04	Bin-544	3	2043401	2048094	4693
A04	Bin-545	5	2071173	2125362	54189
A04	Bin-546	14	2128284	4751450	2623166
A04	Bin-547	1	2150875	2150924	49
A04	Bin-548	117	2154712	10412434	8257722
A04	Bin-549	10	2298722	5120078	2821356
A04	Bin-550	1	2884323	2884372	49
A04	Bin-551	3	3021033	5640205	2619172
A04	Bin-552	7	3493533	5512585	2019052
A04	Bin-553	1	4028403	4028452	49
A04	Bin-554	2	4145321	4145835	514
A04	Bin-555	1	4146725	4146774	49
A04	Bin-556	2	4720833	10319429	5598596
A04	Bin-557	1	5042899	5042948	49
A04	Bin-558	17	8204772	10593048	2388276
A04	Bin-559	1	8679986	8680035	49
A04	Bin-560	1	10225651	10225700	49
A04	Bin-561	2	10292085	10431211	139126
A04	Bin-562	1	10382834	10382883	49
A04	Bin-563	9	11951428	12054093	102665
A04	Bin-564	1	12011202	12011251	49
A04	Bin-565	1	12032084	12032133	49
A04	Bin-566	3	12182132	12298799	116667
A04	Bin-567	1	12306501	12306550	49
A04	Bin-568	2	12327321	12331842	4521
A04	Bin-569	6	12542196	12992885	450689
A04	Bin-570	25	12589294	13375584	786290
A04	Bin-571	26	13389741	13493636	103895
A04	Bin-572	1	13789927	13789976	49
A04	Bin-573	12	13818151	14079088	260937
A04	Bin-574	5	13855030	14034579	179549
A04	Bin-575	3	14248541	14257358	8817
A04	Bin-576	1	14273073	14273122	49
A04	Bin-577	4	14396786	14572871	176085
A04	Bin-578	2	14439027	14629908	190881
A04	Bin-579	1	14534718	14534767	49
A04	Bin-580	2	14689567	14804550	114983
A04	Bin-581	2	14708362	14724914	16552
A04	Bin-582	4	14748610	14859723	111113
A04	Bin-583	2	14924351	14925420	1069
A04	Bin-584	2	15353038	15368419	15381
A04	Bin-585	4	15360038	15369328	9290
A04	Bin-586	2	15431012	15452816	21804
A04	Bin-587	1	15484934	15484983	49
A04	Bin-588	1	15692932	15692981	49
A04	Bin-589	1	15728872	15728921	49
A04	Bin-590	1	15868045	15868094	49
A04	Bin-591	1	15993051	15993100	49
A04	Bin-592	5	16044437	16119854	75417
A04	Bin-593	1	16083583	16083632	49
A04	Bin-594	1	16085613	16085662	49
A04	Bin-595	1	16238847	16238896	49
A04	Bin-596	7	16337773	16438181	100408
A04	Bin-597	2	16357408	16374401	16993
A04	Bin-598	4	16494549	16551059	56510
A04	Bin-599	8	16619581	16630871	11290
A04	Bin-600	2	17415613	17418356	2743
A04	Bin-601	2	17515358	17515407	49
A04	Bin-602	2	17564932	17643739	78807
A04	Bin-603	2	17651872	17693020	41148
A04	Bin-604	2	17693912	17806446	112534
A04	Bin-605	1	17764398	17764447	49
A04	Bin-606	2	17862525	17866014	3489
A04	Bin-607	2	18113988	18149038	35050
A04	Bin-608	2	18136555	18143118	6563
A04	Bin-609	2	18199583	18203645	4062
A04	Bin-610	3	18210321	18241757	31436
A04	Bin-611	4	18224113	18252144	28031
A04	Bin-612	1	18293368	18293417	49
A04	Bin-613	1	19569099	19569148	49
A04	Bin-614	2	19602749	19666712	63963
A04	Bin-615	2	19670793	19674619	3826
A04	Bin-616	2	19824601	19858983	34382
A04	Bin-617	3	19902599	19909521	6922
A04	Bin-618	3	19903049	19904642	1593
A04	Bin-619	5	19927053	20093083	166030
A04	Bin-620	1	19930656	19930705	49
A04	Bin-621	1	20018299	20018348	49
A04	Bin-622	12	20139743	20504707	364964
A04	Bin-623	3	20219155	20270125	50970
A04	Bin-624	1	20345426	20345475	49
A04	Bin-625	1	20396600	20396649	49
A04	Bin-626	5	20540809	20723067	182258
A04	Bin-627	1	20634286	20634335	49
A04	Bin-628	2	20720803	20732575	11772
A04	Bin-629	2	20839321	20848039	8718
A04	Bin-630	1	20900330	20900379	49
A04	Bin-631	3	20972182	20978889	6707
A04	Bin-632	5	21009245	21048018	38773
A04	Bin-633	3	21054776	21109523	54747
A04	Bin-634	4	21193790	21306461	112671
A04	Bin-635	2	21260261	21406798	146537
A04	Bin-636	3	21521838	21565213	43375
A04	Bin-637	5	21522316	21643007	120691
A04	Bin-638	2	21654724	21848934	194210
A04	Bin-639	2	22410969	22627047	216078
A04	Bin-640	5	22510863	22677191	166328
A05	Bin-641	1	12990	13039	49
A05	Bin-642	5	37531	265267	227736
A05	Bin-643	2	303096	349987	46891
A05	Bin-644	1	342623	342672	49
A05	Bin-645	2	368085	917025	548940
A05	Bin-646	8	694774	934889	240115
A05	Bin-647	3	829341	856220	26879
A05	Bin-648	3	941797	956291	14494
A05	Bin-649	1	1067113	1067162	49
A05	Bin-650	2	1094785	1096306	1521
A05	Bin-651	5	1111185	1146081	34896
A05	Bin-652	1	1156282	1156331	49
A05	Bin-653	10	1197791	1270226	72435
A05	Bin-654	1	1270619	1270668	49
A05	Bin-655	4	1328678	1414393	85715
A05	Bin-656	1	1414547	1414596	49
A05	Bin-657	1	1452321	1452370	49
A05	Bin-658	1	1509321	1509370	49
A05	Bin-659	1	1554621	1554670	49
A05	Bin-660	1	1581574	1581623	49
A05	Bin-661	1	1597477	1597526	49
A05	Bin-662	1	1612288	1612337	49
A05	Bin-663	1	1644212	1644261	49
A05	Bin-664	2	1646800	1648160	1360
A05	Bin-665	1	1832992	1833041	49
A05	Bin-666	2	1836818	1839974	3156
A05	Bin-667	2	1917534	1967996	50462
A05	Bin-668	1	2023620	2023669	49
A05	Bin-669	1	2027535	2027584	49
A05	Bin-670	2	2037924	2043979	6055
A05	Bin-671	1	2047935	2047984	49
A05	Bin-672	1	2094462	2094511	49
A05	Bin-673	5	2115955	2216729	100774
A05	Bin-674	1	2249017	2249066	49
A05	Bin-675	1	2269022	2269071	49
A05	Bin-676	3	2411586	2439614	28028
A05	Bin-677	1	2656562	2656611	49
A05	Bin-678	1	2714272	2714321	49
A05	Bin-679	1	2715712	2715761	49
A05	Bin-680	2	2770377	2772152	1775
A05	Bin-681	1	2988969	2989018	49
A05	Bin-682	1	2996241	2996290	49
A05	Bin-683	1	3006269	3006318	49
A05	Bin-684	2	3026038	3029520	3482
A05	Bin-685	1	3036625	3036674	49
A05	Bin-686	2	3104422	3166750	62328
A05	Bin-687	1	3214504	3214553	49
A05	Bin-688	2	3223586	3293207	69621
A05	Bin-689	10	3259917	3297867	37950
A05	Bin-690	3	3402997	3406158	3161
A05	Bin-691	3	3516894	3548044	31150
A05	Bin-692	2	3527838	3533741	5903
A05	Bin-693	3	3580226	3611285	31059
A05	Bin-694	1	3688310	3688359	49
A05	Bin-695	3	3747671	3760505	12834
A05	Bin-696	1	3773960	3774009	49
A05	Bin-697	2	3803581	3807584	4003
A05	Bin-698	5	3899806	3914118	14312
A05	Bin-699	1	4008255	4008304	49
A05	Bin-700	5	4030342	4179294	148952
A05	Bin-701	1	4176205	4176254	49
A05	Bin-702	2	4293448	4312075	18627
A05	Bin-703	10	4458689	4549734	91045
A05	Bin-704	2	4495390	4524428	29038
A05	Bin-705	1	4542581	4542630	49
A05	Bin-706	9	4556332	4680748	124416
A05	Bin-707	1	4583008	4583057	49
A05	Bin-708	1	4605121	4605170	49
A05	Bin-709	2	4697729	4793560	95831
A05	Bin-710	3	4716163	4815396	99233
A05	Bin-711	2	4905887	4910376	4489
A05	Bin-712	1	5038851	5038900	49
A05	Bin-713	2	5051828	5063059	11231
A05	Bin-714	1	5060652	5060701	49
A05	Bin-715	1	5168651	5168700	49
A05	Bin-716	2	5336838	5360471	23633
A05	Bin-717	5	5392823	5397323	4500
A05	Bin-718	6	5417677	5502445	84768
A05	Bin-719	1	5441104	5441153	49
A05	Bin-720	1	5555356	5555405	49
A05	Bin-721	5	5563972	5716757	152785
A05	Bin-722	1	5789834	5789883	49
A05	Bin-723	4	5798707	5809352	10645
A05	Bin-724	1	5900576	5900625	49
A05	Bin-725	1	5921411	5921460	49
A05	Bin-726	3	5978861	6153254	174393
A05	Bin-727	12	5994887	6186943	192056
A05	Bin-728	1	6143543	6143592	49
A05	Bin-729	2	6200174	6200826	652
A05	Bin-730	2	6550704	6571207	20503
A05	Bin-731	3	6786218	6916987	130769
A05	Bin-732	2	6877760	6890227	12467
A05	Bin-733	6	7349977	7440720	90743
A05	Bin-734	1	7414274	7414323	49
A05	Bin-735	2	7535986	7563892	27906
A05	Bin-736	4	8325875	8481883	156008
A05	Bin-737	1	18960024	18960073	49
A05	Bin-738	2	18964638	18980036	15398
A05	Bin-739	7	19278896	19395880	116984
A05	Bin-740	1	19291066	19291115	49
A05	Bin-741	2	19314035	19489811	175776
A05	Bin-742	8	19378423	19452108	73685
A05	Bin-743	1	19453607	19453656	49
A05	Bin-744	3	19840829	20060012	219183
A05	Bin-745	9	19862938	20777043	914105
A05	Bin-746	1	20059835	20059884	49
A05	Bin-747	3	21222596	21231463	8867
A05	Bin-748	1	21230842	21230891	49
A05	Bin-749	2	21262941	21286943	24002
A05	Bin-750	2	21264971	21289583	24612
A05	Bin-751	1	21267102	21267151	49
A05	Bin-752	1	22227150	22227199	49
A05	Bin-753	3	22235142	22266838	31696
A05	Bin-754	1	22346827	22346876	49
A05	Bin-755	4	22380764	22386006	5242
A05	Bin-756	5	22536408	22701033	164625
A05	Bin-757	1	22707529	22707578	49
A05	Bin-758	2	22749335	22754520	5185
A05	Bin-759	5	22850011	22864644	14633
A06	Bin-760	3	282520	498088	215568
A06	Bin-761	2	441254	496415	55161
A06	Bin-762	1	522632	522681	49
A06	Bin-763	1	550211	550260	49
A06	Bin-764	4	820979	1271761	450782
A06	Bin-765	2	1511422	1546965	35543
A06	Bin-766	1	1593799	1593848	49
A06	Bin-767	6	1638834	1714283	75449
A06	Bin-768	1	1642844	1642893	49
A06	Bin-769	1	1704569	1704618	49
A06	Bin-770	1	1903112	1903161	49
A06	Bin-771	1	1959778	1959827	49
A06	Bin-772	1	1969739	1969788	49
A06	Bin-773	6	2083643	2592877	509234
A06	Bin-774	2	2161325	2547367	386042
A06	Bin-775	4	2619589	2639928	20339
A06	Bin-776	1	2738109	2738158	49
A06	Bin-777	2	2804703	2841368	36665
A06	Bin-778	1	2822614	2822663	49
A06	Bin-779	2	2901217	2904028	2811
A06	Bin-780	3	2924802	2949051	24249
A06	Bin-781	5	2982929	3125579	142650
A06	Bin-782	4	3023083	3134663	111580
A06	Bin-783	2	3147595	3170972	23377
A06	Bin-784	3	3160700	3179731	19031
A06	Bin-785	5	3188689	3261518	72829
A06	Bin-786	1	3226615	3226664	49
A06	Bin-787	2	3270406	3271147	741
A06	Bin-788	6	3312886	3334452	21566
A06	Bin-789	1	3358563	3358612	49
A06	Bin-790	2	3380744	3384507	3763
A06	Bin-791	2	3446970	3451518	4548
A06	Bin-792	1	3489792	3489841	49
A06	Bin-793	4	3556441	3598042	41601
A06	Bin-794	2	3581410	3581629	219
A06	Bin-795	1	3611782	3611831	49
A06	Bin-796	1	3625194	3625243	49
A06	Bin-797	2	3634515	3649263	14748
A06	Bin-798	3	3668680	3679540	10860
A06	Bin-799	7	3690340	3744235	53895
A06	Bin-800	3	3759023	3812706	53683
A06	Bin-801	4	3871264	3944780	73516
A06	Bin-802	1	3944941	3944990	49
A06	Bin-803	1	3951279	3951328	49
A06	Bin-804	2	3963729	4022154	58425
A06	Bin-805	1	3999052	3999101	49
A06	Bin-806	2	4068222	4087635	19413
A06	Bin-807	1	4209503	4209552	49
A06	Bin-808	1	4257756	4257805	49
A06	Bin-809	1	4273876	4273925	49
A06	Bin-810	2	4286499	4289235	2736
A06	Bin-811	3	4318755	4328781	10026
A06	Bin-812	4	4371841	4491114	119273
A06	Bin-813	2	4415921	4416238	317
A06	Bin-814	8	4644017	4741683	97666
A06	Bin-815	1	4649656	4649705	49
A06	Bin-816	4	4715526	4763847	48321
A06	Bin-817	2	4816118	4830121	14003
A06	Bin-818	1	5061739	5061788	49
A06	Bin-819	1	5215127	5215176	49
A06	Bin-820	1	5275989	5276038	49
A06	Bin-821	2	5283008	5315173	32165
A06	Bin-822	2	5361364	5391880	30516
A06	Bin-823	1	5450942	5450991	49
A06	Bin-824	1	5506044	5506093	49
A06	Bin-825	1	5507255	5507304	49
A06	Bin-826	2	5519101	5584677	65576
A06	Bin-827	1	5744812	5744861	49
A06	Bin-828	5	5802377	5848845	46468
A06	Bin-829	1	5875786	5875835	49
A06	Bin-830	1	6135973	6136022	49
A06	Bin-831	1	6707794	6707843	49
A06	Bin-832	2	6736506	6744439	7933
A06	Bin-833	8	6985166	7056853	71687
A06	Bin-834	1	7001965	7002014	49
A06	Bin-835	1	7177317	7177366	49
A06	Bin-836	37	7194652	19462676	12268024
A06	Bin-837	46	7195383	19329140	12133757
A06	Bin-838	1	7209011	7209060	49
A06	Bin-839	8	7243213	7287185	43972
A06	Bin-840	1	7312415	7312464	49
A06	Bin-841	7	7580211	7663881	83670
A06	Bin-842	4	7866400	7908890	42490
A06	Bin-843	8	7965691	8108121	142430
A06	Bin-844	1	8338215	8338264	49
A06	Bin-845	9	9135391	19083123	9947732
A06	Bin-846	1	9304333	9304382	49
A06	Bin-847	1	9310542	9310591	49
A06	Bin-848	5	9777977	18076515	8298538
A06	Bin-849	5	10087118	19357834	9270716
A06	Bin-850	3	10474371	10487190	12819
A06	Bin-851	1	10486190	10486239	49
A06	Bin-852	1	10486687	10486736	49
A06	Bin-853	5	19586565	19735007	148442
A06	Bin-854	4	19745507	20170143	424636
A06	Bin-855	1	19807595	19807644	49
A06	Bin-856	5	20422655	20555924	133269
A06	Bin-857	1	20891075	20891124	49
A06	Bin-858	1	20891666	20891715	49
A06	Bin-859	4	20912702	21021481	108779
A06	Bin-860	1	21019728	21019777	49
A06	Bin-861	2	21119084	21119286	202
A06	Bin-862	11	21691913	22000027	308114
A06	Bin-863	7	21799955	21989400	189445
A06	Bin-864	1	22169291	22169340	49
A06	Bin-865	1	22183242	22183291	49
A06	Bin-866	7	22199167	22271498	72331
A06	Bin-867	1	22255599	22255648	49
A06	Bin-868	1	22371077	22371126	49
A06	Bin-869	3	22388990	22497257	108267
A06	Bin-870	4	22411064	22487997	76933
A06	Bin-871	2	22504104	22518334	14230
A06	Bin-872	2	23010164	23249145	238981
A06	Bin-873	14	23150082	23368093	218011
A06	Bin-874	1	23368989	23369038	49
A06	Bin-875	1	23424299	23424348	49
A06	Bin-876	1	23463454	23463503	49
A06	Bin-877	1	23575768	23575817	49
A06	Bin-878	1	23598573	23598622	49
A06	Bin-879	4	23603914	23606199	2285
A06	Bin-880	6	23733671	23766673	33002
A06	Bin-881	1	23792377	23792426	49
A06	Bin-882	2	23996095	24083405	87310
A06	Bin-883	1	24055824	24055873	49
A06	Bin-884	4	24108362	24384361	275999
A06	Bin-885	2	24109477	24132458	22981
A06	Bin-886	9	24142086	24277921	135835
A06	Bin-887	1	24250803	24250852	49
A06	Bin-888	3	24424513	24434320	9807
A06	Bin-889	4	24456575	24465196	8621
A06	Bin-890	3	24468242	24485827	17585
A06	Bin-891	4	24563962	24628446	64484
A06	Bin-892	3	24590811	24627167	36356
A06	Bin-893	3	24669259	24687849	18590
A06	Bin-894	1	24669658	24669707	49
A06	Bin-895	2	24690326	24690604	278
A06	Bin-896	2	24736168	24805517	69349
A06	Bin-897	3	24969158	24976443	7285
A06	Bin-898	1	24975706	24975755	49
A06	Bin-899	6	25059419	25104819	45400
A06	Bin-900	1	25123052	25123101	49
A06	Bin-901	1	25283396	25283445	49
A06	Bin-902	1	25411482	25411531	49
A06	Bin-903	1	25571078	25571127	49
A06	Bin-904	3	25679896	25738250	58354
A06	Bin-905	4	25765778	25828228	62450
A06	Bin-906	2	25870983	25874520	3537
A06	Bin-907	1	26008152	26008201	49
A06	Bin-908	1	26009823	26009872	49
A06	Bin-909	1	26019649	26019698	49
A06	Bin-910	4	26029862	26141837	111975
A06	Bin-911	2	26117669	26177424	59755
A06	Bin-912	7	26278151	26469234	191083
A06	Bin-913	2	26462814	26465932	3118
A06	Bin-914	1	26492738	26492787	49
A06	Bin-915	1	26501962	26502011	49
A06	Bin-916	1	26504923	26504972	49
A06	Bin-917	1	26513119	26513168	49
A06	Bin-918	1	26586731	26586780	49
A06	Bin-919	1	26660428	26660477	49
A06	Bin-920	7	26862416	26975921	113505
A06	Bin-921	1	26892302	26892351	49
A06	Bin-922	3	26924616	26946125	21509
A06	Bin-923	1	26925482	26925531	49
A06	Bin-924	4	26933124	26946890	13766
A06	Bin-925	2	27024395	27035050	10655
A06	Bin-926	1	27045222	27045271	49
A06	Bin-927	3	27139758	27172860	33102
A06	Bin-928	2	27157456	27186090	28634
A06	Bin-929	1	27225438	27225487	49
A06	Bin-930	6	27311372	27353381	42009
A06	Bin-931	4	27403912	27420326	16414
A06	Bin-932	1	27440625	27440674	49
A06	Bin-933	3	27486330	27492250	5920
A06	Bin-934	2	27518552	27527955	9403
A06	Bin-935	2	27557160	27561401	4241
A06	Bin-936	3	27616467	27629691	13224
A06	Bin-937	1	27674973	27675022	49
A06	Bin-938	6	27688456	27694235	5779
A06	Bin-939	5	27715829	27760783	44954
A06	Bin-940	1	27788910	27788959	49
A06	Bin-941	5	27854912	27890571	35659
A06	Bin-942	1	28010525	28010574	49
A06	Bin-943	1	28039025	28039074	49
A06	Bin-944	2	28053300	28055711	2411
A06	Bin-945	1	28201183	28201232	49
A06	Bin-946	3	28215911	28290820	74909
A06	Bin-947	1	28288117	28288166	49
A06	Bin-948	4	28685563	28711816	26253
A06	Bin-949	4	29146511	29449042	302531
A06	Bin-950	14	29345822	29463315	117493
A07	Bin-951	2	609424	610159	735
A07	Bin-952	1	616134	616183	49
A07	Bin-953	6	638869	1044905	406036
A07	Bin-954	5	663335	1012622	349287
A07	Bin-955	1	1082276	1082325	49
A07	Bin-956	2	1149013	1197209	48196
A07	Bin-957	2	1328215	1330014	1799
A07	Bin-958	11	1353154	1851915	498761
A07	Bin-959	1	1354663	1354712	49
A07	Bin-960	1	1656574	1656623	49
A07	Bin-961	1	1717627	1717676	49
A07	Bin-962	1	1735171	1735220	49
A07	Bin-963	10	1888253	2301627	413374
A07	Bin-964	5	2002983	2193004	190021
A07	Bin-965	1	2036589	2036638	49
A07	Bin-966	53	2986276	8845647	5859371
A07	Bin-967	3	3155019	3508817	353798
A07	Bin-968	28	3179051	8814716	5635665
A07	Bin-969	3	3593746	3638814	45068
A07	Bin-970	1	3739220	3739269	49
A07	Bin-971	2	8207116	8338708	131592
A07	Bin-972	45	8887296	9505048	617752
A07	Bin-973	6	9146145	10035608	889463
A07	Bin-974	3	9223472	9507320	283848
A07	Bin-975	1	9242014	9242063	49
A07	Bin-976	14	10436228	10861719	425491
A07	Bin-977	31	10538383	10802164	263781
A07	Bin-978	4	10568793	10693941	125148
A07	Bin-979	1	10650996	10651045	49
A07	Bin-980	1	10834223	10834272	49
A07	Bin-981	21	10872606	11220602	347996
A07	Bin-982	3	10905800	11062127	156327
A07	Bin-983	3	11264382	11366939	102557
A07	Bin-984	1	11498769	11498818	49
A07	Bin-985	1	11518169	11518218	49
A07	Bin-986	1	11525463	11525512	49
A07	Bin-987	1	11529778	11529827	49
A07	Bin-988	1	11529865	11529914	49
A07	Bin-989	1	11552017	11552066	49
A07	Bin-990	1	11556473	11556522	49
A07	Bin-991	5	11592788	11762372	169584
A07	Bin-992	5	11861276	12230314	369038
A07	Bin-993	4	12072325	12211290	138965
A07	Bin-994	1	12202942	12202991	49
A07	Bin-995	2	12371178	12387314	16136
A07	Bin-996	1	12574427	12574476	49
A07	Bin-997	2	12592694	12616387	23693
A07	Bin-998	7	12636308	12697771	61463
A07	Bin-999	8	12704370	12850929	146559
A07	Bin-1000	20	12883050	13045430	162380
A07	Bin-1001	9	13099788	13480662	380874
A07	Bin-1002	3	13556889	13688657	131768
A07	Bin-1003	1	13599531	13599580	49
A07	Bin-1004	1	13713994	13714043	49
A07	Bin-1005	4	13726655	13970167	243512
A07	Bin-1006	12	13984965	14211523	226558
A07	Bin-1007	1	14327519	14327568	49
A07	Bin-1008	4	14373325	14473080	99755
A07	Bin-1009	1	14448549	14448598	49
A07	Bin-1010	1	14522312	14522361	49
A07	Bin-1011	1	14566814	14566863	49
A07	Bin-1012	1	14570327	14570376	49
A07	Bin-1013	1	14811245	14811294	49
A07	Bin-1014	1	14812116	14812165	49
A07	Bin-1015	6	14815315	14984950	169635
A07	Bin-1016	2	14888938	15125882	236944
A07	Bin-1017	7	14940351	15020941	80590
A07	Bin-1018	3	15142019	15156801	14782
A07	Bin-1019	1	15287837	15287886	49
A07	Bin-1020	1	15345341	15345390	49
A07	Bin-1021	1	15358341	15358390	49
A07	Bin-1022	6	15421963	15436116	14153
A07	Bin-1023	1	15449493	15449542	49
A07	Bin-1024	2	15477826	15488012	10186
A07	Bin-1025	1	15603228	15603277	49
A07	Bin-1026	1	15612182	15612231	49
A07	Bin-1027	2	15652431	15712649	60218
A07	Bin-1028	1	15694591	15694640	49
A07	Bin-1029	1	15713957	15714006	49
A07	Bin-1030	1	15842600	15842649	49
A07	Bin-1031	1	15900020	15900069	49
A07	Bin-1032	1	15903645	15903694	49
A07	Bin-1033	1	15909222	15909271	49
A07	Bin-1034	1	15990710	15990759	49
A07	Bin-1035	1	16006999	16007048	49
A07	Bin-1036	5	16021633	16111407	89774
A07	Bin-1037	1	16072900	16072949	49
A07	Bin-1038	2	16171737	16171983	246
A07	Bin-1039	1	16188419	16188468	49
A07	Bin-1040	1	16212878	16212927	49
A07	Bin-1041	1	16213887	16213936	49
A07	Bin-1042	3	16260602	16338065	77463
A07	Bin-1043	1	16318448	16318497	49
A07	Bin-1044	1	16336153	16336202	49
A07	Bin-1045	3	16377128	16452319	75191
A07	Bin-1046	6	16535604	16575867	40263
A07	Bin-1047	1	16589505	16589554	49
A07	Bin-1048	14	16604401	16675814	71413
A07	Bin-1049	12	16695210	16878386	183176
A07	Bin-1050	13	16721336	16841530	120194
A07	Bin-1051	3	16885831	16965950	80119
A07	Bin-1052	8	16991590	17133252	141662
A07	Bin-1053	1	17113599	17113648	49
A07	Bin-1054	1	17120015	17120064	49
A07	Bin-1055	1	17121021	17121070	49
A07	Bin-1056	2	17142274	17158073	15799
A07	Bin-1057	1	17173755	17173804	49
A07	Bin-1058	12	17212398	17255833	43435
A07	Bin-1059	1	17225185	17225234	49
A07	Bin-1060	1	17711021	17711070	49
A07	Bin-1061	1	17740343	17740392	49
A07	Bin-1062	4	17807600	17829860	22260
A07	Bin-1063	1	18057522	18057571	49
A07	Bin-1064	1	18100954	18101003	49
A07	Bin-1065	1	18132975	18133024	49
A07	Bin-1066	2	18471762	18472096	334
A07	Bin-1067	1	18652352	18652401	49
A07	Bin-1068	1	18684780	18684829	49
A07	Bin-1069	8	18695593	18940260	244667
A07	Bin-1070	21	18955528	19077870	122342
A07	Bin-1071	5	19023272	19068106	44834
A07	Bin-1072	1	19063878	19063927	49
A07	Bin-1073	4	19116735	19137053	20318
A07	Bin-1074	1	19144421	19144470	49
A07	Bin-1075	3	19199254	19273638	74384
A07	Bin-1076	4	19199430	19257149	57719
A07	Bin-1077	2	19280864	19297550	16686
A07	Bin-1078	1	19306610	19306659	49
A07	Bin-1079	1	19350774	19350823	49
A07	Bin-1080	3	19354747	19398237	43490
A07	Bin-1081	6	19400170	19499004	98834
A07	Bin-1082	1	19441115	19441164	49
A07	Bin-1083	2	19464273	19498349	34076
A07	Bin-1084	1	19635163	19635212	49
A07	Bin-1085	1	19662039	19662088	49
A07	Bin-1086	2	19673777	19678392	4615
A07	Bin-1087	12	19763932	19834351	70419
A07	Bin-1088	3	19791459	19834831	43372
A07	Bin-1089	2	19863272	19864143	871
A07	Bin-1090	1	19879485	19879534	49
A07	Bin-1091	3	19882478	19937513	55035
A07	Bin-1092	2	19955378	19972477	17099
A07	Bin-1093	2	20019487	20020717	1230
A07	Bin-1094	1	20032546	20032595	49
A07	Bin-1095	3	20082176	20085768	3592
A07	Bin-1096	1	20170835	20170884	49
A07	Bin-1097	1	20173802	20173851	49
A07	Bin-1098	1	20182251	20182300	49
A07	Bin-1099	1	20182440	20182489	49
A07	Bin-1100	1	20182802	20182851	49
A07	Bin-1101	1	20234913	20234962	49
A07	Bin-1102	1	20437441	20437490	49
A07	Bin-1103	2	20438317	20439249	932
A07	Bin-1104	1	20469768	20469817	49
A07	Bin-1105	2	21985524	21999972	14448
A07	Bin-1106	2	22146540	22159339	12799
A07	Bin-1107	2	22599362	22674936	75574
A07	Bin-1108	1	22648587	22648636	49
A07	Bin-1109	2	23073630	23097829	24199
A07	Bin-1110	1	23088478	23088527	49
A07	Bin-1111	3	23616964	23680180	63216
A07	Bin-1112	1	23898552	23898601	49
A07	Bin-1113	1	24331632	24331681	49
A07	Bin-1114	3	24891971	24918655	26684
A07	Bin-1115	1	25159624	25159673	49
A07	Bin-1116	2	26291048	26301403	10355
A07	Bin-1117	1	26329232	26329281	49
A08	Bin-1118	12	2338163	2693711	355548
A08	Bin-1119	1	2510172	2510221	49
A08	Bin-1120	1	2577672	2577721	49
A08	Bin-1121	1	2637132	2637181	49
A08	Bin-1122	15	2722354	3546534	824180
A08	Bin-1123	1	2723171	2723220	49
A08	Bin-1124	3	3300285	3378208	77923
A08	Bin-1125	1	3527077	3527126	49
A08	Bin-1126	16	11120288	11629249	508961
A08	Bin-1127	15	11680958	11873018	192060
A08	Bin-1128	1	12390807	12390856	49
A08	Bin-1129	1	12394117	12394166	49
A08	Bin-1130	1	12468084	12468133	49
A08	Bin-1131	1	12536934	12536983	49
A08	Bin-1132	1	13627916	13627965	49
A08	Bin-1133	10	13693110	14067786	374676
A08	Bin-1134	2	14130747	14130796	49
A08	Bin-1135	8	14164555	14382773	218218
A08	Bin-1136	1	14397963	14398012	49
A08	Bin-1137	5	14408960	14447683	38723
A08	Bin-1138	1	14458390	14458439	49
A08	Bin-1139	15	14484025	14730977	246952
A08	Bin-1140	7	14742410	15049125	306715
A08	Bin-1141	1	15018026	15018075	49
A08	Bin-1142	3	15149502	15261574	112072
A08	Bin-1143	6	15191312	15273643	82331
A08	Bin-1144	2	15322301	15362089	39788
A08	Bin-1145	1	15331230	15331279	49
A08	Bin-1146	2	15406955	15720116	313161
A08	Bin-1147	5	15540446	15733061	192615
A08	Bin-1148	4	15824912	15949734	124822
A08	Bin-1149	2	15970216	16004038	33822
A08	Bin-1150	6	16033010	16167047	134037
A08	Bin-1151	7	16210919	16219650	8731
A08	Bin-1152	7	16436856	16474196	37340
A08	Bin-1153	1	16479264	16479313	49
A08	Bin-1154	6	16539885	16951149	411264
A08	Bin-1155	1	16963914	16963963	49
A08	Bin-1156	4	17038093	17179645	141552
A08	Bin-1157	2	17199221	17200551	1330
A08	Bin-1158	1	17227419	17227468	49
A08	Bin-1159	1	17252631	17252680	49
A08	Bin-1160	1	17393072	17393121	49
A08	Bin-1161	1	17499723	17499772	49
A08	Bin-1162	5	17538462	17640152	101690
A08	Bin-1163	4	17546103	17595168	49065
A08	Bin-1164	1	21466596	21466645	49
A08	Bin-1165	1	21510379	21510428	49
A08	Bin-1166	1	21756166	21756215	49
A08	Bin-1167	3	21799899	21844317	44418
A08	Bin-1168	1	21807412	21807461	49
A08	Bin-1169	1	21895524	21895573	49
A08	Bin-1170	1	21895643	21895692	49
A08	Bin-1171	1	21900092	21900141	49
A08	Bin-1172	6	21920315	21964272	43957
A08	Bin-1173	1	22075057	22075106	49
A08	Bin-1174	2	22148187	22153806	5619
A08	Bin-1175	1	22175754	22175803	49
A08	Bin-1176	1	22894402	22894451	49
A08	Bin-1177	2	23008407	23022226	13819
A09	Bin-1178	1	994599	994648	49
A09	Bin-1179	1	1142415	1142464	49
A09	Bin-1180	1	1369337	1369386	49
A09	Bin-1181	1	2420630	2420679	49
A09	Bin-1182	1	2891453	2891502	49
A09	Bin-1183	1	3871022	3871071	49
A09	Bin-1184	1	5095874	5095923	49
A09	Bin-1185	2	5228746	5265775	37029
A09	Bin-1186	1	5661939	5661988	49
A09	Bin-1187	2	6068721	6085369	16648
A09	Bin-1188	2	6290445	6297712	7267
A09	Bin-1189	2	6560887	6560982	95
A09	Bin-1190	2	6595540	6619151	23611
A09	Bin-1191	4	6770248	7230063	459815
A09	Bin-1192	1	7145723	7145772	49
A09	Bin-1193	1	7383428	7383477	49
A09	Bin-1194	1	7485491	7485540	49
A09	Bin-1195	4	7576058	7731642	155584
A09	Bin-1196	6	7624348	7899600	275252
A09	Bin-1197	1	7911761	7911810	49
A09	Bin-1198	1	9781486	9781535	49
A09	Bin-1199	4	10703268	10713187	9919
A09	Bin-1200	4	11230941	15842879	4611938
A09	Bin-1201	3	11725417	11873288	147871
A09	Bin-1202	1	11865426	11865475	49
A09	Bin-1203	2	12010493	12012786	2293
A09	Bin-1204	1	12025070	12025119	49
A09	Bin-1205	1	12698632	12698681	49
A09	Bin-1206	1	12908406	12908455	49
A09	Bin-1207	6	13535117	13603225	68108
A09	Bin-1208	1	13599417	13599466	49
A09	Bin-1209	3	13969909	13983480	13571
A09	Bin-1210	11	14086755	14414209	327454
A09	Bin-1211	10	16067383	16903817	836434
A09	Bin-1212	3	16703818	16754926	51108
A09	Bin-1213	1	16979156	16979205	49
A09	Bin-1214	4	17015702	17318892	303190
A09	Bin-1215	3	17342034	17433945	91911
A09	Bin-1216	17	17453428	17716515	263087
A09	Bin-1217	11	24299837	25383108	1083271
A09	Bin-1218	1	25215460	25215509	49
A09	Bin-1219	15	25619148	25928074	308926
A09	Bin-1220	9	32264275	32439216	174941
A09	Bin-1221	1	32439237	32439286	49
A09	Bin-1222	6	32629953	32854271	224318
A09	Bin-1223	7	32702050	32737889	35839
A09	Bin-1224	5	32855570	32875283	19713
A09	Bin-1225	2	32872220	32930117	57897
A09	Bin-1226	1	33033989	33034038	49
A09	Bin-1227	8	33045334	33120423	75089
A09	Bin-1228	2	33161050	33204904	43854
A09	Bin-1229	1	33169095	33169144	49
A09	Bin-1230	1	33185479	33185528	49
A09	Bin-1231	3	33236635	33263395	26760
A09	Bin-1232	11	33241647	33423309	181662
A09	Bin-1233	4	33441216	33447730	6514
A09	Bin-1234	1	33501422	33501471	49
A09	Bin-1235	2	33505147	33563801	58654
A09	Bin-1236	6	33597983	33642958	44975
A09	Bin-1237	6	33698892	41834406	8135514
A09	Bin-1238	3	33846726	33847134	408
A09	Bin-1239	5	33892290	33997392	105102
A09	Bin-1240	1	33995965	33996014	49
A09	Bin-1241	3	34807467	34814275	6808
A09	Bin-1242	15	34842568	35262484	419916
A09	Bin-1243	5	34854175	35262588	408413
A09	Bin-1244	4	35359200	35365622	6422
A09	Bin-1245	1	35431796	35431845	49
A09	Bin-1246	5	35450724	35518300	67576
A09	Bin-1247	1	35530462	35530511	49
A09	Bin-1248	2	35551196	35551245	49
A09	Bin-1249	4	35750466	35873321	122855
A09	Bin-1250	1	35874765	35874814	49
A09	Bin-1251	4	35891688	35943894	52206
A09	Bin-1252	1	36024751	36024800	49
A09	Bin-1253	1	36044735	36044784	49
A09	Bin-1254	1	36080790	36080839	49
A09	Bin-1255	1	36081080	36081129	49
A09	Bin-1256	1	36081648	36081697	49
A09	Bin-1257	2	36139796	36165114	25318
A09	Bin-1258	1	36212420	36212469	49
A09	Bin-1259	4	36218326	36303714	85388
A09	Bin-1260	5	36328763	36464761	135998
A09	Bin-1261	2	36364421	36364470	49
A09	Bin-1262	1	36463015	36463064	49
A09	Bin-1263	5	36610067	36654937	44870
A09	Bin-1264	3	36689713	36705121	15408
A09	Bin-1265	6	36755840	36795092	39252
A09	Bin-1266	2	36823318	36826783	3465
A09	Bin-1267	6	36846813	36891315	44502
A09	Bin-1268	2	37408015	37416194	8179
A09	Bin-1269	1	37510446	37510495	49
A09	Bin-1270	4	37679356	37715546	36190
A09	Bin-1271	5	37725812	37788821	63009
A09	Bin-1272	1	37727818	37727867	49
A09	Bin-1273	2	37821364	37845498	24134
A09	Bin-1274	3	37892274	37921675	29401
A09	Bin-1275	1	37923131	37923180	49
A09	Bin-1276	1	37952015	37952064	49
A09	Bin-1277	1	37965725	37965774	49
A09	Bin-1278	2	38013005	38021210	8205
A09	Bin-1279	2	38110770	38114084	3314
A09	Bin-1280	8	38128786	38265401	136615
A09	Bin-1281	4	38276746	38297755	21009
A09	Bin-1282	7	38317749	38366309	48560
A09	Bin-1283	2	38325485	38326182	697
A09	Bin-1284	23	38779636	39148368	368732
A09	Bin-1285	9	38822864	39010760	187896
A09	Bin-1286	7	39178104	39238754	60650
A09	Bin-1287	3	39464699	39473985	9286
A09	Bin-1288	3	39535908	39542928	7020
A09	Bin-1289	4	39599542	39615184	15642
A09	Bin-1290	1	39631130	39631179	49
A09	Bin-1291	2	39681975	39693342	11367
A09	Bin-1292	1	39813936	39813985	49
A09	Bin-1293	1	39814196	39814245	49
A09	Bin-1294	3	39860904	39865107	4203
A09	Bin-1295	1	39976560	39976609	49
A09	Bin-1296	3	40187787	40352081	164294
A09	Bin-1297	1	40374236	40374285	49
A09	Bin-1298	1	40419587	40419636	49
A09	Bin-1299	1	40485115	40485164	49
A09	Bin-1300	3	40551260	40678793	127533
A09	Bin-1301	5	40557634	40656764	99130
A09	Bin-1302	11	40813088	41009411	196323
A09	Bin-1303	2	40929642	40990406	60764
A09	Bin-1304	1	41379673	41379722	49
A09	Bin-1305	4	41391220	41525376	134156
A09	Bin-1306	14	41552221	41674036	121815
A09	Bin-1307	5	41558277	41677534	119257
A09	Bin-1308	1	42965746	42965795	49
A09	Bin-1309	1	43092748	43092797	49
A09	Bin-1310	1	43347239	43347288	49
A09	Bin-1311	1	43383931	43383980	49
A09	Bin-1312	4	44158142	44421212	263070
A09	Bin-1313	1	44162234	44162283	49
A09	Bin-1314	1	44242038	44242087	49
A09	Bin-1315	1	44363641	44363690	49
A09	Bin-1316	1	44368609	44368658	49
A09	Bin-1317	6	44392068	44512725	120657
A09	Bin-1318	1	44405739	44405788	49
A09	Bin-1319	1	44432372	44432421	49
A09	Bin-1320	1	44494884	44494933	49
A10	Bin-1321	6	447921	764315	316394
A10	Bin-1322	1	522129	522178	49
A10	Bin-1323	1	522447	522496	49
A10	Bin-1324	1	782259	782308	49
A10	Bin-1325	1	793058	793107	49
A10	Bin-1326	4	794529	902349	107820
A10	Bin-1327	9	934857	1239967	305110
A10	Bin-1328	6	1402461	1427870	25409
A10	Bin-1329	1	1407423	1407472	49
A10	Bin-1330	3	1431364	1442793	11429
A10	Bin-1331	1	1477911	1477960	49
A10	Bin-1332	7	1501000	1543922	42922
A10	Bin-1333	2	1552836	1553925	1089
A10	Bin-1334	2	1641502	1716718	75216
A10	Bin-1335	1	1658278	1658327	49
A10	Bin-1336	1	1671443	1671492	49
A10	Bin-1337	1	1738378	1738427	49
A10	Bin-1338	12	1761822	8567995	6806173
A10	Bin-1339	2	1763825	1771031	7206
A10	Bin-1340	4	1763912	2554216	790304
A10	Bin-1341	25	1764031	10981616	9217585
A10	Bin-1342	217	1831111	11145689	9314578
A10	Bin-1343	1	3002868	3002917	49
A10	Bin-1344	15	4577636	8579198	4001562
A10	Bin-1345	1	4719831	4719880	49
A10	Bin-1346	1	6276223	6276272	49
A10	Bin-1347	1	9660884	9660933	49
A10	Bin-1348	18	11550348	11856385	306037
A10	Bin-1349	3	12207284	12259222	51938
A10	Bin-1350	13	12311503	12645021	333518
A10	Bin-1351	20	12359136	12890305	531169
A10	Bin-1352	2	12392150	12764683	372533
A10	Bin-1353	8	12960352	13136135	175783
A10	Bin-1354	2	13048130	13134915	86785
A10	Bin-1355	13	13287917	13414354	126437
A10	Bin-1356	22	13481350	14166392	685042
A10	Bin-1357	3	13859572	14114903	255331
A10	Bin-1358	1	13919449	13919498	49
A10	Bin-1359	14	14259670	14543526	283856
A10	Bin-1360	1	14479906	14479955	49
A10	Bin-1361	4	14742186	14869344	127158
A10	Bin-1362	14	14758290	14870285	111995
A10	Bin-1363	15	14887971	15318750	430779
A10	Bin-1364	7	15329560	15426316	96756
A10	Bin-1365	12	15434009	15874810	440801
A10	Bin-1366	4	15897568	15962291	64723
A10	Bin-1367	2	15966265	15975545	9280
A10	Bin-1368	2	16000503	16025141	24638
A10	Bin-1369	3	16156749	16163522	6773
A10	Bin-1370	1	16237310	16237359	49
A10	Bin-1371	2	16469611	16480410	10799
A10	Bin-1372	1	16485250	16485299	49
A10	Bin-1373	1	16543978	16544027	49
A10	Bin-1374	2	16581750	16584395	2645
A10	Bin-1375	3	16616575	16682505	65930
A10	Bin-1376	6	16721497	16801825	80328
A10	Bin-1377	1	16812537	16812586	49
A10	Bin-1378	3	16852381	16881518	29137
A10	Bin-1379	1	16984437	16984486	49
A10	Bin-1380	2	16995084	17030448	35364
A10	Bin-1381	2	17056178	17061264	5086
A10	Bin-1382	4	17192605	17241832	49227
A10	Bin-1383	4	17261599	17302918	41319
A10	Bin-1384	5	17315779	17347934	32155
A10	Bin-1385	11	17460449	17629139	168690
A10	Bin-1386	1	17606109	17606158	49
A10	Bin-1387	5	17653499	17682983	29484
A10	Bin-1388	1	17680274	17680323	49
A10	Bin-1389	3	17728503	17752162	23659
A10	Bin-1390	3	17801030	17810795	9765
A10	Bin-1391	1	17914543	17914592	49
A10	Bin-1392	2	18218571	18264133	45562
A10	Bin-1393	2	18230187	18260825	30638
A10	Bin-1394	1	18235403	18235452	49
A10	Bin-1395	1	18321188	18321237	49
A10	Bin-1396	1	18350711	18350760	49
A10	Bin-1397	1	18515711	18515760	49
A10	Bin-1398	8	18521325	18549839	28514
A10	Bin-1399	2	18723235	18723804	569
A10	Bin-1400	3	18733571	18747245	13674
A10	Bin-1401	1	18781410	18781459	49
A10	Bin-1402	13	18831403	19009999	178596
A10	Bin-1403	1	19071732	19071781	49
A10	Bin-1404	3	19223078	19231611	8533
A10	Bin-1405	1	19252765	19252814	49
A10	Bin-1406	1	19255361	19255410	49
A10	Bin-1407	1	19627033	19627082	49
A10	Bin-1408	3	19766930	19769612	2682
A10	Bin-1409	2	19802094	19808368	6274
A10	Bin-1410	1	19884026	19884075	49
A10	Bin-1411	8	19979289	20134140	154851
A10	Bin-1412	1	20098142	20098191	49
A10	Bin-1413	1	20411189	20411238	49
A10	Bin-1414	12	20412159	20426800	14641
A10	Bin-1415	3	20432991	20509499	76508
A10	Bin-1416	3	20863304	20866595	3291
A10	Bin-1417	1	20877999	20878048	49
A10	Bin-1418	1	21043369	21043418	49
A10	Bin-1419	1	21161443	21161492	49
A10	Bin-1420	3	21229629	21243423	13794
A10	Bin-1421	1	21292392	21292441	49
A10	Bin-1422	2	21849834	22034400	184566
A10	Bin-1423	5	22048123	22171436	123313
A10	Bin-1424	3	22082310	22172984	90674
A10	Bin-1425	1	22180011	22180060	49
C01	Bin-1426	2	5042	64902	59860
C01	Bin-1427	2	235457	312853	77396
C01	Bin-1428	4	307395	327885	20490
C01	Bin-1429	7	371131	530712	159581
C01	Bin-1430	1	443124	443173	49
C01	Bin-1431	1	479720	479769	49
C01	Bin-1432	2	533155	547955	14800
C01	Bin-1433	1	570719	570768	49
C01	Bin-1434	2	584783	610988	26205
C01	Bin-1435	5	677366	715702	38336
C01	Bin-1436	22	737459	892006	154547
C01	Bin-1437	1	877923	877972	49
C01	Bin-1438	1	923840	923889	49
C01	Bin-1439	1	1039065	1039114	49
C01	Bin-1440	1	1175790	1175839	49
C01	Bin-1441	1	1175913	1175962	49
C01	Bin-1442	4	1387412	1438788	51376
C01	Bin-1443	1	1439309	1439358	49
C01	Bin-1444	1	1456579	1456628	49
C01	Bin-1445	1	1458864	1458913	49
C01	Bin-1446	11	1516132	1568916	52784
C01	Bin-1447	4	1577304	1599278	21974
C01	Bin-1448	3	1625280	1646393	21113
C01	Bin-1449	15	1696017	1890658	194641
C01	Bin-1450	1	1890816	1890865	49
C01	Bin-1451	6	1987351	2068139	80788
C01	Bin-1452	3	2112535	2154825	42290
C01	Bin-1453	3	2183588	2246506	62918
C01	Bin-1454	1	2261167	2261216	49
C01	Bin-1455	2	2271200	2291659	20459
C01	Bin-1456	3	2329083	2378067	48984
C01	Bin-1457	1	2404584	2404633	49
C01	Bin-1458	2	2529140	2532464	3324
C01	Bin-1459	1	2608853	2608902	49
C01	Bin-1460	1	2776601	2776650	49
C01	Bin-1461	2	2945936	2969597	23661
C01	Bin-1462	9	3341274	3382568	41294
C01	Bin-1463	1	3386327	3386376	49
C01	Bin-1464	1	3441588	3441637	49
C01	Bin-1465	6	3516010	3545297	29287
C01	Bin-1466	1	3550638	3550687	49
C01	Bin-1467	2	3583273	3595583	12310
C01	Bin-1468	1	3603099	3603148	49
C01	Bin-1469	1	3634225	3634274	49
C01	Bin-1470	1	3642565	3642614	49
C01	Bin-1471	2	3648484	3659021	10537
C01	Bin-1472	2	3662197	3662270	73
C01	Bin-1473	1	4006334	4006383	49
C01	Bin-1474	1	4048473	4048522	49
C01	Bin-1475	5	4374316	4550328	176012
C01	Bin-1476	1	4550985	4551034	49
C01	Bin-1477	2	5724640	5729207	4567
C01	Bin-1478	1	5749252	5749301	49
C01	Bin-1479	1	6574791	6574840	49
C01	Bin-1480	2	6774174	6818042	43868
C01	Bin-1481	1	6975626	6975675	49
C01	Bin-1482	5	7374856	7597727	222871
C01	Bin-1483	8	7378413	7534183	155770
C01	Bin-1484	25	7464416	7618853	154437
C01	Bin-1485	5	7852305	7859408	7103
C01	Bin-1486	6	8250397	8265005	14608
C01	Bin-1487	5	9110197	9154809	44612
C01	Bin-1488	1	9329868	9329917	49
C01	Bin-1489	10	9364537	9513591	149054
C01	Bin-1490	3	10660480	10679220	18740
C01	Bin-1491	1	10735205	10735254	49
C01	Bin-1492	1	11021797	11021846	49
C01	Bin-1493	4	16142982	16184103	41121
C01	Bin-1494	13	16265966	16454752	188786
C01	Bin-1495	6	16759733	16806274	46541
C01	Bin-1496	8	16882341	17723445	841104
C01	Bin-1497	47	16955970	17723621	767651
C01	Bin-1498	2	17329847	17334360	4513
C01	Bin-1499	2	19595138	19753822	158684
C01	Bin-1500	2	19844458	19845877	1419
C01	Bin-1501	21	19862123	20921602	1059479
C01	Bin-1502	2	19984141	20695608	711467
C01	Bin-1503	191	24097000	34159561	10062561
C01	Bin-1504	803	24097409	34191954	10094545
C01	Bin-1505	18	24277480	34037836	9760356
C01	Bin-1506	7	24380549	33683084	9302535
C01	Bin-1507	7	24380657	26331031	1950374
C01	Bin-1508	3	25503634	31372121	5868487
C01	Bin-1509	8	35200547	37284231	2083684
C01	Bin-1510	16	36801962	37986199	1184237
C01	Bin-1511	1	36844239	36844288	49
C01	Bin-1512	1	36844329	36844378	49
C01	Bin-1513	1	36940541	36940590	49
C01	Bin-1514	44	38920764	39791985	871221
C01	Bin-1515	1	39117608	39117657	49
C01	Bin-1516	36	40490026	41760085	1270059
C01	Bin-1517	6	40655678	41757232	1101554
C01	Bin-1518	2	40963495	41750872	787377
C01	Bin-1519	6	41053900	41691051	637151
C01	Bin-1520	28	41082038	41697425	615387
C01	Bin-1521	1	41272725	41272774	49
C01	Bin-1522	1	41319471	41319520	49
C01	Bin-1523	2	41335081	41360742	25661
C01	Bin-1524	8	42831880	43108566	276686
C01	Bin-1525	4	43286528	43489343	202815
C01	Bin-1526	1	43786271	43786320	49
C01	Bin-1527	1	43791983	43792032	49
C01	Bin-1528	21	44004673	44171769	167096
C01	Bin-1529	4	45469962	46010358	540396
C01	Bin-1530	1	46066360	46066409	49
C01	Bin-1531	1	46104185	46104234	49
C01	Bin-1532	12	46300028	46337499	37471
C01	Bin-1533	18	46416140	46650203	234063
C01	Bin-1534	15	46426215	46633950	207735
C01	Bin-1535	2	46736066	46754691	18625
C01	Bin-1536	13	46997810	47199431	201621
C01	Bin-1537	10	47287346	47536135	248789
C01	Bin-1538	1	47414415	47414464	49
C01	Bin-1539	9	47983437	48072310	88873
C01	Bin-1540	5	48238461	48371513	133052
C01	Bin-1541	1	48470623	48470672	49
C01	Bin-1542	4	48504030	48518994	14964
C01	Bin-1543	1	48533460	48533509	49
C01	Bin-1544	1	48558746	48558795	49
C01	Bin-1545	11	48633526	48833041	199515
C01	Bin-1546	1	48654172	48654221	49
C01	Bin-1547	3	49017707	49570218	552511
C01	Bin-1548	4	49618144	49659021	40877
C01	Bin-1549	1	49618695	49618744	49
C01	Bin-1550	1	49693948	49693997	49
C02	Bin-1551	1	656505	656554	49
C02	Bin-1552	1	1075110	1075159	49
C02	Bin-1553	1	1526346	1526395	49
C02	Bin-1554	2	1881197	1892998	11801
C02	Bin-1555	2	1895242	1895323	81
C02	Bin-1556	1	2008205	2008254	49
C02	Bin-1557	1	2374713	2374762	49
C02	Bin-1558	1	3022602	3022651	49
C02	Bin-1559	1	3022633	3022682	49
C02	Bin-1560	1	3022758	3022807	49
C02	Bin-1561	1	3503351	3503400	49
C02	Bin-1562	2	3526070	3544159	18089
C02	Bin-1563	1	3610670	3610719	49
C02	Bin-1564	1	3956598	3956647	49
C02	Bin-1565	1	4568703	4568752	49
C02	Bin-1566	1	4721985	4722034	49
C02	Bin-1567	1	4807332	4807381	49
C02	Bin-1568	3	4808537	4821835	13298
C02	Bin-1569	3	4853410	4868368	14958
C02	Bin-1570	4	4853456	4868161	14705
C02	Bin-1571	2	4882129	4883077	948
C02	Bin-1572	6	4956548	5041722	85174
C02	Bin-1573	5	5164911	5664654	499743
C02	Bin-1574	1	5973599	5973648	49
C02	Bin-1575	5	6024153	6069049	44896
C02	Bin-1576	1	6769880	6769929	49
C02	Bin-1577	3	6796830	6797379	549
C02	Bin-1578	6	7375581	7639320	263739
C02	Bin-1579	1	7649205	7649254	49
C02	Bin-1580	2	8226080	8749790	523710
C02	Bin-1581	1	8634316	8634365	49
C02	Bin-1582	2	8674665	8798907	124242
C02	Bin-1583	1	8788631	8788680	49
C02	Bin-1584	1	8789968	8790017	49
C02	Bin-1585	7	9008260	9037085	28825
C02	Bin-1586	1	9116923	9116972	49
C02	Bin-1587	1	9170034	9170083	49
C02	Bin-1588	41	9191426	9815240	623814
C02	Bin-1589	3	9342558	9811970	469412
C02	Bin-1590	1	11666103	11666152	49
C02	Bin-1591	3	15620267	15624994	4727
C02	Bin-1592	3	15625417	15642226	16809
C02	Bin-1593	1	18248952	18249001	49
C02	Bin-1594	5	18485157	18713504	228347
C02	Bin-1595	83	20480654	25118251	4637597
C02	Bin-1596	14	20545219	25017447	4472228
C02	Bin-1597	1	20968189	20968238	49
C02	Bin-1598	40	26055666	27301294	1245628
C02	Bin-1599	2	26351820	27034867	683047
C02	Bin-1600	2	28823177	28835403	12226
C02	Bin-1601	7	28838688	29097269	258581
C02	Bin-1602	2	32522938	32642868	119930
C02	Bin-1603	7	33371625	34497959	1126334
C02	Bin-1604	52	33406560	34491251	1084691
C02	Bin-1605	8	51644458	51656208	11750
C02	Bin-1606	1	51811105	51811154	49
C02	Bin-1607	1	52291124	52291173	49
C02	Bin-1608	1	52354183	52354232	49
C02	Bin-1609	1	52484401	52484450	49
C02	Bin-1610	1	52663057	52663106	49
C02	Bin-1611	1	52687193	52687242	49
C02	Bin-1612	15	53424443	53804796	380353
C02	Bin-1613	2	53555650	53760069	204419
C02	Bin-1614	33	54732451	55170297	437846
C02	Bin-1615	1	54797289	54797338	49
C02	Bin-1616	3	55572373	55666752	94379
C02	Bin-1617	17	55954178	56017463	63285
C02	Bin-1618	1	55970458	55970507	49
C02	Bin-1619	15	56116373	56261093	144720
C02	Bin-1620	1	56135368	56135417	49
C02	Bin-1621	4	56699565	56841825	142260
C02	Bin-1622	5	57101179	57114561	13382
C02	Bin-1623	10	57526741	57682176	155435
C02	Bin-1624	16	57779298	57935478	156180
C02	Bin-1625	1	57927462	57927511	49
C02	Bin-1626	2	59202921	59203800	879
C02	Bin-1627	1	59344621	59344670	49
C02	Bin-1628	1	60567014	60567063	49
C02	Bin-1629	23	60860699	60968624	107925
C02	Bin-1630	18	60997910	61379665	381755
C02	Bin-1631	2	61282307	61378049	95742
C02	Bin-1632	2	61407295	61429024	21729
C02	Bin-1633	3	61529690	61639046	109356
C02	Bin-1634	4	61769163	61927188	158025
C02	Bin-1635	2	61780069	61937776	157707
C02	Bin-1636	2	61895017	61918163	23146
C02	Bin-1637	7	61959664	62007502	47838
C02	Bin-1638	1	62007858	62007907	49
C02	Bin-1639	14	62019979	62408767	388788
C02	Bin-1640	1	62346801	62346850	49
C02	Bin-1641	1	62448265	62448314	49
C02	Bin-1642	2	62825838	62896298	70460
C02	Bin-1643	1	62989579	62989628	49
C02	Bin-1644	1	63054731	63054780	49
C02	Bin-1645	4	63111411	63258604	147193
C02	Bin-1646	3	63135847	63227448	91601
C02	Bin-1647	16	63290714	63578127	287413
C02	Bin-1648	1	63360799	63360848	49
C02	Bin-1649	6	63795052	63813039	17987
C02	Bin-1650	1	63866853	63866902	49
C02	Bin-1651	1	63867850	63867899	49
C02	Bin-1652	9	64100942	64160808	59866
C02	Bin-1653	4	64280220	64330353	50133
C02	Bin-1654	11	64487548	64517584	30036
C02	Bin-1655	1	64523557	64523606	49
C02	Bin-1656	2	64527812	64578632	50820
C02	Bin-1657	1	64627482	64627531	49
C02	Bin-1658	1	64807774	64807823	49
C03	Bin-1659	12	21405	450918	429513
C03	Bin-1660	1	504996	505045	49
C03	Bin-1661	2	635008	725112	90104
C03	Bin-1662	1	859866	859915	49
C03	Bin-1663	1	958278	958327	49
C03	Bin-1664	1	1117562	1117611	49
C03	Bin-1665	1	1233070	1233119	49
C03	Bin-1666	4	1386339	1640661	254322
C03	Bin-1667	3	1463889	1638608	174719
C03	Bin-1668	1	1626412	1626461	49
C03	Bin-1669	1	1829358	1829407	49
C03	Bin-1670	2	1985895	2011038	25143
C03	Bin-1671	1	2121202	2121251	49
C03	Bin-1672	12	2176609	2401212	224603
C03	Bin-1673	4	2545830	2593747	47917
C03	Bin-1674	1	2632298	2632347	49
C03	Bin-1675	1	2844002	2844051	49
C03	Bin-1676	1	2902497	2902546	49
C03	Bin-1677	4	2996150	3021235	25085
C03	Bin-1678	1	3004837	3004886	49
C03	Bin-1679	1	3171707	3171756	49
C03	Bin-1680	3	3215990	3216750	760
C03	Bin-1681	3	3238424	3293824	55400
C03	Bin-1682	1	3387936	3387985	49
C03	Bin-1683	2	4441825	4455199	13374
C03	Bin-1684	2	4594227	4682998	88771
C03	Bin-1685	13	4812955	4842734	29779
C03	Bin-1686	2	5145708	5152478	6770
C03	Bin-1687	2	5424720	5491798	67078
C03	Bin-1688	4	5492254	5513220	20966
C03	Bin-1689	1	5502087	5502136	49
C03	Bin-1690	1	5519944	5519993	49
C03	Bin-1691	1	6175246	6175295	49
C03	Bin-1692	2	6190012	6359884	169872
C03	Bin-1693	1	6221646	6221695	49
C03	Bin-1694	9	6366916	6548617	181701
C03	Bin-1695	1	6720248	6720297	49
C03	Bin-1696	4	6720729	6735184	14455
C03	Bin-1697	2	6767200	6772802	5602
C03	Bin-1698	2	6823306	6823504	198
C03	Bin-1699	3	7152833	7217810	64977
C03	Bin-1700	1	7351451	7351500	49
C03	Bin-1701	1	7424574	7424623	49
C03	Bin-1702	1	7498466	7498515	49
C03	Bin-1703	1	7575652	7575701	49
C03	Bin-1704	1	8531816	8531865	49
C03	Bin-1705	1	8562052	8562101	49
C03	Bin-1706	1	8564600	8564649	49
C03	Bin-1707	7	8666842	8701619	34777
C03	Bin-1708	54	8846147	9188887	342740
C03	Bin-1709	2	8854369	9159518	305149
C03	Bin-1710	1	8899507	8899556	49
C03	Bin-1711	19	9139598	9339823	200225
C03	Bin-1712	2	9147617	9195704	48087
C03	Bin-1713	1	9198445	9198494	49
C03	Bin-1714	2	9470984	9485242	14258
C03	Bin-1715	3	9492326	9494108	1782
C03	Bin-1716	2	9970896	10081011	110115
C03	Bin-1717	2	10204193	10204541	348
C03	Bin-1718	2	10820088	10830320	10232
C03	Bin-1719	1	10966780	10966829	49
C03	Bin-1720	5	11213248	11523773	310525
C03	Bin-1721	3	11302925	11545874	242949
C03	Bin-1722	1	11643196	11643245	49
C03	Bin-1723	1	11929496	11929545	49
C03	Bin-1724	2	12099259	12104715	5456
C03	Bin-1725	2	12224156	12240565	16409
C03	Bin-1726	2	12726127	12865574	139447
C03	Bin-1727	1	12873437	12873486	49
C03	Bin-1728	1	12884261	12884310	49
C03	Bin-1729	2	12946281	13221897	275616
C03	Bin-1730	8	13079699	13456149	376450
C03	Bin-1731	14	13494123	13559041	64918
C03	Bin-1732	1	13560227	13560276	49
C03	Bin-1733	3	14419375	14576905	157530
C03	Bin-1734	8	14426571	14602565	175994
C03	Bin-1735	1	14597857	14597906	49
C03	Bin-1736	5	14609079	14621330	12251
C03	Bin-1737	7	15140860	16134370	993510
C03	Bin-1738	3	15215516	15675899	460383
C03	Bin-1739	5	15227796	15616474	388678
C03	Bin-1740	10	15233676	16093640	859964
C03	Bin-1741	4	15575356	15830699	255343
C03	Bin-1742	1	16648181	16648230	49
C03	Bin-1743	27	17561539	17657643	96104
C03	Bin-1744	1	17612677	17612726	49
C03	Bin-1745	1	17622171	17622220	49
C03	Bin-1746	1	17851473	17851522	49
C03	Bin-1747	1	18429695	18429744	49
C03	Bin-1748	1	18454445	18454494	49
C03	Bin-1749	1	18780947	18780996	49
C03	Bin-1750	39	18831998	18880397	48399
C03	Bin-1751	3	19028559	19080786	52227
C03	Bin-1752	2	19081514	19081571	57
C03	Bin-1753	2	19350687	19350788	101
C03	Bin-1754	1	19350936	19350985	49
C03	Bin-1755	1	19971365	19971414	49
C03	Bin-1756	7	19993646	20053531	59885
C03	Bin-1757	1	20010801	20010850	49
C03	Bin-1758	1	21176138	21176187	49
C03	Bin-1759	2	22996553	22996602	49
C03	Bin-1760	10	23076237	23107482	31245
C03	Bin-1761	1	23274561	23274610	49
C03	Bin-1762	3	23274786	23281825	7039
C03	Bin-1763	2	23441951	23464188	22237
C03	Bin-1764	3	23598918	23598967	49
C03	Bin-1765	4	24077696	24123759	46063
C03	Bin-1766	1	24128823	24128872	49
C03	Bin-1767	1	24195447	24195496	49
C03	Bin-1768	4	24317545	24331203	13658
C03	Bin-1769	2	24357661	24357710	49
C03	Bin-1770	1	24793922	24793971	49
C03	Bin-1771	1	24798305	24798354	49
C03	Bin-1772	3	24846487	33356810	8510323
C03	Bin-1773	4	25103930	25118306	14376
C03	Bin-1774	6	25142629	25176156	33527
C03	Bin-1775	3	25201992	25213703	11711
C03	Bin-1776	4	25237180	25252255	15075
C03	Bin-1777	5	25295994	25314341	18347
C03	Bin-1778	1	25335951	25336000	49
C03	Bin-1779	8	25422630	25444573	21943
C03	Bin-1780	1	25535247	25535296	49
C03	Bin-1781	5	25538267	25548343	10076
C03	Bin-1782	1	25709154	25709203	49
C03	Bin-1783	76	25831447	26310778	479331
C03	Bin-1784	3	26007903	26268051	260148
C03	Bin-1785	2	26952758	26954444	1686
C03	Bin-1786	2	27082865	27092129	9264
C03	Bin-1787	3	27109569	27165540	55971
C03	Bin-1788	1	27115660	27115709	49
C03	Bin-1789	2	27210540	27221369	10829
C03	Bin-1790	2	27288865	27289400	535
C03	Bin-1791	1	27372115	27372164	49
C03	Bin-1792	1	27435982	27436031	49
C03	Bin-1793	4	28139068	28214483	75415
C03	Bin-1794	1	28165736	28165785	49
C03	Bin-1795	1	28524555	28524604	49
C03	Bin-1796	1	28737779	28737828	49
C03	Bin-1797	2	29093062	29559404	466342
C03	Bin-1798	18	29136207	30939174	1802967
C03	Bin-1799	1	30159659	30159708	49
C03	Bin-1800	1	30578226	30578275	49
C03	Bin-1801	16	31236386	31973576	737190
C03	Bin-1802	1	31556531	31556580	49
C03	Bin-1803	8	32089325	32956163	866838
C03	Bin-1804	4	32095320	33068552	973232
C03	Bin-1805	1	33084070	33084119	49
C03	Bin-1806	12	33089089	33623570	534481
C03	Bin-1807	1	33485096	33485145	49
C03	Bin-1808	15	33644334	33785496	141162
C03	Bin-1809	3	33659795	33775230	115435
C03	Bin-1810	1	34675612	34675661	49
C03	Bin-1811	5	34756147	34766103	9956
C03	Bin-1812	1	34953002	34953051	49
C03	Bin-1813	4	34993788	35203046	209258
C03	Bin-1814	2	35007894	35009315	1421
C03	Bin-1815	1	36365535	36365584	49
C03	Bin-1816	3	36793432	36828483	35051
C03	Bin-1817	2	36795865	36832303	36438
C03	Bin-1818	12	36964807	37181811	217004
C03	Bin-1819	10	36996526	37241728	245202
C03	Bin-1820	2	37531835	37715511	183676
C03	Bin-1821	4	38007845	38044977	37132
C03	Bin-1822	2	39974280	39994174	19894
C03	Bin-1823	1	40016011	40016060	49
C03	Bin-1824	2	40057357	40065427	8070
C03	Bin-1825	5	40244376	40248551	4175
C03	Bin-1826	1	40340421	40340470	49
C03	Bin-1827	4	40373057	40384395	11338
C03	Bin-1828	1	40412021	40412070	49
C03	Bin-1829	1	40492643	40492692	49
C03	Bin-1830	1	40499412	40499461	49
C03	Bin-1831	1	44731458	44731507	49
C03	Bin-1832	2	49896025	50821996	925971
C03	Bin-1833	5	50874098	57059973	6185875
C03	Bin-1834	2	52114151	57028941	4914790
C03	Bin-1835	3	57215165	57245122	29957
C03	Bin-1836	21	57281385	57917332	635947
C03	Bin-1837	124	59522702	66758912	7236210
C03	Bin-1838	1	60167282	60167331	49
C03	Bin-1839	4	60496550	60585519	88969
C03	Bin-1840	1	60506658	60506707	49
C03	Bin-1841	11	60810960	61141934	330974
C03	Bin-1842	2	61195999	61196878	879
C03	Bin-1843	7	61215846	61294924	79078
C03	Bin-1844	2	61267137	61291043	23906
C03	Bin-1845	21	61350276	61466228	115952
C03	Bin-1846	1	61388961	61389010	49
C03	Bin-1847	2	61645667	61881656	235989
C03	Bin-1848	1	61867285	61867334	49
C03	Bin-1849	2	61918447	61958560	40113
C03	Bin-1850	2	62005873	62018601	12728
C03	Bin-1851	1	62038696	62038745	49
C03	Bin-1852	1	62072625	62072674	49
C03	Bin-1853	2	62075215	62075713	498
C03	Bin-1854	2	62387531	62387589	58
C03	Bin-1855	26	62427933	63644054	1216121
C03	Bin-1856	1	62611842	62611891	49
C03	Bin-1857	3	62857921	63398753	540832
C03	Bin-1858	62	63690818	64156359	465541
C03	Bin-1859	1	63731445	63731494	49
C03	Bin-1860	1	64064067	64064116	49
C03	Bin-1861	1	64165295	64165344	49
C03	Bin-1862	5	64188947	64268631	79684
C03	Bin-1863	19	64565432	64684953	119521
C03	Bin-1864	4	66083422	66088065	4643
C03	Bin-1865	2	66095947	66097552	1605
C03	Bin-1866	1	66268520	66268569	49
C03	Bin-1867	1	66725965	66726014	49
C03	Bin-1868	1	66852290	66852339	49
C03	Bin-1869	1	66870255	66870304	49
C03	Bin-1870	12	67042740	67251405	208665
C03	Bin-1871	1	67336954	67337003	49
C03	Bin-1872	2	67403906	67438489	34583
C03	Bin-1873	21	67773443	67887586	114143
C03	Bin-1874	21	67812980	68091408	278428
C03	Bin-1875	4	67874309	68061597	187288
C03	Bin-1876	32	69271610	69418675	147065
C03	Bin-1877	1	69582125	69582174	49
C03	Bin-1878	4	69676502	69748708	72206
C03	Bin-1879	1	69835497	69835546	49
C03	Bin-1880	1	69926225	69926274	49
C03	Bin-1881	1	70408701	70408750	49
C03	Bin-1882	1	70680269	70680318	49
C03	Bin-1883	2	73073055	73137702	64647
C03	Bin-1884	3	73486409	73625657	139248
C03	Bin-1885	31	73811433	74751438	940005
C03	Bin-1886	7	73813655	74173587	359932
C03	Bin-1887	1	74061737	74061786	49
C03	Bin-1888	1	74811438	74811487	49
C03	Bin-1889	1	74811985	74812034	49
C03	Bin-1890	1	74813252	74813301	49
C03	Bin-1891	1	74814018	74814067	49
C03	Bin-1892	1	74815123	74815172	49
C03	Bin-1893	1	75036448	75036497	49
C03	Bin-1894	1	75799497	75799546	49
C03	Bin-1895	4	75887195	76076043	188848
C04	Bin-1896	10	2532	1282670	1280138
C04	Bin-1897	6	26388	1868794	1842406
C04	Bin-1898	1	36347	36396	49
C04	Bin-1899	7	337912	596590	258678
C04	Bin-1900	2	599984	638775	38791
C04	Bin-1901	1	1201574	1201623	49
C04	Bin-1902	4	1383830	1429206	45376
C04	Bin-1903	3	1447992	1454358	6366
C04	Bin-1904	3	1986104	2085609	99505
C04	Bin-1905	2	1986961	1993781	6820
C04	Bin-1906	2	2120377	2129381	9004
C04	Bin-1907	1	2812131	2812180	49
C04	Bin-1908	5	2849922	2935239	85317
C04	Bin-1909	2	3398302	3400145	1843
C04	Bin-1910	3	3780612	3781104	492
C04	Bin-1911	1	3801677	3801726	49
C04	Bin-1912	1	3879338	3879387	49
C04	Bin-1913	1	4139488	4139537	49
C04	Bin-1914	2	4312732	4319751	7019
C04	Bin-1915	1	4409062	4409111	49
C04	Bin-1916	1	4454803	4454852	49
C04	Bin-1917	17	5056153	5277689	221536
C04	Bin-1918	2	5670121	5697960	27839
C04	Bin-1919	1	5709517	5709566	49
C04	Bin-1920	3	5809065	5816759	7694
C04	Bin-1921	5	5842125	6096040	253915
C04	Bin-1922	2	5978728	6105293	126565
C04	Bin-1923	1	6328104	6328153	49
C04	Bin-1924	3	6485196	6561695	76499
C04	Bin-1925	1	6499815	6499864	49
C04	Bin-1926	3	6572985	6613743	40758
C04	Bin-1927	1	6615852	6615901	49
C04	Bin-1928	1	7657385	7657434	49
C04	Bin-1929	2	7701416	7743105	41689
C04	Bin-1930	9	7927777	8167715	239938
C04	Bin-1931	1	8030660	8030709	49
C04	Bin-1932	1	8247632	8247681	49
C04	Bin-1933	1	8247921	8247970	49
C04	Bin-1934	4	8330028	8338184	8156
C04	Bin-1935	5	8594798	8638712	43914
C04	Bin-1936	5	8841424	8893185	51761
C04	Bin-1937	2	8992275	8992556	281
C04	Bin-1938	5	8992920	9011472	18552
C04	Bin-1939	2	9745268	9746455	1187
C04	Bin-1940	5	9935847	9988403	52556
C04	Bin-1941	1	10601625	10601674	49
C04	Bin-1942	10	10730529	10766613	36084
C04	Bin-1943	7	10835019	10928645	93626
C04	Bin-1944	5	11041408	11111953	70545
C04	Bin-1945	1	12615976	12616025	49
C04	Bin-1946	5	12631378	12720361	88983
C04	Bin-1947	12	13412049	13494559	82510
C04	Bin-1948	2	14388903	14488230	99327
C04	Bin-1949	1	14423754	14423803	49
C04	Bin-1950	3	15530881	15536300	5419
C04	Bin-1951	971	20582850	27358123	6775273
C04	Bin-1952	9	20603632	26493231	5889599
C04	Bin-1953	3	21667167	26482575	4815408
C04	Bin-1954	1	25109799	25109848	49
C04	Bin-1955	1	25602005	25602054	49
C04	Bin-1956	112	25838337	31488236	5649899
C04	Bin-1957	1	26479191	26479240	49
C04	Bin-1958	290	27368958	31493794	4124836
C04	Bin-1959	127	27395349	31491444	4096095
C04	Bin-1960	8	28043269	30888195	2844926
C04	Bin-1961	1	29776994	29777043	49
C04	Bin-1962	1	31322075	31322124	49
C04	Bin-1963	1	31326110	31326159	49
C04	Bin-1964	4	33815429	33867301	51872
C04	Bin-1965	2	35450625	35450743	118
C04	Bin-1966	6	35969293	36000283	30990
C04	Bin-1967	15	37420768	37675329	254561
C04	Bin-1968	1	37607691	37607740	49
C04	Bin-1969	2	37863760	37872278	8518
C04	Bin-1970	14	40115844	40272590	156746
C04	Bin-1971	12	40397449	40438322	40873
C04	Bin-1972	109	41413999	42239722	825723
C04	Bin-1973	1	41506505	41506554	49
C04	Bin-1974	2	42468179	42771490	303311
C04	Bin-1975	2	42902944	42914097	11153
C04	Bin-1976	6	44847913	44883038	35125
C04	Bin-1977	6	45956792	45970473	13681
C04	Bin-1978	2	46091850	46127178	35328
C04	Bin-1979	1	46242045	46242094	49
C04	Bin-1980	1	47296028	47296077	49
C04	Bin-1981	2	47588418	47600076	11658
C04	Bin-1982	7	48050558	48100730	50172
C04	Bin-1983	2	48197779	48212279	14500
C04	Bin-1984	5	48478327	48573352	95025
C04	Bin-1985	1	48541398	48541447	49
C04	Bin-1986	5	48785454	48866855	81401
C04	Bin-1987	25	50351446	50833871	482425
C04	Bin-1988	12	54958194	55308732	350538
C04	Bin-1989	1	55601619	55601668	49
C04	Bin-1990	1	56374223	56374272	49
C04	Bin-1991	3	58219383	58227446	8063
C04	Bin-1992	1	58669897	58669946	49
C04	Bin-1993	3	59329390	59353975	24585
C04	Bin-1994	2	59416263	59461147	44884
C04	Bin-1995	30	60577203	60835590	258387
C04	Bin-1996	1	61289394	61289443	49
C04	Bin-1997	1	61417514	61417563	49
C04	Bin-1998	1	61904733	61904782	49
[truncated: 524 more rows]

## Sheet: Table S3
Table S3 – Identified COs in the KN DH population.
CO name	CHR.	Line	CO length (bp)	CO position (bp)
CO-1	A01	QT003	240685	3604346
CO-2	A02	QT003	26214	7168969
CO-3	A03	QT003	21232	20866891
CO-4	A04	QT003	25866	18008731
CO-5	A06	QT003	1944	27013373
CO-6	A07	QT003	7251	17954215
CO-7	A08	QT003	19527	17179694
CO-8	C01	QT003	37476	2837082
CO-9	C03	QT003	273015	6846138
CO-10	C03	QT003	83137	70765058
CO-11	C04	QT003	195258	58669897
CO-12	C04	QT003	76789	62031613
CO-13	C04	QT003	22958	62206377
CO-14	C04	QT003	21668	62298937
CO-15	C04	QT003	5942	62400802
CO-16	C04	QT003	5424	62410774
CO-17	C04	QT003	75845	62987763
CO-18	C05	QT003	164904	52554364
CO-19	C06	QT003	269183	31879056
CO-20	C09	QT003	19449	9852347
CO-21	A01	QT004	67396	28298132
CO-22	A02	QT004	40228	7195183
CO-23	A02	QT004	28239	30756220
CO-24	A03	QT004	35237	12447343
CO-25	A06	QT004	28713	3816438
CO-26	A06	QT004	49805	25168829
CO-27	A09	QT004	5434	1073958
CO-28	A10	QT004	13018	921839
CO-29	A10	QT004	11732	20696374
CO-30	C02	QT004	125518	4581350
CO-31	C02	QT004	35676	63075735
CO-32	C02	QT004	139	63794913
CO-33	C03	QT004	229595	10402046
CO-34	C03	QT004	138456	19590993
CO-35	C03	QT004	21788	39994223
CO-36	C04	QT004	145563	40913776
CO-37	C04	QT004	55992	55414980
CO-38	C04	QT004	76789	62031613
CO-39	C04	QT004	22958	62206377
CO-40	C05	QT004	353	52504734
CO-41	C05	QT004	512	52839222
CO-42	C07	QT004	195115	52323808
CO-43	C08	QT004	19979	31463129
CO-44	C09	QT004	53867	56955433
CO-45	A01	QT005	10828	5187595
CO-46	A02	QT005	16916	7509130
CO-47	A02	QT005	576336	18680733
CO-48	A03	QT005	5275	9106151
CO-49	A03	QT005	33149	23648269
CO-50	A04	QT005	37351	16191201
CO-51	A05	QT005	84839	3301142
CO-52	A05	QT005	44212	21781392
CO-53	A06	QT005	4098	28137708
CO-54	A07	QT005	11181	21194468
CO-55	A10	QT005	32433	19769661
CO-56	C02	QT005	389456	267049
CO-57	C02	QT005	35676	63075735
CO-58	C03	QT005	32848	5796623
CO-59	C03	QT005	73658	8587456
CO-60	C04	QT005	16209	179237
CO-61	C04	QT005	439048	754336
CO-62	C04	QT005	185960	2357103
CO-63	C04	QT005	142321	64087524
CO-64	C05	QT005	81131	1499285
CO-65	C05	QT005	215497	51648250
CO-66	C06	QT005	43857	6176127
CO-67	C06	QT005	2790713	11443794
CO-68	C09	QT005	63769	1513347
CO-69	A01	QT006	24684	4397105
CO-70	A01	QT006	5556	7003178
CO-71	A06	QT006	8078	3679491
CO-72	A06	QT006	42804	25828179
CO-73	A09	QT006	278571	34289580
CO-74	A10	QT006	14994	17633619
CO-75	C01	QT006	136774	1039065
CO-76	C02	QT006	38263	3721969
CO-77	C03	QT006	43690	25252304
CO-78	C04	QT006	353683	35615610
CO-79	C05	QT006	553188	39051632
CO-80	C06	QT006	100910	29780666
CO-81	C07	QT006	62461	50592070
CO-82	A03	QT007	35006	16393221
CO-83	A03	QT007	123336	18098487
CO-84	A05	QT007	41606	21679654
CO-85	A06	QT007	155669	8108170
CO-86	A06	QT007	53033	27073616
CO-87	A07	QT007	37754	14278722
CO-88	A09	QT007	41238	33847085
CO-89	A10	QT007	2938	14198305
CO-90	C01	QT007	25953	1599327
CO-91	C01	QT007	230923	9950901
CO-92	C03	QT007	27302	4073634
CO-93	C04	QT007	16209	179237
CO-94	C04	QT007	439048	754336
CO-95	C04	QT007	236918	9290981
CO-96	C05	QT007	44043	3976371
CO-97	C09	QT007	20767	49988657
CO-98	A04	QT008	42725	18862597
CO-99	A06	QT008	20960	2598629
CO-100	A06	QT008	100759	23632912
CO-101	A07	QT008	24469	24497972
CO-102	A08	QT008	62166	19569960
CO-103	A09	QT008	71118	1642955
CO-104	A10	QT008	2346	1599691
CO-105	C01	QT008	307192	3699142
CO-106	C02	QT008	134893	2086406
CO-107	C02	QT008	273624	5700024
CO-108	C02	QT008	73047	59864362
CO-109	C03	QT008	39938	3131769
CO-110	C03	QT008	25885	25176107
CO-111	C04	QT008	246171	5338625
CO-112	C04	QT008	66191	55348789
CO-113	C04	QT008	109910	61289443
CO-114	C05	QT008	100436	7752959
CO-115	C05	QT008	83830	48899309
CO-116	C08	QT008	731167	24855915
CO-117	C09	QT008	69991	55548330
CO-118	A01	QT009	83164	3852848
CO-119	A02	QT009	25846	29478095
CO-120	A03	QT009	40346	24824233
CO-121	A06	QT009	6338	3944941
CO-122	A07	QT009	979	24496993
CO-123	A07	QT009	141694	25562215
CO-124	A09	QT009	43166	6176023
CO-125	A09	QT009	39949	10896257
CO-126	A09	QT009	216969	28966040
CO-127	A10	QT009	16239	19236257
CO-128	C01	QT009	8389	3634225
CO-129	C03	QT009	20582	7273233
CO-130	C03	QT009	1598	37241777
CO-131	C04	QT009	63772	47875939
CO-132	C05	QT009	17616	52487118
CO-133	C05	QT009	17501	52719268
CO-134	C06	QT009	100910	29780666
CO-135	C07	QT009	41205	45777817
CO-136	C08	QT009	51878	39767886
CO-137	C09	QT009	2843	23009211
CO-138	C09	QT009	53867	56955433
CO-139	A01	QT010	83164	3852848
CO-140	A02	QT010	25846	29478095
CO-141	A03	QT010	40346	24824233
CO-142	A06	QT010	6338	3944941
CO-143	A07	QT010	24469	24497972
CO-144	A07	QT010	123234	25421087
CO-145	A08	QT010	22081	22398673
CO-146	A09	QT010	8137	1793645
CO-147	A09	QT010	102382	10941763
CO-148	A09	QT010	216969	28966040
CO-149	A10	QT010	16239	19236257
CO-150	C01	QT010	8389	3634225
CO-151	C03	QT010	20582	7273233
CO-152	C03	QT010	22930	37396638
CO-153	C04	QT010	63772	47875939
CO-154	C06	QT010	100910	29780666
CO-155	C07	QT010	41205	45777817
CO-156	C08	QT010	51878	39767886
CO-157	C09	QT010	19076	22990135
CO-158	C09	QT010	53867	56955433
CO-159	A01	QT011	29096	5408732
CO-160	A02	QT011	12465	8774223
CO-161	A03	QT011	22843	10671201
CO-162	A03	QT011	3728	22936628
CO-163	A10	QT011	6559	21243374
CO-164	C03	QT011	26188	4490818
CO-165	C03	QT011	305178	71521477
CO-166	C04	QT011	45	3551377
CO-167	C04	QT011	108984	55488949
CO-168	C04	QT011	76789	62031613
CO-169	C04	QT011	22958	62206377
CO-170	C04	QT011	21668	62298937
CO-171	C04	QT011	114378	66110137
CO-172	C05	QT011	144	3013622
CO-173	C08	QT011	208	24855707
CO-174	C09	QT011	205447	7523734
CO-175	A02	QT014	52439	4772841
CO-176	A03	QT014	5283	15784992
CO-177	A05	QT014	27671	2216778
CO-178	A06	QT014	16852	27590746
CO-179	A07	QT014	22328	20839024
CO-180	A10	QT014	370	16071967
CO-181	C01	QT014	23366	12893647
CO-182	C03	QT014	110797	1275542
CO-183	C03	QT014	138456	19590993
CO-184	C04	QT014	16209	179237
CO-185	C04	QT014	439048	754336
CO-186	C04	QT014	64537	4344574
CO-187	C04	QT014	246171	5338625
CO-188	C04	QT014	1162	61912777
CO-189	C04	QT014	76789	62031613
CO-190	C04	QT014	22958	62206377
CO-191	C04	QT014	21668	62298937
CO-192	C05	QT014	1192	44782840
CO-193	C06	QT014	97208	47577669
CO-194	C07	QT014	4828	54399460
CO-195	C09	QT014	166941	14841894
CO-196	A01	QT015	10655	5065219
CO-197	A03	QT015	3771	19397349
CO-198	A06	QT015	6797	23798041
CO-199	A07	QT015	136	11529778
CO-200	A10	QT015	5610	16595461
CO-201	C02	QT015	47467	3286631
CO-202	C02	QT015	99309	18271833
CO-203	C03	QT015	27503	3784752
CO-204	C04	QT015	74770	49162738
CO-205	C04	QT015	66191	55348789
CO-206	C04	QT015	76789	62031613
CO-207	C04	QT015	22958	62206377
CO-208	C04	QT015	21668	62298937
CO-209	C04	QT015	10228	65231185
CO-210	C05	QT015	221611	10220263
CO-211	C05	QT015	122814	48446331
CO-212	C05	QT015	353	52504734
CO-213	C05	QT015	164904	52554364
CO-214	C07	QT015	13037	32341159
CO-215	C08	QT015	2117	44998838
CO-216	C09	QT015	149313	58925858
CO-217	A01	QT016	24684	4397105
CO-218	A01	QT016	5556	7003178
CO-219	A02	QT016	9069	32393840
CO-220	A06	QT016	8078	3679491
CO-221	A06	QT016	42804	25828179
CO-222	A09	QT016	197653	34014266
CO-223	A10	QT016	14994	17633619
CO-224	C01	QT016	136774	1039065
CO-225	C02	QT016	63152	3658817
CO-226	C03	QT016	43690	25252304
CO-227	C04	QT016	155257	35450792
CO-228	C05	QT016	216841	38834791
CO-229	C06	QT016	167933	30632626
CO-230	C07	QT016	61696	51744323
CO-231	A03	QT017	27049	20181509
CO-232	A04	QT017	13657	19888942
CO-233	A06	QT017	9606	3217058
CO-234	A06	QT017	25958	4291811
CO-235	A06	QT017	876	22169340
CO-236	A06	QT017	286715	28791573
CO-237	A08	QT017	43513	21466596
CO-238	A09	QT017	23410	12698681
CO-239	A09	QT017	73662	29968296
CO-240	A09	QT017	278571	34289580
CO-241	A09	QT017	55573	37089687
CO-242	A09	QT017	3010	38197642
CO-243	A10	QT017	11732	20696374
CO-244	C01	QT017	37476	2837082
CO-245	C01	QT017	32586	3550687
CO-246	C01	QT017	21170	19284667
CO-247	C01	QT017	22674	44586369
CO-248	C01	QT017	13332	46397156
CO-249	C01	QT017	58131	46650154
CO-250	C02	QT017	2649	4961155
CO-251	C02	QT017	20955	63054780
CO-252	C03	QT017	20099	993352
CO-253	C03	QT017	120472	58790996
CO-254	C04	QT017	108984	55488949
CO-255	C04	QT017	109910	61289443
CO-256	C04	QT017	463	61913939
CO-257	C04	QT017	76789	62031613
CO-258	C04	QT017	22958	62206377
CO-259	C04	QT017	21668	62298937
CO-260	C05	QT017	223951	8230393
CO-261	C07	QT017	7172	39294043
CO-262	C07	QT017	625	42133760
CO-263	C07	QT017	112	42137647
CO-264	C07	QT017	33381	48398418
CO-265	C07	QT017	2572	54698099
CO-266	C08	QT017	46645	48794874
CO-267	C09	QT017	36266	56469120
CO-268	A01	QT018	790609	31682842
CO-269	A02	QT018	4925	7406994
CO-270	A03	QT018	9580	2562398
CO-271	A03	QT018	17192	3127714
CO-272	A06	QT018	23715	27760832
CO-273	A07	QT018	8162	16007048
CO-274	A09	QT018	16874	35874814
CO-275	C01	QT018	7614	3595534
CO-276	C02	QT018	181140	2487167
CO-277	C02	QT018	129630	55824548
CO-278	C04	QT018	113598	8709945
CO-279	C04	QT018	29263	45481867
CO-280	C07	QT018	38609	33568173
CO-281	C07	QT018	296	56961148
CO-282	A02	QT019	108498	529210
CO-283	A03	QT019	9814	7728795
CO-284	A04	QT019	12858	1832898
CO-285	A06	QT019	46019	4022203
CO-286	A06	QT019	17910	24485778
CO-287	A06	QT019	53033	27073616
CO-288	A07	QT019	42	1330063
CO-289	A07	QT019	28561	18498584
CO-290	A09	QT019	19434	17433994
CO-291	C01	QT019	127307	8493862
CO-292	C02	QT019	246123	4068547
CO-293	C02	QT019	119861	7040138
CO-294	C02	QT019	26664	7591641
CO-295	C03	QT019	2586	8409457
CO-296	C03	QT019	40851	21667346
CO-297	C03	QT019	42680	27478690
CO-298	C03	QT019	53278	41461366
CO-299	C03	QT019	38421	76087524
CO-300	C04	QT019	199989	51577747
CO-301	C05	QT019	64422	4589962
CO-302	C05	QT019	10870	52887934
CO-303	C05	QT019	3039	53047424
CO-304	C06	QT019	57235	7595470
CO-305	C06	QT019	180523	11036947
CO-306	C07	QT019	213653	33843838
CO-307	C07	QT019	9345	53798775
CO-308	A01	QT020	16140	1699515
CO-309	A01	QT020	23423	7075807
CO-310	A02	QT020	576336	18680733
CO-311	A02	QT020	114144	30086449
CO-312	A03	QT020	12166	19239387
CO-313	A04	QT020	1925	711326
CO-314	A04	QT020	734	845327
CO-315	A04	QT020	2971	2125313
CO-316	A04	QT020	3212	2169558
CO-317	A04	QT020	11327	3348107
CO-318	A04	QT020	26205	3983440
CO-319	A04	QT020	95783	4161035
CO-320	A04	QT020	29237	5059250
CO-321	A04	QT020	6051	11951428
CO-322	A04	QT020	12997	12780437
CO-323	A04	QT020	26820	20147105
CO-324	A04	QT020	7716	20713087
CO-325	A06	QT020	58674	5522276
CO-326	A06	QT020	113124	6444495
CO-327	A06	QT020	29312	7210120
CO-328	A06	QT020	21250	7382570
CO-329	A07	QT020	3674	15900020
CO-330	A07	QT020	9806	15994527
CO-331	A07	QT020	12597	16843600
CO-332	A07	QT020	2512	16878435
CO-333	A07	QT020	13017	17395005
CO-334	A09	QT020	15488	1058470
CO-335	A09	QT020	1034844	27931196
CO-336	A10	QT020	14899	1674201
CO-337	A10	QT020	23875	18236901
CO-338	C01	QT020	13111	571672
CO-339	C01	QT020	14776	3365011
CO-340	C02	QT020	2649	4961155
CO-341	C02	QT020	29335	60968575
CO-342	C03	QT020	14592	2182110
CO-343	C03	QT020	144569	2401261
CO-344	C03	QT020	14442	25444524
CO-345	C03	QT020	64598	73073055
CO-346	C04	QT020	16209	179237
CO-347	C04	QT020	439048	754336
CO-348	C04	QT020	2585	55255264
CO-349	C04	QT020	5424	62410774
CO-350	C05	QT020	12877	54753394
CO-351	C06	QT020	180523	11036947
CO-352	C09	QT020	19076	22990135
CO-353	A01	QT021	19524	2885189
CO-354	A02	QT021	66291	2416596
CO-355	A02	QT021	80809	4683992
CO-356	A05	QT021	27997	1424324
CO-357	A05	QT021	7992	22227150
CO-358	A07	QT021	81626	20085817
CO-359	A08	QT021	16007	21756166
CO-360	A09	QT021	67634	5095874
CO-361	A10	QT021	20473	17093604
CO-362	C04	QT021	16209	179237
CO-363	C04	QT021	439048	754336
CO-364	C04	QT021	66533	1282719
CO-365	C04	QT021	117261	1868843
CO-366	C04	QT021	24872	4319702
CO-367	C07	QT021	180580	40929210
CO-368	C07	QT021	54551	57671436
CO-369	A01	QT022	19524	2885189
CO-370	A01	QT022	72921	21303445
CO-371	A01	QT022	5033	21431555
CO-372	A01	QT022	22896	27098668
CO-373	A02	QT022	92309	28564509
CO-374	A03	QT022	59018	9213076
CO-375	A04	QT022	42725	18862597
CO-376	A05	QT022	15542	4387499
CO-377	A06	QT022	31739	6785560
CO-378	A06	QT022	4456	27518552
CO-379	A07	QT022	1131	15712698
CO-380	A09	QT022	45452	38483861
CO-381	A10	QT022	39386	458812
CO-382	A10	QT022	72635	647566
CO-383	A10	QT022	9158	2201284
CO-384	A10	QT022	6391	2996482
CO-385	C02	QT022	41757	60281999
CO-386	C03	QT022	15177	5036467
CO-387	C03	QT022	36644	12897427
CO-388	C04	QT022	16209	179237
CO-389	C04	QT022	439048	754336
CO-390	C04	QT022	24872	4319702
CO-391	C04	QT022	246171	5338625
CO-392	C04	QT022	47315	59353926
CO-393	C05	QT022	85802	53645825
CO-394	C07	QT022	2108	41798513
CO-395	C07	QT022	31480	56292531
CO-396	A02	QT024	80809	4683992
CO-397	A03	QT024	67	7738609
CO-398	A04	QT024	5912	1826986
CO-399	A06	QT024	46019	4022203
CO-400	A06	QT024	17910	24485778
CO-401	A06	QT024	53033	27073616
CO-402	A07	QT024	162	1330406
CO-403	A07	QT024	14446	18562785
CO-404	A09	QT024	19434	17433994
CO-405	C01	QT024	127307	8493862
CO-406	C02	QT024	246123	4068547
CO-407	C03	QT024	37318	8190170
CO-408	C03	QT024	10510	21999569
CO-409	C03	QT024	42680	27478690
CO-410	C03	QT024	18472	40685914
CO-411	C04	QT024	41065	52191384
CO-412	C05	QT024	64422	4589962
CO-413	C06	QT024	63445	7652705
CO-414	C06	QT024	180523	11036947
CO-415	C07	QT024	38609	33568173
CO-416	C07	QT024	9345	53798775
CO-417	A02	QT024	108498	529210
CO-418	A01	QT025	59204	2788817
CO-419	A08	QT025	45565	22085199
CO-420	A09	QT025	6758	13976771
CO-421	C01	QT025	59954	2776650
CO-422	C01	QT025	19084	48533509
CO-423	C03	QT025	15312	2141730
CO-424	C03	QT025	24701	18429744
CO-425	C03	QT025	833944	38654928
CO-426	C04	QT025	616264	11364092
CO-427	C04	QT025	74770	49162738
CO-428	C04	QT025	66191	55348789
CO-429	C04	QT025	5497	62328636
CO-430	C05	QT025	74738	43994971
CO-431	C06	QT025	100910	29780666
CO-432	C08	QT025	663787	26107780
CO-433	C09	QT025	272139	23831279
CO-434	A02	QT026	9358	12393328
CO-435	A02	QT026	114144	30086449
CO-436	A03	QT026	13112	11887362
CO-437	A03	QT026	13899	20587180
CO-438	A03	QT026	7172	21396209
CO-439	A07	QT026	32070	18100954
CO-440	A08	QT026	15159	16003989
CO-441	A08	QT026	47488	22485192
CO-442	A09	QT026	8137	1793645
CO-443	A10	QT026	6113	16923268
CO-444	C01	QT026	23047	4184598
CO-445	C01	QT026	52806	13073263
CO-446	C03	QT026	13596	26591050
CO-447	C05	QT026	81131	1499285
CO-448	C06	QT026	13504	7963150
CO-449	C06	QT026	180523	11036947
CO-450	C07	QT026	196343	42430772
CO-451	C09	QT026	493026	13580163
CO-452	A03	QT030	10470	22841286
CO-453	A04	QT030	22015	16981346
CO-454	A06	QT030	3631	22170216
CO-455	A07	QT030	8180	20292455
CO-456	A08	QT030	13867	18398045
CO-457	A09	QT030	23410	12698681
CO-458	A10	QT030	19816	17241783
CO-459	C03	QT030	28680	1013707
CO-460	C03	QT030	114166	58676830
CO-461	C04	QT030	616264	11364092
CO-462	C04	QT030	5497	62328636
CO-463	C07	QT030	238777	46798299
CO-464	A01	QT031	10162	8795995
CO-465	A02	QT031	14259	3495481
CO-466	A02	QT031	52439	4772841
CO-467	A03	QT031	28234	22437464
CO-468	A04	QT031	67298	22047843
CO-469	A05	QT031	6848	5555356
CO-470	A05	QT031	30771	21871604
CO-471	A06	QT031	239051	28428599
CO-472	A07	QT031	8180	20292455
CO-473	A09	QT031	28244	34814324
CO-474	A09	QT031	49011	41179450
CO-475	A10	QT031	25681	17030497
CO-476	C01	QT031	22674	44586369
CO-477	C03	QT031	55200	60600093
CO-478	C05	QT031	206955	7508067
CO-479	C05	QT031	479479	44784032
CO-480	C06	QT031	37866	6730687
CO-481	C06	QT031	180523	11036947
CO-482	C07	QT031	308282	38862866
CO-483	C08	QT031	15585	36399376
CO-484	C08	QT031	35508	49390602
CO-485	C09	QT031	493026	13580163
CO-486	C09	QT031	63335	50243901
CO-487	A01	QT032	10162	8795995
CO-488	A02	QT032	14259	3495481
CO-489	A02	QT032	52439	4772841
CO-490	A03	QT032	3824	22467365
CO-491	A04	QT032	1255	22198901
CO-492	A05	QT032	6848	5555356
CO-493	A05	QT032	30570	21588326
CO-494	A06	QT032	239051	28428599
CO-495	A07	QT032	16693	20325373
CO-496	A09	QT032	28244	34814324
CO-497	A09	QT032	4127	41098564
CO-498	A10	QT032	25681	17030497
CO-499	C01	QT032	22674	44586369
CO-500	C03	QT032	79990	60665247
CO-501	C05	QT032	206955	7508067
CO-502	C05	QT032	47867	44091533
CO-503	C06	QT032	37866	6730687
CO-504	C06	QT032	180523	11036947
CO-505	C07	QT032	33269	39567483
CO-506	C08	QT032	15585	36399376
CO-507	C08	QT032	5429	49597309
CO-508	C09	QT032	493026	13580163
CO-509	C09	QT032	63335	50243901
CO-510	A02	QT033	114144	30086449
CO-511	A03	QT033	114543	3737462
CO-512	A03	QT033	15223	8406706
CO-513	A05	QT033	48450	3695119
CO-514	A06	QT033	24773	2050774
CO-515	A06	QT033	11964	20891715
CO-516	A08	QT033	1993	11873067
CO-517	A08	QT033	22081	22398673
CO-518	C01	QT033	14466	48519043
CO-519	C02	QT033	161875	3124756
CO-520	C03	QT033	53847	3334138
CO-521	C03	QT033	10510	21999569
CO-522	C04	QT033	19514	6988600
CO-523	C04	QT033	29263	45481867
CO-524	C04	QT033	236769	58979056
CO-525	C04	QT033	5424	62410774
CO-526	C05	QT033	64422	4589962
CO-527	C07	QT033	7930	44647584
CO-528	C09	QT033	226894	5667731
CO-529	C09	QT033	204146	22069193
CO-530	A01	QT034	8096	6265501
CO-531	A02	QT034	33255	5028318
CO-532	A02	QT034	27358	32747417
CO-533	A03	QT034	7462	3056574
CO-534	A03	QT034	23134	11555419
CO-535	A03	QT034	10062	27953906
CO-536	A05	QT034	10657	1079547
CO-537	A06	QT034	94671	22621328
CO-538	A07	QT034	30913	19678441
CO-539	A08	QT034	33785	14130770
CO-540	A08	QT034	4207	18196669
CO-541	A09	QT034	75339	16903866
CO-542	A10	QT034	29618	16817702
CO-543	C01	QT034	48662	47754143
CO-544	C03	QT034	144569	2401261
CO-545	C03	QT034	48864	23966779
CO-546	C03	QT034	72082	36564205
CO-547	C06	QT034	69529	29881576
CO-548	C07	QT034	5669	44458303
CO-549	C07	QT034	425569	47920072
CO-550	C09	QT034	49626	55498704
CO-551	A01	QT035	10372	6253006
CO-552	A02	QT035	80809	4683992
CO-553	A03	QT035	26133	3144906
CO-554	A03	QT035	23134	11555419
CO-555	A03	QT035	10062	27953906
CO-556	A05	QT035	6519	1067937
CO-557	A06	QT035	94671	22621328
CO-558	A07	QT035	42777	19709354
CO-559	A08	QT035	33785	14130770
CO-560	A08	QT035	9839	17800862
CO-561	A09	QT035	75339	16903866
CO-562	A10	QT035	29618	16817702
CO-563	C01	QT035	171003	47583140
CO-564	C02	QT035	119861	7040138
CO-565	C02	QT035	15725	8568669
CO-566	C03	QT035	144569	2401261
CO-567	C03	QT035	48864	23966779
CO-568	C03	QT035	72082	36564205
CO-569	C06	QT035	85940	29951105
CO-570	C07	QT035	5669	44458303
CO-571	C07	QT035	425569	47920072
CO-572	C09	QT035	49626	55498704
CO-573	A02	QT036	15652	10145852
CO-574	A04	QT036	198495	10985009
CO-575	A05	QT036	120907	14919698
CO-576	A06	QT036	105	27714526
CO-577	A07	QT036	417	15611814
CO-578	A09	QT036	9329	6142382
CO-579	A10	QT036	12812	17302967
CO-580	C01	QT036	14888	2753258
CO-581	C01	QT036	11257	13998269
CO-582	C03	QT036	25533	10172938
CO-583	C03	QT036	12567	34939023
CO-584	C03	QT036	17965	66852290
CO-585	C04	QT036	113934	46128160
CO-586	C04	QT036	66191	55348789
CO-587	C04	QT036	5497	62328636
CO-588	C05	QT036	5500	3458319
CO-589	C07	QT036	45527	50688576
CO-590	C08	QT036	141650	32816856
CO-591	C09	QT036	55203	22646310
CO-592	A01	QT037	19860	4163326
CO-593	A01	QT037	7288	26784012
CO-594	A02	QT037	58036	1188319
CO-595	A02	QT037	20043	1776157
CO-596	A03	QT037	114543	3737462
CO-597	A03	QT037	35004	17077596
CO-598	A04	QT037	67298	22047843
CO-599	A05	QT037	14830	1096355
CO-600	A06	QT037	12945	3367799
CO-601	A06	QT037	140923	22002413
CO-602	A08	QT037	43513	21466596
CO-603	A09	QT037	31126	39698556
CO-604	A10	QT037	5359	19053335
CO-605	C01	QT037	127307	8493862
CO-606	C01	QT037	492	16881343
CO-607	C02	QT037	58615	1693559
CO-608	C02	QT037	70293	59232975
CO-609	C03	QT037	134178	9609366
CO-610	C03	QT037	138288	28231878
CO-611	C03	QT037	74286	72661924
CO-612	C05	QT037	42423	6387612
CO-613	C06	QT037	41101	27498238
CO-614	C07	QT037	60225	45046814
CO-615	C08	QT037	14158	38499241
CO-616	C09	QT037	23781	59988575
CO-617	A01	QT038	59204	2788817
CO-618	A02	QT038	40228	7195183
CO-619	A03	QT038	47995	3424667
CO-620	A04	QT038	110546	13601684
CO-621	A06	QT038	13412	3611782
CO-622	A09	QT038	20079	36826734
CO-623	C01	QT038	67305	6328311
CO-624	C02	QT038	29386	62779106
CO-625	C03	QT038	4117	40407904
CO-626	C04	QT038	1109	8246572
CO-627	C04	QT038	40476	58886437
CO-628	C05	QT038	42423	6387612
CO-629	C05	QT038	417010	47985263
CO-630	C06	QT038	37866	6730687
CO-631	C06	QT038	180523	11036947
CO-632	C07	QT038	17795	31584364
CO-633	C08	QT038	7999	30246569
CO-634	C09	QT038	126227	54216852
CO-635	A02	QT039	80809	4683992
CO-636	A03	QT039	5283	15784992
CO-637	A05	QT039	4568	2244449
CO-638	A06	QT039	16852	27590746
CO-639	A07	QT039	13402	21294714
CO-640	A10	QT039	46107	16072337
CO-641	C01	QT039	27120	13004029
CO-642	C03	QT039	110797	1275542
CO-643	C03	QT039	138456	19590993
CO-644	C04	QT039	16209	179237
CO-645	C04	QT039	439048	754336
CO-646	C04	QT039	66533	1282719
CO-647	C04	QT039	117261	1868843
CO-648	C04	QT039	64537	4344574
CO-649	C04	QT039	246171	5338625
CO-650	C04	QT039	1162	61912777
CO-651	C04	QT039	76789	62031613
CO-652	C04	QT039	22958	62206377
CO-653	C04	QT039	5497	62328636
CO-654	C05	QT039	47867	44091533
CO-655	C05	QT039	17616	52487118
CO-656	C05	QT039	164904	52554364
CO-657	C06	QT039	20034	47674877
CO-658	C07	QT039	8665	54491932
CO-659	C09	QT039	192395	15068038
CO-660	A01	QT040	14275	8569633
CO-661	A03	QT040	40130	3087340
CO-662	A03	QT040	24068	20708739
CO-663	A04	QT040	10820	16895253
CO-664	A05	QT040	95315	7440671
CO-665	A06	QT040	33931	4139246
CO-666	A06	QT040	2708	24525758
CO-667	A07	QT040	45757	14327568
CO-668	A07	QT040	16367	18062518
CO-669	A08	QT040	27302	16276398
CO-670	A10	QT040	17574	20935373
CO-671	C03	QT040	120472	58790996
CO-672	C04	QT040	16209	179237
CO-673	C04	QT040	439048	754336
CO-674	C04	QT040	66533	1282719
CO-675	C04	QT040	117261	1868843
CO-676	C04	QT040	64537	4344574
CO-677	C04	QT040	246171	5338625
CO-678	C04	QT040	50764	17081656
CO-679	C04	QT040	55946	38973499
CO-680	C04	QT040	66191	55348789
CO-681	C04	QT040	76789	62031613
CO-682	C04	QT040	22958	62206377
CO-683	C04	QT040	5497	62328636
CO-684	C05	QT040	410	3404978
CO-685	C05	QT040	159	52505087
CO-686	C05	QT040	164904	52554364
CO-687	C06	QT040	6229	7769436
CO-688	C06	QT040	180523	11036947
CO-689	C09	QT040	106	58831488
CO-690	A02	QT041	114144	30086449
CO-691	A04	QT041	12504	21491274
CO-692	A10	QT041	6142	20426849
CO-693	C01	QT041	60828	4680481
CO-694	C02	QT041	12072	62007907
CO-695	C03	QT041	470	24357191
CO-696	C04	QT041	40476	58886437
CO-697	C04	QT041	76789	62031613
CO-698	C04	QT041	22958	62206377
CO-699	C04	QT041	5497	62328636
CO-700	C04	QT041	1427	65225956
CO-701	A02	QT042	114144	30086449
CO-702	A04	QT042	9415	21457907
CO-703	A10	QT042	6142	20426849
CO-704	C01	QT042	587	4660853
CO-705	C02	QT042	12072	62007907
CO-706	C03	QT042	25939	24331252
CO-707	C04	QT042	236769	58979056
CO-708	C04	QT042	76789	62031613
CO-709	C04	QT042	22958	62206377
CO-710	C04	QT042	21668	62298937
CO-711	C04	QT042	1427	65225956
CO-712	A01	QT043	2682	7099230
CO-713	A02	QT043	51468	14024924
CO-714	A03	QT043	12166	19239387
CO-715	A05	QT043	1115	2881088
CO-716	A06	QT043	29312	7210120
CO-717	A06	QT043	46895	7468711
CO-718	A07	QT043	1711	13979345
CO-719	A09	QT043	20703	31083774
CO-720	A10	QT043	23395	1738427
CO-721	A10	QT043	20548	18792744
CO-722	C01	QT043	13111	571672
CO-723	C02	QT043	29335	60968575
CO-724	C03	QT043	38502	2593796
CO-725	C03	QT043	30464	25458966
CO-726	C04	QT043	16209	179237
CO-727	C04	QT043	439048	754336
CO-728	C04	QT043	66533	1282719
CO-729	C04	QT043	117261	1868843
CO-730	C04	QT043	45	3551377
CO-731	C04	QT043	27602	64389136
CO-732	C05	QT043	21537	2084123
CO-733	C05	QT043	82308	53534684
CO-734	C07	QT043	26	40061013
CO-735	C07	QT043	461	55149904
CO-736	C08	QT043	2117	44998838
CO-737	A01	QT044	16140	1699515
CO-738	A01	QT044	52783	11254072
CO-739	A02	QT044	58036	1188319
CO-740	A02	QT044	52439	4772841
CO-741	A02	QT044	114144	30086449
CO-742	A06	QT044	9740	4264185
CO-743	A06	QT044	784	6239687
CO-744	A07	QT044	25690	17585353
CO-745	A08	QT044	47488	22485192
CO-746	A09	QT044	27511	33771081
CO-747	A10	QT044	8823	17996973
CO-748	C01	QT044	478	2836604
CO-749	C02	QT044	42621	5086444
CO-750	C02	QT044	113715	62596892
CO-751	C03	QT044	73658	8587456
CO-752	C03	QT044	81072	71925675
CO-753	C04	QT044	4819	4238840
CO-754	C04	QT044	66191	55348789
CO-755	C04	QT044	76789	62031613
CO-756	C04	QT044	22958	62206377
CO-757	C04	QT044	5497	62328636
CO-758	C05	QT044	81131	1499285
CO-759	C05	QT044	14005	4654384
CO-760	C05	QT044	159	52505087
CO-761	C05	QT044	71835	52767387
CO-762	C06	QT044	180523	11036947
CO-763	C07	QT044	3878	55696180
CO-764	C08	QT044	202496	25846551
CO-765	C09	QT044	16250	58814507
CO-766	A01	QT045	23430	28489196
CO-767	A02	QT045	5756	3245080
CO-768	A02	QT045	80809	4683992
CO-769	A03	QT045	12388	26454871
CO-770	A04	QT045	17713	20093034
CO-771	A06	QT045	17840	3273834
CO-772	A06	QT045	239051	28428599
CO-773	A07	QT045	10122	12850896
CO-774	A09	QT045	112469	5741645
CO-775	A09	QT045	23093	17318941
CO-776	C01	QT045	187990	10217952
CO-777	C02	QT045	113715	62596892
CO-778	C03	QT045	31305	73706310
CO-779	C04	QT045	10411	8697317
CO-780	C05	QT045	104022	2416496
CO-781	C06	QT045	36691	48622323
CO-782	C08	QT045	202496	25846551
CO-783	C08	QT045	4542	41856390
CO-784	C09	QT045	43962	57082969
CO-785	A04	QT046	13816	1138196
CO-786	A05	QT046	15952	1581574
CO-787	A05	QT046	6594	22700984
CO-788	A06	QT046	5216	23369051
CO-789	A07	QT046	18817	15748107
CO-790	A08	QT046	18493	18496749
CO-791	A09	QT046	17076	33645494
CO-792	C01	QT046	61622	6045229
CO-793	C02	QT046	179769	10740302
CO-794	C02	QT046	660600	27798188
CO-795	C02	QT046	125695	56326447
CO-796	C03	QT046	289	34675612
CO-797	C03	QT046	273251	62114280
CO-798	C04	QT046	112812	10928596
CO-799	C05	QT046	64422	4589962
CO-800	C05	QT046	17616	52487118
CO-801	C05	QT046	71835	52767387
CO-802	C06	QT046	30611	4284762
CO-803	C06	QT046	85940	29951105
CO-804	C07	QT046	22111	44204567
CO-805	C08	QT046	323438	26971951
CO-806	C08	QT046	14158	38499241
CO-807	C08	QT046	23435	49092742
CO-808	C09	QT046	23874	17879336
CO-809	A01	QT047	1974	4629397
CO-810	A02	QT047	81315	638370
CO-811	A02	QT047	15693	4853485
CO-812	A04	QT047	22015	16981346
CO-813	A06	QT047	19466	3649214
CO-814	A08	QT047	62166	19569960
CO-815	A09	QT047	10948	29890647
CO-816	C02	QT047	1504	4919899
CO-817	C03	QT047	17216	2056932
CO-818	C04	QT047	490564	9988452
CO-819	C05	QT047	17616	52487118
CO-820	C05	QT047	71835	52767387
CO-821	C07	QT047	33393	58549187
CO-822	C08	QT047	478862	27701304
CO-823	A01	QT048	26528	26691670
CO-824	A02	QT048	80809	4683992
CO-825	A02	QT048	26332	29608784
CO-826	A03	QT048	4137	4398300
CO-827	A03	QT048	16524	21192912
CO-828	A06	QT048	68263	4966832
CO-829	A07	QT048	11288	15199224
CO-830	A08	QT048	515796	11875060
CO-831	A08	QT048	36288	21997209
CO-832	A09	QT048	73662	29968296
CO-833	A09	QT048	4514	37868194
CO-834	A09	QT048	49011	41179450
CO-835	A10	QT048	37772	16543978
CO-836	C01	QT048	124556	2404584
CO-837	C02	QT048	204556	56471313
CO-838	C03	QT048	144569	2401261
CO-839	C03	QT048	100321	11005339
CO-840	C03	QT048	34151	27226558
CO-841	C04	QT048	55850	43987906
CO-842	C04	QT048	66191	55348789
CO-843	C04	QT048	76789	62031613
CO-844	C04	QT048	22958	62206377
CO-845	C04	QT048	5497	62328636
CO-846	C05	QT048	75994	1393873
CO-847	C05	QT048	304899	8698563
CO-848	C05	QT048	2346	53273197
CO-849	C06	QT048	346417	5522241
CO-850	C06	QT048	180523	11036947
CO-851	C07	QT048	324539	34843419
CO-852	C08	QT048	234	45000955
CO-853	C09	QT048	70962	2774823
CO-854	A01	QT049	790609	31682842
CO-855	A02	QT049	4461	2049799
CO-856	A02	QT049	52439	4772841
CO-857	A03	QT049	90195	3224996
CO-858	A03	QT049	25903	16597095
CO-859	A03	QT049	33168	22851756
CO-860	A05	QT049	37368	5517988
CO-861	A07	QT049	131928	11366890
CO-862	A10	QT049	30043	17370548
CO-863	C02	QT049	101422	4346550
CO-864	C03	QT049	52626	27383405
CO-865	C04	QT049	2980	12149
CO-866	C04	QT049	7335	1201623
CO-867	C04	QT049	66533	1282719
CO-868	C05	QT049	206955	7508067
CO-869	C05	QT049	17616	52487118
CO-870	C05	QT049	71835	52767387
CO-871	C07	QT049	76636	38230960
CO-872	C07	QT049	218214	46065071
CO-873	C08	QT049	74527	40575030
CO-874	C09	QT049	493026	13580163
CO-875	A01	QT050	15578	29287512
CO-876	A01	QT050	59825	29889575
CO-877	A01	QT050	268713	32499030
CO-878	A02	QT050	4461	2049799
CO-879	A02	QT050	52439	4772841
CO-880	A03	QT050	35339	3315191
CO-881	A03	QT050	4255	16497436
CO-882	A03	QT050	33168	22851756
CO-883	A05	QT050	713	5516130
CO-884	A07	QT050	131928	11366890
CO-885	A07	QT050	141694	25562215
CO-886	A10	QT050	30043	17370548
CO-887	C02	QT050	20680	4325870
CO-888	C03	QT050	52626	27383405
CO-889	C04	QT050	11259	15129
CO-890	C04	QT050	7335	1201623
CO-891	C04	QT050	66533	1282719
CO-892	C05	QT050	206955	7508067
CO-893	C07	QT050	76636	38230960
CO-894	C07	QT050	218214	46065071
CO-895	C08	QT050	74527	40575030
CO-896	C09	QT050	42969	14073189
CO-897	A01	QT051	9835	3993754
CO-898	A01	QT051	30255	29375250
CO-899	A01	QT051	20787	30798579
CO-900	A01	QT051	790609	31682842
CO-901	A03	QT051	12806	10203333
CO-902	A05	QT051	43968	980082
CO-903	A06	QT051	22425	25738299
CO-904	A07	QT051	7872	13527865
CO-905	A08	QT051	44296	17283454
CO-906	A09	QT051	12603	3198236
CO-907	A09	QT051	4734	34283611
CO-908	C01	QT051	14106	2291610
CO-909	C03	QT051	119392	12104764
CO-910	C04	QT051	55909	10495996
CO-911	C04	QT051	76789	62031613
CO-912	C04	QT051	22958	62206377
CO-913	C04	QT051	5497	62328636
CO-914	C05	QT051	17616	52487118
CO-915	C05	QT051	71835	52767387
CO-916	C06	QT051	234309	24924414
CO-917	C09	QT051	214970	24972975
CO-918	A02	QT052	27542	32563025
CO-919	A03	QT052	10470	22841286
CO-920	A05	QT052	7020	3847936
CO-921	A06	QT052	28713	3816438
CO-922	A07	QT052	48125	20964096
CO-923	A08	QT052	43823	16167096
CO-924	A09	QT052	278571	34289580
CO-925	C01	QT052	13332	46397156
CO-926	C03	QT052	94175	9376809
CO-927	C03	QT052	415013	58911959
CO-928	C04	QT052	66191	55348789
CO-929	C04	QT052	76789	62031613
CO-930	C04	QT052	22958	62206377
CO-931	C04	QT052	21668	62298937
CO-932	C05	QT052	75994	1393873
CO-933	C05	QT052	17616	52487118
CO-934	C06	QT052	125856	25444465
CO-935	C08	QT052	15585	36399376
CO-936	C08	QT052	38501	42829865
CO-937	A01	QT053	14322	1787223
CO-938	A01	QT053	7348	2697928
CO-939	A01	QT053	15578	29287512
CO-940	A01	QT053	20787	30798579
CO-941	A01	QT053	790609	31682842
CO-942	A02	QT053	137139	2270540
CO-943	A02	QT053	80809	4683992
CO-944	A02	QT053	40099	5461352
CO-945	A03	QT053	25832	15094860
CO-946	A08	QT053	31429	20887165
CO-947	A09	QT053	148423	10281233
CO-948	C02	QT053	48446	10567819
CO-949	C03	QT053	27503	3784752
CO-950	C03	QT053	475208	16973279
CO-951	C03	QT053	16519	75286268
CO-952	C04	QT053	21668	62298937
CO-953	C05	QT053	206955	7508067
CO-954	C05	QT053	17616	52487118
CO-955	C05	QT053	164904	52554364
CO-956	C07	QT053	4084	42397699
CO-957	C08	QT053	32585	42294666
CO-958	A01	QT054	10162	8795995
CO-959	A02	QT054	35432	16988765
CO-960	A06	QT054	14837	3744186
CO-961	A06	QT054	53033	27073616
CO-962	A08	QT054	47488	22485192
CO-963	A10	QT054	15552	19943333
CO-964	C03	QT054	41011	19199524
CO-965	C04	QT054	135909	36347
CO-966	C04	QT054	117261	1868843
CO-967	C04	QT054	64537	4344574
CO-968	C04	QT054	246171	5338625
CO-969	C04	QT054	108984	55488949
CO-970	C04	QT054	76789	62031613
CO-971	C04	QT054	22958	62206377
CO-972	C04	QT054	21668	62298937
CO-973	C05	QT054	17616	52487118
CO-974	C05	QT054	164904	52554364
CO-975	C05	QT054	56808	53477876
CO-976	C06	QT054	124830	32330942
CO-977	C07	QT054	85725	48681938
CO-978	C08	QT054	14158	38499241
CO-979	C09	QT054	79873	52581538
CO-980	A01	QT055	10162	8795995
CO-981	A02	QT055	36028	1941669
CO-982	A02	QT055	52439	4772841
CO-983	A02	QT055	26214	7168969
CO-984	A03	QT055	25832	15094860
CO-985	A03	QT055	8688	28867886
CO-986	A03	QT055	133859	32299217
CO-987	A05	QT055	3782	5846731
CO-988	A05	QT055	43915	20994837
CO-989	A06	QT055	5344	6707794
CO-990	A06	QT055	27614	7094735
CO-991	A06	QT055	45380	27629642
CO-992	A07	QT055	37701	14590916
CO-993	A07	QT055	11181	21194468
CO-994	A07	QT055	78837	24087371
CO-995	A08	QT055	11967	2697291
CO-996	A08	QT055	1336	18999780
CO-997	A09	QT055	112594	7248257
CO-998	A09	QT055	45452	38483861
CO-999	C01	QT055	124556	2404584
CO-1000	C01	QT055	7448	13592899
CO-1001	C02	QT055	31526	4821884
CO-1002	C03	QT055	31776	3880835
CO-1003	C03	QT055	48864	23966779
CO-1004	C03	QT055	99619	40067064
CO-1005	C03	QT055	27869	71893953
CO-1006	C04	QT055	135909	36347
CO-1007	C04	QT055	439048	754336
CO-1008	C04	QT055	66533	1282719
CO-1009	C04	QT055	117261	1868843
CO-1010	C04	QT055	122495	3166711
CO-1011	C04	QT055	15534	5709517
CO-1012	C04	QT055	99526	49502527
CO-1013	C04	QT055	76789	62031613
CO-1014	C05	QT055	15068	5202641
CO-1015	C05	QT055	82308	53534684
CO-1016	C06	QT055	8003	24205449
CO-1017	C07	QT055	324539	34843419
CO-1018	C07	QT055	14612	49345671
CO-1019	C07	QT055	45527	50688576
CO-1020	C08	QT055	5803	44914748
CO-1021	A02	QT056	31706	31187683
CO-1022	A03	QT056	25832	15094860
CO-1023	A03	QT056	33351	28468501
CO-1024	A04	QT056	32812	18159494
CO-1025	A06	QT056	286715	28791573
CO-1026	A07	QT056	1884	19398286
CO-1027	A09	QT056	121674	12786781
CO-1028	A09	QT056	40578	33120472
CO-1029	C01	QT056	124556	2404584
CO-1030	C03	QT056	47054	2074148
CO-1031	C03	QT056	172969	34766054
CO-1032	C04	QT056	157092	6328104
CO-1033	C04	QT056	142321	64087524
CO-1034	C05	QT056	265211	4724613
CO-1035	C05	QT056	17616	52487118
CO-1036	C05	QT056	164904	52554364
CO-1037	C05	QT056	51386	53065279
CO-1038	C07	QT056	164909	39364650
CO-1039	C08	QT056	310629	39394747
CO-1040	A02	QT057	4203	2640198
CO-1041	A02	QT057	80809	4683992
CO-1042	A02	QT057	113160	17053678
CO-1043	A03	QT057	2674	3624026
CO-1044	A03	QT057	15264	17699165
CO-1045	A04	QT057	99002	11206601
CO-1046	A06	QT057	4363	27784547
CO-1047	A07	QT057	35799	15287837
CO-1048	A08	QT057	239	17499772
CO-1049	A09	QT057	30162	36165065
CO-1050	A10	QT057	16938	17687969
CO-1051	C02	QT057	235297	6318485
CO-1052	C04	QT057	22468	57280008
CO-1053	C07	QT057	7527	50096548
CO-1054	C07	QT057	13788	56395535
CO-1055	C08	QT057	202496	25846551
CO-1056	A02	QT058	15239	12711411
CO-1057	A02	QT058	15377	31284720
CO-1058	A03	QT058	11507	6052983
CO-1059	A03	QT058	7172	21396209
CO-1060	A04	QT058	1255	22198901
CO-1061	A05	QT058	15505	13094917
CO-1062	A05	QT058	44087	22802832
CO-1063	A06	QT058	13346	2904519
CO-1064	A07	QT058	13017	17395005
CO-1065	A09	QT058	278571	34289580
CO-1066	C01	QT058	108834	2644424
CO-1067	C01	QT058	172977	40170551
CO-1068	C02	QT058	63152	3658817
CO-1069	C02	QT058	48285	42990425
CO-1070	C03	QT058	27302	4073634
CO-1071	C03	QT058	36220	22996591
CO-1072	C03	QT058	833944	38654928
CO-1073	C04	QT058	99526	49502527
CO-1074	C04	QT058	114378	66110137
CO-1075	C05	QT058	74738	43994971
CO-1076	C08	QT058	4277	31097430
CO-1077	A02	QT059	25846	29478095
CO-1078	A03	QT059	180282	12579430
CO-1079	A03	QT059	2283	20703713
CO-1080	A05	QT059	27253	4242114
CO-1081	A06	QT059	68263	4966832
CO-1082	A07	QT059	15088	11228214
CO-1083	A07	QT059	7674	21454116
CO-1084	A08	QT059	33510	19392143
CO-1085	A09	QT059	1618	6219189
CO-1086	C01	QT059	13111	571672
CO-1087	C01	QT059	51927	46765722
CO-1088	C02	QT059	82693	7667374
CO-1089	C03	QT059	26259	17675323
CO-1090	C03	QT059	91870	40248600
CO-1091	C03	QT059	27869	71893953
CO-1092	C04	QT059	34824	10766564
CO-1093	C04	QT059	66191	55348789
CO-1094	C05	QT059	148480	11949201
CO-1095	C06	QT059	58471	34093833
CO-1096	C07	QT059	3878	55696180
CO-1097	C08	QT059	95923	32576702
CO-1098	C09	QT059	104606	5197656
CO-1099	C09	QT059	98699	52661411
CO-1100	A02	QT060	13006	1656340
CO-1101	A02	QT060	52439	4772841
CO-1102	A02	QT060	62405	8014109
CO-1103	A02	QT060	20512	28656818
CO-1104	A03	QT060	3969	2297658
CO-1105	A03	QT060	67785	27552187
CO-1106	A08	QT060	24654	19783303
CO-1107	A09	QT060	69340	3336308
CO-1108	C01	QT060	2394	530761
CO-1109	C04	QT060	125086	34212483
CO-1110	C04	QT060	108984	55488949
CO-1111	C04	QT060	76789	62031613
CO-1112	C04	QT060	22958	62206377
CO-1113	C04	QT060	5497	62328636
CO-1114	C05	QT060	29864	2653058
CO-1115	C05	QT060	26383	12097681
CO-1116	C05	QT060	209118	41202459
CO-1117	C06	QT060	9092	7801639
CO-1118	C06	QT060	180523	11036947
CO-1119	C07	QT060	91161	43670160
CO-1120	C08	QT060	174427	36750291
CO-1121	A02	QT061	108498	529210
CO-1122	A02	QT061	80809	4683992
CO-1123	A03	QT061	9814	7728795
CO-1124	A04	QT061	12858	1832898
CO-1125	A06	QT061	46019	4022203
CO-1126	A06	QT061	17910	24485778
CO-1127	A06	QT061	53033	27073616
CO-1128	A07	QT061	2620	1330568
CO-1129	A07	QT061	28561	18498584
CO-1130	A09	QT061	19434	17433994
CO-1131	C01	QT061	127307	8493862
CO-1132	C02	QT061	101422	4346550
CO-1133	C02	QT061	131067	6885703
CO-1134	C02	QT061	39850	8495206
CO-1135	C03	QT061	23256	5098745
CO-1136	C03	QT061	186715	41819281
CO-1137	C04	QT061	28223	52892479
CO-1138	C05	QT061	64422	4589962
CO-1139	C06	QT061	57235	7595470
CO-1140	C06	QT061	180523	11036947
CO-1141	C07	QT061	567094	34265741
CO-1142	C07	QT061	9345	53798775
CO-1143	A03	QT062	27995	3350915
CO-1144	A03	QT062	91827	30990500
CO-1145	A06	QT062	2733	8746547
CO-1146	A06	QT062	355	9390671
CO-1147	A07	QT062	3674	15900020
CO-1148	A09	QT062	290	1499755
CO-1149	A09	QT062	102	17697036
CO-1150	A09	QT062	7961	25619148
CO-1151	A09	QT062	137	33645357
CO-1152	C01	QT062	3741	2400843
CO-1153	C01	QT062	1182	3662319
CO-1154	C01	QT062	5304	24180766
CO-1155	C01	QT062	878	24237379
CO-1156	C01	QT062	156	25129819
CO-1157	C01	QT062	460	25423552
CO-1158	C01	QT062	13592	26424184
CO-1159	C01	QT062	164	28841369
CO-1160	C02	QT062	24815	61214123
CO-1161	C03	QT062	36761	532814
CO-1162	C03	QT062	1637	26952758
CO-1163	C03	QT062	328517	67438440
CO-1164	C04	QT062	439048	754336
CO-1165	C04	QT062	64537	4344574
CO-1166	C04	QT062	2799	5334911
CO-1167	C04	QT062	46	8330150
CO-1168	C05	QT062	12877	54753394
CO-1169	C06	QT062	111243	14857290
CO-1170	A01	QT063	8148	5933897
CO-1171	A01	QT063	46326	27695572
CO-1172	A03	QT063	37157	21281919
CO-1173	A06	QT063	40304	7122356
CO-1174	A06	QT063	9552	27895931
CO-1175	A07	QT063	11927	20020668
CO-1176	A08	QT063	24654	19783303
CO-1177	A09	QT063	124508	8518103
CO-1178	A09	QT063	1034844	27931196
CO-1179	A09	QT063	236	43209626
CO-1180	A10	QT063	20548	18792744
CO-1181	C03	QT063	35832	7964636
CO-1182	C03	QT063	61017	66969369
CO-1183	C04	QT063	117261	1868843
CO-1184	C04	QT063	64537	4344574
CO-1185	C04	QT063	246171	5338625
CO-1186	C04	QT063	27602	64389136
CO-1187	C05	QT063	104022	2416496
CO-1188	C05	QT063	101103	51530583
CO-1189	C07	QT063	91161	43670160
CO-1190	C08	QT063	731167	24855915
CO-1191	C09	QT063	166941	14841894
CO-1192	C09	QT063	317042	59516140
CO-1193	A01	QT064	5670	1686066
CO-1194	A01	QT064	52783	11254072
CO-1195	A02	QT064	16587	1165170
CO-1196	A02	QT064	52439	4772841
CO-1197	A02	QT064	114144	30086449
CO-1198	A06	QT064	9740	4264185
CO-1199	A06	QT064	15240	6203928
CO-1200	A07	QT064	14780	17489094
CO-1201	A08	QT064	47488	22485192
CO-1202	A09	QT064	48134	33798592
CO-1203	A10	QT064	9779	18093772
CO-1204	C01	QT064	59954	2776650
CO-1205	C02	QT064	44673	5041771
CO-1206	C02	QT064	113715	62596892
CO-1207	C03	QT064	73658	8587456
CO-1208	C03	QT064	21807	72399288
CO-1209	C04	QT064	18694	4192391
CO-1210	C04	QT064	66191	55348789
CO-1211	C04	QT064	76789	62031613
CO-1212	C04	QT064	22958	62206377
CO-1213	C04	QT064	5497	62328636
CO-1214	C05	QT064	81131	1499285
CO-1215	C05	QT064	64422	4589962
CO-1216	C06	QT064	180523	11036947
CO-1217	C07	QT064	3878	55696180
CO-1218	C08	QT064	731167	24855915
CO-1219	C09	QT064	36707	58777335
CO-1220	A02	QT065	108498	529210
CO-1221	A02	QT065	80809	4683992
CO-1222	A02	QT065	15377	31284720
CO-1223	A03	QT065	67	7738609
CO-1224	A03	QT065	827	18003699
CO-1225	A04	QT065	21190	1558248
CO-1226	A04	QT065	16931	1809312
CO-1227	A05	QT065	52556	1840023
CO-1228	A05	QT065	3103	3547995
CO-1229	A05	QT065	18750	15040605
CO-1230	A06	QT065	32184	6021648
CO-1231	A06	QT065	5962	28201183
CO-1232	A07	QT065	2620	1330568
CO-1233	A07	QT065	5324	18557461
CO-1234	A07	QT065	141694	25562215
CO-1235	A08	QT065	1469	7498703
CO-1236	A09	QT065	464	7911346
CO-1237	A09	QT065	6742	36537642
CO-1238	A09	QT065	49011	41179450
CO-1239	A10	QT065	31975	20288566
CO-1240	C01	QT065	12521	6583502
CO-1241	C02	QT065	156	3022651
CO-1242	C02	QT065	85347	4721985
CO-1243	C03	QT065	40345	23464709
CO-1244	C04	QT065	122189	48272608
CO-1245	C04	QT065	67129	49342875
CO-1246	C04	QT065	30632	52586301
CO-1247	C05	QT065	27327	5233036
CO-1248	C06	QT065	69529	29881576
CO-1249	C07	QT065	61696	51744323
CO-1250	C08	QT065	14158	38499241
CO-1251	C08	QT065	296	47817879
CO-1252	C08	QT065	49169	52973619
CO-1253	A01	QT066	52783	11254072
CO-1254	A03	QT066	5759	9111663
CO-1255	A03	QT066	12704	16501691
CO-1256	A04	QT066	18360	11974675
CO-1257	A04	QT066	45235	16283480
CO-1258	A08	QT066	879700	12544171
CO-1259	A09	QT066	104664	2458122
CO-1260	A09	QT066	12451	40706761
CO-1261	C01	QT066	51927	46765722
CO-1262	C02	QT066	24537	30852740
CO-1263	C03	QT066	11814	13796097
CO-1264	C03	QT066	22490	25153617
CO-1265	C03	QT066	202092	29228510
CO-1266	C03	QT066	172969	34766054
CO-1267	C03	QT066	60832	75799497
CO-1268	C04	QT066	16209	179237
CO-1269	C04	QT066	439048	754336
CO-1270	C04	QT066	66533	1282719
CO-1271	C04	QT066	117261	1868843
CO-1272	C04	QT066	77661	3801726
CO-1273	C04	QT066	246171	5338625
CO-1274	C04	QT066	490564	9988452
CO-1275	C05	QT066	64422	4589962
CO-1276	C06	QT066	8316	22694879
CO-1277	C06	QT066	97208	47577669
CO-1278	C09	QT066	42969	14073189
CO-1279	C09	QT066	35203	23080763
CO-1280	A02	QT067	8152	1157018
CO-1281	A02	QT067	15377	31284720
CO-1282	A03	QT067	12013	7293399
CO-1283	A03	QT067	12013	17077596
CO-1284	A04	QT067	9490	20978938
CO-1285	A06	QT067	42804	25828179
CO-1286	A07	QT067	30714	1048191
CO-1287	A07	QT067	37540	24586471
CO-1288	A07	QT067	286693	25703909
CO-1289	A10	QT067	6142	20426849
CO-1290	C01	QT067	5332	8715564
CO-1291	C01	QT067	7448	13592899
CO-1292	C02	QT067	119861	7040138
CO-1293	C03	QT067	96089	23281874
CO-1294	C03	QT067	11753	64393710
CO-1295	C03	QT067	132273	73266587
CO-1296	C04	QT067	236769	58979056
CO-1297	C04	QT067	76789	62031613
CO-1298	C04	QT067	22958	62206377
CO-1299	C04	QT067	21668	62298937
CO-1300	C04	QT067	37081	62363721
CO-1301	C04	QT067	9841	63196985
CO-1302	C04	QT067	1427	65225956
CO-1303	C05	QT067	22089	13780581
CO-1304	C05	QT067	1231	53810355
CO-1305	C09	QT067	317042	59516140
CO-1306	A02	QT068	42712	18586782
CO-1307	A02	QT068	20512	28656818
CO-1308	A05	QT068	3103	3547995
CO-1309	A06	QT068	4363	27784547
CO-1310	A07	QT068	2275	18208598
CO-1311	A09	QT068	288140	1832463
CO-1312	A10	QT068	615	18321237
CO-1313	C01	QT068	21806	715653
CO-1314	C02	QT068	181140	2487167
CO-1315	C02	QT068	46455	58674500
CO-1316	C03	QT068	211295	26310827
CO-1317	C04	QT068	55850	43987906
CO-1318	C04	QT068	108984	55488949
CO-1319	C04	QT068	76789	62031613
CO-1320	C04	QT068	22958	62206377
CO-1321	C04	QT068	5497	62328636
CO-1322	C05	QT068	155635	18146238
CO-1323	C05	QT068	55466	49746593
CO-1324	C06	QT068	233352	6471471
CO-1325	C06	QT068	180523	11036947
CO-1326	C07	QT068	108670	57501180
CO-1327	C09	QT068	16250	58814507
CO-1328	A04	QT069	13816	1138196
CO-1329	A05	QT069	15952	1581574
CO-1330	A05	QT069	6594	22700984
CO-1331	A06	QT069	5216	23369051
CO-1332	A07	QT069	18817	15748107
CO-1333	A08	QT069	16436	19890248
CO-1334	A09	QT069	8457	7454511
CO-1335	A09	QT069	17076	33645494
CO-1336	C01	QT069	24503	6295911
CO-1337	C02	QT069	48446	10567819
CO-1338	C02	QT069	660600	27798188
CO-1339	C02	QT069	125695	56326447
CO-1340	C03	QT069	289	34675612
CO-1341	C03	QT069	273251	62114280
CO-1342	C04	QT069	112812	10928596
CO-1343	C05	QT069	64422	4589962
CO-1344	C06	QT069	24955	4179169
CO-1345	C06	QT069	100910	29780666
CO-1346	C07	QT069	22111	44204567
CO-1347	C08	QT069	663787	26107780
CO-1348	C08	QT069	55478	38352261
CO-1349	C08	QT069	23435	49092742
CO-1350	C09	QT069	42969	14073189
CO-1351	A03	QT070	15367	24208087
CO-1352	A04	QT070	6077	16248724
CO-1353	A06	QT070	10415	27420375
CO-1354	A09	QT070	11552	36795141
CO-1355	C02	QT070	71255	61428975
CO-1356	C03	QT070	60832	75799497
CO-1357	C04	QT070	16209	179237
CO-1358	C04	QT070	439048	754336
CO-1359	C04	QT070	66533	1282719
CO-1360	C04	QT070	117261	1868843
CO-1361	C04	QT070	24872	4319702
CO-1362	C04	QT070	57173	5277738
CO-1363	C04	QT070	92523	49410004
CO-1364	C05	QT070	221611	10220263
CO-1365	C06	QT070	97208	47577669
CO-1366	C09	QT070	29027	14476611
CO-1367	C09	QT070	43824	54168991
CO-1368	A02	QT071	28756	17024197
CO-1369	A03	QT071	128353	5591996
CO-1370	A03	QT071	1899	26693039
CO-1371	A05	QT071	20054	2249017
CO-1372	A09	QT071	77679	4394760
CO-1373	A10	QT071	13369	17764872
CO-1374	C01	QT071	7448	13592899
CO-1375	C02	QT071	47467	3286631
CO-1376	C02	QT071	259305	56841874
CO-1377	C03	QT071	107104	65399582
CO-1378	C04	QT071	32606	2087771
CO-1379	C04	QT071	24872	4319702
CO-1380	C04	QT071	246171	5338625
CO-1381	C04	QT071	115	55488834
CO-1382	C04	QT071	76789	62031613
CO-1383	C04	QT071	22958	62206377
CO-1384	C04	QT071	21668	62298937
CO-1385	C05	QT071	81131	1499285
CO-1386	C07	QT071	91161	43670160
CO-1387	C08	QT071	202496	25846551
CO-1388	C09	QT071	226894	5667731
CO-1389	C09	QT071	98699	52661411
CO-1390	A01	QT073	6442	5075874
CO-1391	A04	QT073	24482	17806397
CO-1392	A06	QT073	136554	24805468
CO-1393	A07	QT073	6178	15193046
CO-1394	A09	QT073	4144	41149875
CO-1395	C02	QT073	18	3022633
CO-1396	C02	QT073	105178	7192064
CO-1397	C03	QT073	43558	18486585
CO-1398	C03	QT073	273251	62114280
CO-1399	C05	QT073	830	3259444
CO-1400	A01	QT074	167	28172381
CO-1401	A02	QT074	10729	8914223
CO-1402	A05	QT074	41491	5234547
CO-1403	A06	QT074	49805	25168829
CO-1404	A09	QT074	69340	3336308
CO-1405	A09	QT074	6234	38114133
CO-1406	A10	QT074	10761	15318799
CO-1407	C01	QT074	32998	13690829
CO-1408	C04	QT074	42387	49682580
CO-1409	C04	QT074	126093	60182952
CO-1410	C05	QT074	304899	8698563
CO-1411	C05	QT074	148480	11949201
CO-1412	C05	QT074	209118	41202459
CO-1413	C06	QT074	14936	3214381
CO-1414	C06	QT074	2790713	11443794
CO-1415	C07	QT074	4828	54399460
CO-1416	A01	QT075	59204	2788817
CO-1417	A01	QT075	35409	29303090
CO-1418	A02	QT075	10190	254012
CO-1419	A02	QT075	12944	2105784
CO-1420	A02	QT075	80809	4683992
CO-1421	A03	QT075	34830	13266000
CO-1422	A04	QT075	15055	14899392
CO-1423	A06	QT075	11001	24636095
CO-1424	A08	QT075	48018	21584415
CO-1425	A09	QT075	100687	14961450
CO-1426	A09	QT075	5399	36081648
CO-1427	C02	QT075	159903	2683120
CO-1428	C03	QT075	16032	1726474
CO-1429	C03	QT075	245042	13807911
CO-1430	C03	QT075	5238	27221320
CO-1431	C03	QT075	286254	70060396
CO-1432	C04	QT075	16209	179237
CO-1433	C04	QT075	439048	754336
CO-1434	C04	QT075	34578	1349252
CO-1435	C04	QT075	117261	1868843
CO-1436	C04	QT075	64537	4344574
CO-1437	C04	QT075	246171	5338625
CO-1438	C04	QT075	27602	64389136
CO-1439	C06	QT075	2790713	11443794
CO-1440	C07	QT075	235032	57079772
CO-1441	C09	QT075	272139	23831279
CO-1442	A01	QT076	35910	28192829
CO-1443	A02	QT076	26214	7168969
CO-1444	A02	QT076	28239	30756220
CO-1445	A03	QT076	35237	12447343
CO-1446	A04	QT076	15479	22705502
CO-1447	A06	QT076	21915	3849349
CO-1448	A06	QT076	49805	25168829
CO-1449	A09	QT076	153984	2608844
CO-1450	A10	QT076	1810	920029
CO-1451	A10	QT076	12303	20680452
CO-1452	C02	QT076	125518	4581350
CO-1453	C02	QT076	20955	63054780
CO-1454	C02	QT076	207130	63587783
CO-1455	C03	QT076	85723	10316323
CO-1456	C03	QT076	138456	19590993
CO-1457	C03	QT076	21788	39994223
CO-1458	C04	QT076	234298	41059339
CO-1459	C04	QT076	108984	55488949
CO-1460	C04	QT076	21668	62298937
CO-1461	C07	QT076	195115	52323808
CO-1462	C08	QT076	19979	31463129
CO-1463	C09	QT076	8179	57663608
CO-1464	A02	QT077	52439	4772841
CO-1465	A03	QT077	23329	15761663
CO-1466	A05	QT077	27671	2216778
CO-1467	A06	QT077	11719	27569087
CO-1468	A07	QT077	12618	21120084
CO-1469	A10	QT077	24655	16047312
CO-1470	C01	QT077	49539	11678083
CO-1471	C03	QT077	110797	1275542
CO-1472	C03	QT077	138456	19590993
CO-1473	C04	QT077	16209	179237
CO-1474	C04	QT077	439048	754336
CO-1475	C04	QT077	66533	1282719
CO-1476	C04	QT077	117261	1868843
CO-1477	C04	QT077	24872	4319702
CO-1478	C04	QT077	246171	5338625
CO-1479	C04	QT077	22958	62206377
CO-1480	C04	QT077	5497	62328636
CO-1481	C05	QT077	361380	45956180
CO-1482	C06	QT077	97208	47577669
CO-1483	C07	QT077	22869	54249200
CO-1484	C09	QT077	493026	13580163
CO-1485	A01	QT078	4318	8806157
CO-1486	A02	QT078	42455	13094212
CO-1487	A02	QT078	2819	27485488
CO-1488	A03	QT078	38183	21074353
CO-1489	A05	QT078	11847	7840922
CO-1490	A09	QT078	20747	40486637
CO-1491	C01	QT078	106005	3010128
CO-1492	C01	QT078	33139	8682425
CO-1493	C02	QT078	134893	2086406
CO-1494	C02	QT078	181798	60678901
CO-1495	C03	QT078	203310	58473520
CO-1496	C04	QT078	16209	179237
CO-1497	C04	QT078	439048	754336
CO-1498	C04	QT078	66533	1282719
CO-1499	C04	QT078	117261	1868843
CO-1500	C04	QT078	64537	4344574
CO-1501	C04	QT078	246171	5338625
CO-1502	C04	QT078	105	52000457
CO-1503	C05	QT078	3723	1062962
CO-1504	C06	QT078	59609	46332918
CO-1505	C08	QT078	323438	26971951
CO-1506	C08	QT078	2117	44998838
CO-1507	A01	QT080	46239	8908334
CO-1508	A03	QT080	7462	3056574
CO-1509	A04	QT080	2349	18905322
CO-1510	A05	QT080	11473	5900576
CO-1511	A06	QT080	8940	4276173
CO-1512	A07	QT080	81626	20085817
CO-1513	A09	QT080	278571	34289580
CO-1514	A10	QT080	53379	19657383
CO-1515	C01	QT080	198954	18615622
CO-1516	C02	QT080	35676	63075735
CO-1517	C03	QT080	57886	35744261
CO-1518	C04	QT080	27066	66080678
CO-1519	C05	QT080	13995	2999627
CO-1520	C07	QT080	2108	41798513
CO-1521	C07	QT080	579	54987937
CO-1522	C08	QT080	174427	36750291
CO-1523	C09	QT080	49626	55498704
CO-1524	A01	QT081	240685	3604346
CO-1525	A02	QT081	19973	1921696
CO-1526	A02	QT081	253788	4351321
CO-1527	A02	QT081	576336	18680733
CO-1528	A03	QT081	2072	22054415
CO-1529	A03	QT081	17734	23686427
CO-1530	A05	QT081	15542	4387499
CO-1531	A06	QT081	17083	1365883
CO-1532	A07	QT081	11181	21194468
CO-1533	A09	QT081	49430	13753850
CO-1534	A10	QT081	20473	17093604
CO-1535	C01	QT081	230923	9950901
CO-1536	C01	QT081	172977	40170551
CO-1537	C02	QT081	42621	5086444
CO-1538	C02	QT081	20955	63054780
CO-1539	C02	QT081	207130	63587783
CO-1540	C03	QT081	134178	9609366
CO-1541	C03	QT081	13596	26591050
CO-1542	C03	QT081	97837	74914550
CO-1543	C04	QT081	16209	179237
CO-1544	C04	QT081	439048	754336
CO-1545	C04	QT081	66533	1282719
CO-1546	C04	QT081	117261	1868843
CO-1547	C04	QT081	23879	3894049
CO-1548	C04	QT081	59981	45355464
CO-1549	C04	QT081	66191	55348789
CO-1550	C04	QT081	76789	62031613
CO-1551	C04	QT081	22958	62206377
CO-1552	C04	QT081	5497	62328636
CO-1553	C04	QT081	37370	64564395
CO-1554	C07	QT081	16694	47411069
CO-1555	C07	QT081	6588	49334285
CO-1556	C08	QT081	323438	26971951
CO-1557	A04	QT082	20742	18797596
CO-1558	A06	QT082	2703	24947429
CO-1559	A07	QT082	39014	16338114
CO-1560	A10	QT082	5565	18515760
CO-1561	C01	QT082	230140	5158964
CO-1562	C02	QT082	47670	31043858
CO-1563	C03	QT082	81072	71925675
CO-1564	C04	QT082	16209	179237
CO-1565	C04	QT082	439048	754336
CO-1566	C04	QT082	66533	1282719
CO-1567	C04	QT082	117261	1868843
CO-1568	C04	QT082	24872	4319702
CO-1569	C04	QT082	246171	5338625
CO-1570	C04	QT082	173308	11994315
CO-1571	C04	QT082	76789	62031613
CO-1572	C04	QT082	22958	62206377
CO-1573	C04	QT082	5497	62328636
CO-1574	C05	QT082	43755	4096942
CO-1575	C05	QT082	17616	52487118
CO-1576	C05	QT082	71835	52767387
CO-1577	C06	QT082	687	20092326
CO-1578	C09	QT082	128882	1171659
CO-1579	A02	QT083	4925	7406994
CO-1580	A03	QT083	4255	16497436
CO-1581	A04	QT083	37351	16191201
CO-1582	A05	QT083	11025	5505105
CO-1583	A09	QT083	16700	33754381
CO-1584	A10	QT083	18296	18598499
CO-1585	C01	QT083	124556	2404584
CO-1586	C02	QT083	111838	60567063
CO-1587	C03	QT083	2330	30998874
CO-1588	C03	QT083	27869	71893953
CO-1589	C04	QT083	15287	62685214
CO-1590	C05	QT083	61675	4365616
CO-1591	C05	QT083	71835	52767387
CO-1592	C06	QT083	203730	25570321
CO-1593	C07	QT083	16309	44727794
CO-1594	C07	QT083	42036	56963268
CO-1595	C09	QT083	41730	52335366
CO-1596	A01	QT084	99	3489468
CO-1597	A01	QT084	70434	25087402
CO-1598	A02	QT084	170808	28392813
CO-1599	A03	QT084	8747	20858144
CO-1600	A03	QT084	36436	27427497
CO-1601	A06	QT084	16312	4799806
CO-1602	A09	QT084	11592	35439132
CO-1603	C01	QT084	6806	1570331
CO-1604	C03	QT084	25281	2873527
CO-1605	C03	QT084	68422	18040013
CO-1606	C03	QT084	238842	28737779
CO-1607	C03	QT084	40755	71826655
CO-1608	C04	QT084	57173	5277738
CO-1609	C04	QT084	26461	65898684
CO-1610	C07	QT084	57721	38522369
CO-1611	C08	QT084	55478	38352261
CO-1612	A01	QT085	8751	1476664
CO-1613	A01	QT085	43060	24582226
CO-1614	A02	QT085	48004	1852053
CO-1615	A02	QT085	28801	4655191
CO-1616	A03	QT085	23073	4331537
CO-1617	A07	QT085	16367	18062518
CO-1618	A08	QT085	44296	17283454
CO-1619	A09	QT085	278571	34289580
CO-1620	A10	QT085	12208	16694134
CO-1621	C01	QT085	28674	13474430
CO-1622	C02	QT085	119861	7040138
CO-1623	C04	QT085	117261	1868843
CO-1624	C04	QT085	3499	37671879
CO-1625	C04	QT085	66191	55348789
CO-1626	C04	QT085	1980	62029633
CO-1627	C04	QT085	22958	62206377
CO-1628	C04	QT085	21668	62298937
CO-1629	C05	QT085	68919	1951157
CO-1630	C07	QT085	308282	38862866
CO-1631	C07	QT085	4828	54399460
CO-1632	C08	QT085	41072	45084164
CO-1633	A02	QT086	80809	4683992
CO-1634	A03	QT086	27479	23056037
CO-1635	A04	QT086	55769	17054702
CO-1636	A05	QT086	7020	3847936
CO-1637	A06	QT086	20960	2598629
CO-1638	A06	QT086	239051	28428599
CO-1639	A08	QT086	105200	7528438
CO-1640	A09	QT086	10313	43347239
CO-1641	A10	QT086	9779	18093772
CO-1642	C01	QT086	44547	47199480
CO-1643	C02	QT086	159903	2683120
CO-1644	C02	QT086	20955	63054780
CO-1645	C02	QT086	5924	64517633
CO-1646	C03	QT086	116961	2632298
CO-1647	C03	QT086	138456	19590993
CO-1648	C03	QT086	55303	61294973
CO-1649	C05	QT086	304899	8698563
CO-1650	C06	QT086	24955	4179169
CO-1651	C06	QT086	180523	11036947
CO-1652	C06	QT086	20034	47674877
CO-1653	C07	QT086	109809	48962053
CO-1654	C08	QT086	182184	26771567
CO-1655	C08	QT086	34583	44793889
CO-1656	C09	QT086	35203	23080763
CO-1657	A02	QT088	23593	10385821
CO-1658	A03	QT088	32670	22769215
CO-1659	A04	QT088	92573	1583611
CO-1660	A05	QT088	14214	3956755
CO-1661	A06	QT088	16402	6410860
CO-1662	A06	QT088	8196	26504972
CO-1663	A07	QT088	67537	11762421
CO-1664	A08	QT088	6719	17018809
CO-1665	A09	QT088	121674	12786781
CO-1666	A10	QT088	22833	18292498
CO-1667	C01	QT088	24503	6295911
CO-1668	C02	QT088	36339	54284910
CO-1669	C03	QT088	273015	6846138
CO-1670	C03	QT088	1293	27289351
CO-1671	C03	QT088	38518	62075762
CO-1672	C04	QT088	16209	179237
CO-1673	C04	QT088	439048	754336
CO-1674	C04	QT088	66533	1282719
CO-1675	C04	QT088	117261	1868843
CO-1676	C04	QT088	24872	4319702
CO-1677	C04	QT088	246171	5338625
CO-1678	C04	QT088	108984	55488949
CO-1679	C04	QT088	76789	62031613
CO-1680	C04	QT088	22958	62206377
CO-1681	C04	QT088	5497	62328636
CO-1682	C05	QT088	148480	11949201
CO-1683	C09	QT088	272139	23831279
CO-1684	A03	QT089	40130	3087340
CO-1685	A05	QT089	67797	3036625
CO-1686	A06	QT089	20019	6388428
CO-1687	A09	QT089	23410	12698681
CO-1688	A09	QT089	46708	39814196
CO-1689	A10	QT089	17574	20935373
CO-1690	C01	QT089	17166	5729256
CO-1691	C01	QT089	92544	38457116
CO-1692	C02	QT089	42621	5086444
CO-1693	C02	QT089	21839	61937825
CO-1694	C03	QT089	10510	21999569
CO-1695	C03	QT089	104038	70452681
CO-1696	C04	QT089	30628	61075842
CO-1697	C04	QT089	26461	65898684
CO-1698	C05	QT089	479479	44784032
CO-1699	C06	QT089	6229	7769436
CO-1700	C06	QT089	2790713	11443794
CO-1701	C07	QT089	4828	54399460
CO-1702	C07	QT089	42036	56963268
CO-1703	C09	QT089	153978	48084361
CO-1704	A01	QT090	59204	2788817
CO-1705	A01	QT090	15578	29287512
CO-1706	A01	QT090	59825	29889575
CO-1707	A01	QT090	790609	31682842
CO-1708	A02	QT090	5704	1770453
CO-1709	A02	QT090	80809	4683992
CO-1710	A03	QT090	22593	10899713
CO-1711	A06	QT090	27039	5848796
CO-1712	A08	QT090	799689	6566220
CO-1713	A10	QT090	18296	18598499
CO-1714	C04	QT090	199872	1454407
CO-1715	C04	QT090	117261	1868843
CO-1716	C04	QT090	24872	4319702
CO-1717	C04	QT090	246171	5338625
CO-1718	C04	QT090	189343	9746504
CO-1719	C05	QT090	45279	53165129
CO-1720	C07	QT090	15914	46438353
CO-1721	C08	QT090	202496	25846551
CO-1722	C08	QT090	39760	47476987
CO-1723	A01	QT091	14322	1787223
CO-1724	A04	QT091	32167	15452767
CO-1725	A05	QT091	8278	22317737
CO-1726	A06	QT091	1842	24097153
CO-1727	A08	QT091	14758	14382822
CO-1728	A10	QT091	25621	16881469
CO-1729	C01	QT091	33139	8682425
CO-1730	C01	QT091	172977	40170551
CO-1731	C02	QT091	10107	9116923
CO-1732	C03	QT091	14766	6175246
CO-1733	C03	QT091	120472	58790996
CO-1734	C04	QT091	85325	5584796
CO-1735	C04	QT091	5497	62328636
CO-1736	C05	QT091	87831	3076318
CO-1737	C05	QT091	1231	53810355
CO-1738	C07	QT091	238777	46798299
CO-1739	A04	QT092	17610	21470303
CO-1740	A06	QT092	10221	27035001
CO-1741	A07	QT092	8770	10200241
CO-1742	A08	QT092	515796	11875060
CO-1743	C02	QT092	1655	9187917
CO-1744	C03	QT092	48427	3832408
CO-1745	C04	QT092	9841	63196985
CO-1746	C06	QT092	1078	29699668
CO-1747	C07	QT092	233420	48448198
CO-1748	C08	QT092	196895	35480180
CO-1749	C09	QT092	317042	59516140
CO-1750	A01	QT093	79654	9329250
CO-1751	A01	QT093	128891	28043490
CO-1752	A02	QT093	576336	18680733
CO-1753	A03	QT093	1900	11686041
CO-1754	A08	QT093	1336	18999780
CO-1755	A10	QT093	3956	18723755
CO-1756	C01	QT093	19574	1485023
CO-1757	C02	QT093	80654	59951521
CO-1758	C03	QT093	59968	1043176
CO-1759	C03	QT093	41011	19199524
CO-1760	C03	QT093	17965	66852290
CO-1761	C04	QT093	16209	179237
CO-1762	C04	QT093	439048	754336
CO-1763	C04	QT093	199872	1454407
CO-1764	C04	QT093	117261	1868843
CO-1765	C04	QT093	24872	4319702
CO-1766	C04	QT093	246171	5338625
CO-1767	C04	QT093	108984	55488949
CO-1768	C04	QT093	21668	62298937
CO-1769	C05	QT093	82308	53534684
CO-1770	C07	QT093	7527	50096548
CO-1771	C07	QT093	774	54989294
CO-1772	C08	QT093	110370	40147777
CO-1773	C09	QT093	37944	57671787
CO-1774	A01	QT094	44033	4188848
CO-1775	A02	QT094	58036	1188319
CO-1776	A02	QT094	80809	4683992
CO-1777	A03	QT094	25832	15094860
CO-1778	A03	QT094	157955	26157420
CO-1779	A04	QT094	7751	12298750
CO-1780	A06	QT094	8325	22293026
CO-1781	A07	QT094	17217	10295572
CO-1782	A07	QT094	45	16985397
CO-1783	A08	QT094	239	17499772
CO-1784	A09	QT094	124508	8518103
CO-1785	C03	QT094	3482	6359835
CO-1786	C03	QT094	164306	24564702
CO-1787	C03	QT094	17965	66852290
CO-1788	C04	QT094	26461	65898684
CO-1789	C05	QT094	9608	2698218
CO-1790	C05	QT094	553188	39051632
CO-1791	C06	QT094	80031	22061819
CO-1792	C07	QT094	551303	35873781
CO-1793	C07	QT094	85725	48681938
CO-1794	C09	QT094	166941	14841894
CO-1795	A01	QT095	59204	2788817
CO-1796	A02	QT095	174	3139984
CO-1797	A02	QT095	80809	4683992
CO-1798	A03	QT095	12534	7477478
CO-1799	A03	QT095	7172	21396209
CO-1800	A05	QT095	114590	7176636
CO-1801	A06	QT095	20249	3291674
CO-1802	A06	QT095	25412	4346421
CO-1803	A09	QT095	67634	5095874
CO-1804	A09	QT095	205325	42254699
CO-1805	C02	QT095	235297	6318485
CO-1806	C02	QT095	20955	63054780
CO-1807	C03	QT095	1922	7318155
CO-1808	C03	QT095	164306	24564702
CO-1809	C04	QT095	85118	3560335
CO-1810	C05	QT095	22596	52898804
CO-1811	C07	QT095	10151	53858945
CO-1812	C08	QT095	202496	25846551
CO-1813	C08	QT095	199809	43959683
CO-1814	C09	QT095	35203	23080763
CO-1815	A02	QT098	26332	29608784
CO-1816	A03	QT098	55593	5111781
CO-1817	A03	QT098	35004	17077596
CO-1818	A07	QT098	1238	15787885
CO-1819	A08	QT098	1336	18999780
CO-1820	A09	QT098	16044	39615135
CO-1821	C02	QT098	63152	3658817
CO-1822	C02	QT098	21626	61504235
CO-1823	C03	QT098	164306	24564702
CO-1824	C04	QT098	6138	65436228
CO-1825	C05	QT098	417010	47985263
CO-1826	C07	QT098	260738	40644590
CO-1827	C07	QT098	21198	53221699
CO-1828	C08	QT098	58733	26049047
CO-1829	C09	QT098	272139	23831279
CO-1830	A02	QT099	1670	1905182
CO-1831	A02	QT099	80809	4683992
CO-1832	A03	QT099	5265	5879070
CO-1833	A03	QT099	129182	21812194
CO-1834	A04	QT099	19720	3006318
CO-1835	A04	QT099	20412	17530277
CO-1836	A06	QT099	56850	7908841
CO-1837	A06	QT099	44378	25470927
CO-1838	A07	QT099	123234	25421087
CO-1839	A08	QT099	44915	15362040
CO-1840	A08	QT099	13067	21900092
CO-1841	A09	QT099	11345	33033989
CO-1842	A10	QT099	2645	19252765
CO-1843	C01	QT099	39316	2073219
CO-1844	C01	QT099	133673	34582499
CO-1845	C02	QT099	6094	60868483
CO-1846	C03	QT099	33940	26776355
CO-1847	A01	QT100	52159	26639511
CO-1848	A02	QT100	26332	29608784
CO-1849	A03	QT100	3014	4407975
CO-1850	A03	QT100	37157	21281919
CO-1851	A06	QT100	22609	4944223
CO-1852	A07	QT100	11288	15199224
CO-1853	A08	QT100	515796	11875060
CO-1854	A08	QT100	36288	21997209
CO-1855	A09	QT100	1034844	27931196
CO-1856	A09	QT100	567	37867627
CO-1857	A09	QT100	49011	41179450
CO-1858	A10	QT100	37772	16543978
CO-1859	C01	QT100	124556	2404584
CO-1860	C02	QT100	19171	56452142
CO-1861	C03	QT100	144569	2401261
CO-1862	C03	QT100	100321	11005339
CO-1863	C03	QT100	34151	27226558
CO-1864	C04	QT100	55850	43987906
CO-1865	C04	QT100	108984	55488949
CO-1866	C04	QT100	76789	62031613
CO-1867	C04	QT100	22958	62206377
CO-1868	C04	QT100	21668	62298937
CO-1869	C05	QT100	9893	1383980
CO-1870	C05	QT100	145602	9091810
CO-1871	C05	QT100	21252	53281581
CO-1872	C06	QT100	346417	5522241
CO-1873	C06	QT100	2790713	11443794
CO-1874	C07	QT100	567094	34265741
CO-1875	C08	QT100	2117	44998838
CO-1876	C09	QT100	70962	2774823
CO-1877	A01	QT101	79654	9329250
CO-1878	A03	QT101	18632	22616835
CO-1879	A06	QT101	10451	19735056
CO-1880	A08	QT101	221	7705985
CO-1881	A08	QT101	311	17239814
CO-1882	A08	QT101	1336	18999780
CO-1883	A09	QT101	1034844	27931196
CO-1884	A10	QT101	11020	16912248
CO-1885	C01	QT101	3624	565530
CO-1886	C02	QT101	605297	52687193
CO-1887	C03	QT101	31776	3880835
CO-1888	C03	QT101	36974	32015029
CO-1889	C04	QT101	54785	7062438
CO-1890	C04	QT101	108984	55488949
CO-1891	C04	QT101	5497	62328636
CO-1892	C04	QT101	2355	66399391
CO-1893	C05	QT101	206955	7508067
CO-1894	C05	QT101	479479	44784032
CO-1895	C06	QT101	52489	33958901
CO-1896	C07	QT101	24643	55671537
CO-1897	C09	QT101	41730	52335366
CO-1898	A03	QT103	6814	7042960
CO-1899	A03	QT103	15264	17699165
CO-1900	A05	QT103	84839	3301142
CO-1901	A06	QT103	99329	20240939
CO-1902	A07	QT103	7628	14547121
CO-1903	A07	QT103	8164	19989335
CO-1904	A08	QT103	12514	17393072
CO-1905	A08	QT103	5393	19001116
CO-1906	A09	QT103	13989	16979205
CO-1907	A09	QT103	278571	34289580
CO-1908	A10	QT103	19448	14600006
CO-1909	C01	QT103	5439	3545248
CO-1910	C01	QT103	9339	16184054
CO-1911	C02	QT103	66462	3544208
CO-1912	C03	QT103	42694	27165491
CO-1913	C03	QT103	80696	66097601
CO-1914	C04	QT103	57783	42771539
CO-1915	C04	QT103	113153	47319241
CO-1916	C04	QT103	108984	55488949
CO-1917	C04	QT103	5497	62328636
CO-1918	C05	QT103	50358	15350738
CO-1919	C05	QT103	479479	44784032
CO-1920	C05	QT103	71835	52767387
CO-1921	C07	QT103	85725	48681938
CO-1922	C09	QT103	50648	45657500
CO-1923	C09	QT103	36707	58777335
CO-1924	A02	QT104	576336	18680733
CO-1925	A06	QT104	117356	4511263
CO-1926	A07	QT104	23997	18229895
CO-1927	A08	QT104	5393	19001116
CO-1928	A09	QT104	415599	4472439
CO-1929	A09	QT104	205325	42254699
CO-1930	C03	QT104	10510	21999569
CO-1931	C04	QT104	616264	11364092
CO-1932	C04	QT104	67129	49342875
CO-1933	C05	QT104	888258	11031970
CO-1934	C07	QT104	60225	45046814
CO-1935	C08	QT104	74527	40575030
CO-1936	C09	QT104	76862	2102982
CO-1937	A01	QT105	4318	8806157
CO-1938	A02	QT105	14259	3495481
CO-1939	A02	QT105	80809	4683992
CO-1940	A04	QT105	22015	16981346
CO-1941	A04	QT105	20742	18797596
CO-1942	A07	QT105	7625	12616436
CO-1943	A08	QT105	23494	15273594
CO-1944	A09	QT105	1317	37923180
CO-1945	A10	QT105	13412	16188729
CO-1946	C02	QT105	66957	59688913
CO-1947	C03	QT105	222701	75380847
CO-1948	C04	QT105	74770	49162738
CO-1949	C04	QT105	108984	55488949
CO-1950	C04	QT105	76789	62031613
CO-1951	C04	QT105	22958	62206377
CO-1952	C04	QT105	5497	62328636
CO-1953	C06	QT105	33968	5949348
CO-1954	C06	QT105	2790713	11443794
CO-1955	C07	QT105	122968	34057491
CO-1956	C08	QT105	15585	36399376
CO-1957	C09	QT105	5506	50831100
CO-1958	A01	QT106	19524	2885189
CO-1959	A02	QT106	26214	7168969
CO-1960	A03	QT106	47995	3424667
CO-1961	A04	QT106	110546	13601684
CO-1962	A06	QT106	13412	3611782
CO-1963	A06	QT106	286715	28791573
CO-1964	A09	QT106	20079	36826734
CO-1965	C01	QT106	28307	6185671
CO-1966	C02	QT106	113715	62596892
CO-1967	C03	QT106	4117	40407904
CO-1968	C04	QT106	1109	8246572
CO-1969	C04	QT106	195258	58669897
CO-1970	C05	QT106	42423	6387612
CO-1971	C05	QT106	417010	47985263
CO-1972	C06	QT106	37866	6730687
CO-1973	C06	QT106	2790713	11443794
CO-1974	C07	QT106	236752	31864647
CO-1975	C08	QT106	8979	30237590
CO-1976	C09	QT106	114106	54343366
CO-1977	A01	QT107	51617	8983167
CO-1978	A02	QT107	26214	7168969
CO-1979	A02	QT107	26332	29608784
CO-1980	A03	QT107	14390	7081285
CO-1981	A05	QT107	3409	4680797
CO-1982	A06	QT107	3604	3598091
CO-1983	A08	QT107	4143	19097172
CO-1984	C03	QT107	23704	69582125
CO-1985	C03	QT107	305178	71521477
CO-1986	C04	QT107	18909	63996640
CO-1987	C05	QT107	11065	3468364
CO-1988	C05	QT107	479479	44784032
CO-1989	C06	QT107	59642	30085556
CO-1990	C08	QT107	100322	40804405
CO-1991	C09	QT107	114681	49321546
CO-1992	A01	QT109	3202	4638286
CO-1993	A03	QT109	83533	23226813
CO-1994	A04	QT109	22015	16981346
CO-1995	A05	QT109	31859	1454450
CO-1996	A06	QT109	58231	5947489
CO-1997	A07	QT109	9454	13508504
CO-1998	A08	QT109	47488	22485192
[truncated: 4,720 more rows]

## Sheet: Table S4
Table S4 –Distribution of CO hot regions on the 19 chromosomes of B. napus.
Chr.	CO hot region	CO frequency（cM/Mb）
A01	0-2999999	2.7968
A01	3000000-5999999	2.73973
A01	6000000-8999999	2.11187
A01	27000000-29999999	3.48174
A02	0-2999999	4.10959
A02	3000000-5999999	7.19178
A02	6000000-8999999	2.22603
A02	30000000-33415706	2.85747
A03	3000000-5999999	2.62557
A03	6000000-8999999	2.11187
A03	15000000-17999999	2.7968
A03	21000000-23999999	3.3105
A04	15000000-17999999	3.53881
A04	18000000-20999999	2.68265
A05	0-2999999	3.76712
A05	3000000-5999999	3.08219
A06	3000000-5999999	4.79452
A06	6000000-8999999	2.56849
A06	24000000-26999999	2.7968
A06	27000000-29632354	4.35831
A07	15000000-17999999	4.16667
A07	18000000-20999999	3.59589
A07	24000000-26999999	3.19635
A08	15000000-17999999	2.22603
A08	18000000-20999999	4.3379
A08	21000000-23213989	3.01631
A09	3000000-5999999	2.34018
A09	27000000-29999999	2.22603
A09	33000000-35999999	4.05251
A09	36000000-38999999	2.91096
A09	39000000-41999999	2.34018
A10	15000000-17999999	2.96804
A10	18000000-22199805	3.5879
C01	0-2999999	3.8242
C01	3000000-5999999	3.36758
C02	3000000-5999999	3.99543
C02	60000000-62999999	2.11187
C02	63000000-65217261	2.93463
C03	0-2999999	3.02511
C03	3000000-5999999	2.56849
C03	6000000-8999999	2.7968
C03	24000000-26999999	2.7968
C03	60000000-62999999	2.11187
C03	69000000-71999999	2.96804
C04	0-2999999	25.6279
C04	3000000-5999999	11.2443
C04	9000000-11999999	2.16895
C04	54000000-56999999	4.96575
C04	60000000-62999999	20.4909
C04	63000000-65999999	3.02511
C05	0-2999999	3.59589
C05	3000000-5999999	3.02511
C05	6000000-8999999	2.34018
C05	51000000-53999999	10.6735
C06	9000000-11999999	3.99543
C06	27000000-29999999	2.39726
C07	54000000-56999999	3.02511
C08	24000000-26999999	2.51142
C08	30000000-32999999	2.62557
C08	42000000-44999999	2.7968
C09	21000000-23999999	2.28311
C09	54000000-56999999	2.28311
C09	57000000-59999999	2.68265

## Sheet: Table S5
Table S5 – Gene ontology enrichment analysis of the CO hot region genes.
Chr.	Category	Term ID	Description	LogP
A08	GO Biological Processes	GO:2000031	regulation of salicylic acid mediated signaling pathway	-6.580
C01	KEGG Pathway	ath00330	Arginine and proline metabolism - Arabidopsis thaliana (thale cress)	-5.397
A08	GO Biological Processes	GO:0071705	nitrogen compound transport	-5.346
C08	GO Biological Processes	GO:0009408	response to heat	-5.281
C05	GO Biological Processes	GO:0048278	vesicle docking	-5.030
C05	GO Biological Processes	GO:0051649	establishment of localization in cell	-4.850
C09	GO Biological Processes	GO:0046128	purine ribonucleoside metabolic process	-4.718
A08	GO Biological Processes	GO:0012501	programmed cell death	-4.652
C05	GO Biological Processes	GO:0010628	positive regulation of gene expression	-4.626
C01	GO Biological Processes	GO:0044106	cellular amine metabolic process	-4.585
C05	GO Biological Processes	GO:1903311	regulation of mRNA metabolic process	-4.525
C04	GO Biological Processes	GO:1901658	glycosyl compound catabolic process	-4.506
C03	GO Biological Processes	GO:0016192	vesicle-mediated transport	-4.482
C05	GO Biological Processes	GO:0016050	vesicle organization	-4.407
A06	GO Biological Processes	GO:0010228	vegetative to reproductive phase transition of meristem	-4.390
C05	GO Biological Processes	GO:0016071	mRNA metabolic process	-4.368
C04	GO Biological Processes	GO:0009651	response to salt stress	-4.287
C04	GO Biological Processes	GO:0010017	red or far-red light signaling pathway	-4.256
A07	GO Biological Processes	GO:0009908	flower development	-4.143
C05	KEGG Pathway	ath04144	Endocytosis - Arabidopsis thaliana (thale cress)	-4.053
C05	GO Biological Processes	GO:0009556	microsporogenesis	-4.052
A08	GO Biological Processes	GO:0090697	post-embryonic plant organ morphogenesis	-3.982
A10	GO Biological Processes	GO:0006402	mRNA catabolic process	-3.955
A06	GO Biological Processes	GO:0016050	vesicle organization	-3.942
A08	KEGG Pathway	ath00260	Glycine, serine and threonine metabolism - Arabidopsis thaliana (thale cress)	-3.864
A08	GO Biological Processes	GO:0048193	Golgi vesicle transport	-3.863
C04	GO Biological Processes	GO:0009955	adaxial/abaxial pattern specification	-3.855
A01	GO Biological Processes	GO:0043171	peptide catabolic process	-3.817
A06	GO Biological Processes	GO:0062013	positive regulation of small molecule metabolic process	-3.789
A10	GO Biological Processes	GO:0042776	proton motive force-driven mitochondrial ATP synthesis	-3.753
C02	GO Biological Processes	GO:0060560	developmental growth involved in morphogenesis	-3.753
A03	GO Biological Processes	GO:2000241	regulation of reproductive process	-3.751
A01	GO Biological Processes	GO:0090627	plant epidermal cell differentiation	-3.728
C04	GO Biological Processes	GO:0071669	plant-type cell wall organization or biogenesis	-3.706
A01	GO Biological Processes	GO:0006422	aspartyl-tRNA aminoacylation	-3.663
C01	WikiPathways	WP4598	Glucosinolate biosynthesis (from aromatic amino acid)	-3.650
A06	GO Biological Processes	GO:0050878	regulation of body fluid levels	-3.625
C05	GO Biological Processes	GO:0010143	cutin biosynthetic process	-3.623
C02	GO Biological Processes	GO:2000241	regulation of reproductive process	-3.616
C08	GO Biological Processes	GO:1902600	proton transmembrane transport	-3.603
A10	GO Biological Processes	GO:0009066	aspartate family amino acid metabolic process	-3.528
C05	GO Biological Processes	GO:0010118	stomatal movement	-3.519
A04	GO Biological Processes	GO:0071669	plant-type cell wall organization or biogenesis	-3.517
A01	KEGG Pathway	ath04075	Plant hormone signal transduction - Arabidopsis thaliana (thale cress)	-3.506
A08	GO Biological Processes	GO:0032350	regulation of hormone metabolic process	-3.500
A10	GO Biological Processes	GO:0009651	response to salt stress	-3.495
A07	GO Biological Processes	GO:0010557	positive regulation of macromolecule biosynthetic process	-3.488
A08	GO Biological Processes	GO:0016050	vesicle organization	-3.488
A09	GO Biological Processes	GO:0090567	reproductive shoot system development	-3.482
C08	GO Biological Processes	GO:0016925	protein sumoylation	-3.476
A01	GO Biological Processes	GO:0009790	embryo development	-3.451
A07	GO Biological Processes	GO:0031667	response to nutrient levels	-3.437
A10	GO Biological Processes	GO:0051254	positive regulation of RNA metabolic process	-3.421
A08	GO Biological Processes	GO:0048582	positive regulation of post-embryonic development	-3.418
C02	GO Biological Processes	GO:0002213	defense response to insect	-3.403
C05	GO Biological Processes	GO:0000904	cell morphogenesis involved in differentiation	-3.401
A09	GO Biological Processes	GO:0043268	positive regulation of potassium ion transport	-3.400
A06	GO Biological Processes	GO:0009743	response to carbohydrate	-3.388
C03	GO Biological Processes	GO:2000241	regulation of reproductive process	-3.350
C03	GO Biological Processes	GO:0009066	aspartate family amino acid metabolic process	-3.327
C01	KEGG Pathway	ath04075	Plant hormone signal transduction - Arabidopsis thaliana (thale cress)	-3.308
A05	GO Biological Processes	GO:0033692	cellular polysaccharide biosynthetic process	-3.297
A04	KEGG Pathway	ath00960	Tropane, piperidine and pyridine alkaloid biosynthesis - Arabidopsis thaliana (thale cress)	-3.286
A07	GO Biological Processes	GO:0046112	nucleobase biosynthetic process	-3.234
C09	GO Biological Processes	GO:0030488	tRNA methylation	-3.233
A03	GO Biological Processes	GO:0042026	protein refolding	-3.203
A04	GO Biological Processes	GO:0010044	response to aluminum ion	-3.142
A06	GO Biological Processes	GO:0010305	leaf vascular tissue pattern formation	-3.137
C05	GO Biological Processes	GO:0048878	chemical homeostasis	-3.128
A02	GO Biological Processes	GO:0009910	negative regulation of flower development	-3.127
A07	GO Biological Processes	GO:1900425	negative regulation of defense response to bacterium	-3.120
C03	GO Biological Processes	GO:0071248	cellular response to metal ion	-3.098
C05	GO Biological Processes	GO:0009793	embryo development ending in seed dormancy	-3.060
A04	GO Biological Processes	GO:0006972	hyperosmotic response	-3.053
C04	GO Biological Processes	GO:0031048	heterochromatin assembly by small RNA	-3.052
A09	GO Biological Processes	GO:0009743	response to carbohydrate	-3.028
A04	GO Biological Processes	GO:0070071	proton-transporting two-sector ATPase complex assembly	-3.027
A07	GO Biological Processes	GO:0042274	ribosomal small subunit biogenesis	-3.011
A08	KEGG Pathway	ath00592	alpha-Linolenic acid metabolism - Arabidopsis thaliana (thale cress)	-2.996
A09	GO Biological Processes	GO:0009409	response to cold	-2.993
A06	KEGG Pathway	ath03015	mRNA surveillance pathway - Arabidopsis thaliana (thale cress)	-2.978
C08	GO Biological Processes	GO:0001666	response to hypoxia	-2.968
A09	GO Biological Processes	GO:0009965	leaf morphogenesis	-2.967
A08	GO Biological Processes	GO:0006522	alanine metabolic process	-2.964
A10	GO Biological Processes	GO:0009788	negative regulation of abscisic acid-activated signaling pathway	-2.947
A04	GO Biological Processes	GO:0048609	multicellular organismal reproductive process	-2.929
C09	KEGG Pathway	ath01250	Biosynthesis of nucleotide sugars - Arabidopsis thaliana (thale cress)	-2.927
A04	GO Biological Processes	GO:1902475	L-alpha-amino acid transmembrane transport	-2.923
A05	GO Biological Processes	GO:0048284	organelle fusion	-2.915
A07	GO Biological Processes	GO:0045491	xylan metabolic process	-2.915
A06	GO Biological Processes	GO:0009638	phototropism	-2.891
A08	GO Biological Processes	GO:0031347	regulation of defense response	-2.882
A05	GO Biological Processes	GO:0006188	IMP biosynthetic process	-2.881
C03	GO Biological Processes	GO:0009555	pollen development	-2.879
A06	GO Biological Processes	GO:0051276	chromosome organization	-2.854
A01	GO Biological Processes	GO:0048366	leaf development	-2.845
A08	GO Biological Processes	GO:0048363	mucilage pectin metabolic process	-2.845
A08	GO Biological Processes	GO:0009152	purine ribonucleotide biosynthetic process	-2.842
C09	GO Biological Processes	GO:0034605	cellular response to heat	-2.837
A09	GO Biological Processes	GO:2000693	positive regulation of seed maturation	-2.822
C06	GO Biological Processes	GO:0045910	negative regulation of DNA recombination	-2.814
A02	GO Biological Processes	GO:0009733	response to auxin	-2.811
C03	GO Biological Processes	GO:0048455	stamen formation	-2.805
C03	GO Biological Processes	GO:0140042	lipid droplet formation	-2.805
C03	GO Biological Processes	GO:0042776	proton motive force-driven mitochondrial ATP synthesis	-2.805
C04	GO Biological Processes	GO:0009269	response to desiccation	-2.804
A07	GO Biological Processes	GO:0010047	fruit dehiscence	-2.802
C03	GO Biological Processes	GO:0006457	protein folding	-2.800
A02	GO Biological Processes	GO:0016049	cell growth	-2.799
C04	GO Biological Processes	GO:0048609	multicellular organismal reproductive process	-2.797
A04	GO Biological Processes	GO:0000271	polysaccharide biosynthetic process	-2.795
C04	GO Biological Processes	GO:0030244	cellulose biosynthetic process	-2.795
C05	GO Biological Processes	GO:0045923	positive regulation of fatty acid metabolic process	-2.783
C05	GO Biological Processes	GO:0010071	root meristem specification	-2.776
A03	GO Biological Processes	GO:0006777	Mo-molybdopterin cofactor biosynthetic process	-2.774
A03	GO Biological Processes	GO:0097435	supramolecular fiber organization	-2.748
A08	GO Biological Processes	GO:1901137	carbohydrate derivative biosynthetic process	-2.741
A08	GO Biological Processes	GO:0042343	indole glucosinolate metabolic process	-2.739
C09	GO Biological Processes	GO:0000184	nuclear-transcribed mRNA catabolic process, nonsense-mediated decay	-2.739
C01	GO Biological Processes	GO:0009809	lignin biosynthetic process	-2.720
C04	GO Biological Processes	GO:0010218	response to far red light	-2.714
A02	GO Biological Processes	GO:0001666	response to hypoxia	-2.698
A03	GO Biological Processes	GO:0072657	protein localization to membrane	-2.691
C05	GO Biological Processes	GO:0016180	snRNA processing	-2.691
A08	GO Biological Processes	GO:0010413	glucuronoxylan metabolic process	-2.686
A10	KEGG Pathway	ath00250	Alanine, aspartate and glutamate metabolism - Arabidopsis thaliana (thale cress)	-2.673
C09	GO Biological Processes	GO:0046907	intracellular transport	-2.668
C02	GO Biological Processes	GO:0090693	plant organ senescence	-2.666
C05	GO Biological Processes	GO:0080022	primary root development	-2.663
C01	KEGG Pathway	ath00630	Glyoxylate and dicarboxylate metabolism - Arabidopsis thaliana (thale cress)	-2.633
A03	KEGG Pathway	ath04146	Peroxisome - Arabidopsis thaliana (thale cress)	-2.630
C04	GO Biological Processes	GO:1903008	organelle disassembly	-2.628
A04	GO Biological Processes	GO:0009943	adaxial/abaxial axis specification	-2.626
C03	GO Biological Processes	GO:0007186	G protein-coupled receptor signaling pathway	-2.626
C02	KEGG Pathway	ath00250	Alanine, aspartate and glutamate metabolism - Arabidopsis thaliana (thale cress)	-2.611
A07	KEGG Pathway	ath00480	Glutathione metabolism - Arabidopsis thaliana (thale cress)	-2.599
C01	GO Biological Processes	GO:0072507	divalent inorganic cation homeostasis	-2.598
A05	GO Biological Processes	GO:0048229	gametophyte development	-2.591
A06	GO Biological Processes	GO:0048585	negative regulation of response to stimulus	-2.576
C01	GO Biological Processes	GO:0043171	peptide catabolic process	-2.560
A02	GO Biological Processes	GO:0006811	ion transport	-2.555
C06	GO Biological Processes	GO:0051123	RNA polymerase II preinitiation complex assembly	-2.548
C08	GO Biological Processes	GO:0009625	response to insect	-2.539
C08	GO Biological Processes	GO:2000031	regulation of salicylic acid mediated signaling pathway	-2.539
A06	KEGG Pathway	ath02010	ABC transporters - Arabidopsis thaliana (thale cress)	-2.531
A02	GO Biological Processes	GO:0030705	cytoskeleton-dependent intracellular transport	-2.529
A08	GO Biological Processes	GO:0051651	maintenance of location in cell	-2.525
C02	GO Biological Processes	GO:0040034	regulation of development, heterochronic	-2.525
C02	GO Biological Processes	GO:0010941	regulation of cell death	-2.521
A09	GO Biological Processes	GO:0010927	cellular component assembly involved in morphogenesis	-2.510
A09	GO Biological Processes	GO:1901605	alpha-amino acid metabolic process	-2.505
A09	GO Biological Processes	GO:0022411	cellular component disassembly	-2.502
A06	GO Biological Processes	GO:0006281	DNA repair	-2.500
C05	GO Biological Processes	GO:0009134	nucleoside diphosphate catabolic process	-2.494
C06	GO Biological Processes	GO:0046470	phosphatidylcholine metabolic process	-2.493
C09	GO Biological Processes	GO:0009554	megasporogenesis	-2.492
C08	GO Biological Processes	GO:0000462	maturation of SSU-rRNA from tricistronic rRNA transcript (SSU-rRNA, 5.8S rRNA, LSU-rRNA)	-2.491
A04	GO Biological Processes	GO:0000380	alternative mRNA splicing, via spliceosome	-2.482
C01	GO Biological Processes	GO:0051094	positive regulation of developmental process	-2.474
A03	GO Biological Processes	GO:0045488	pectin metabolic process	-2.465
C03	GO Biological Processes	GO:0006605	protein targeting	-2.465
A08	GO Biological Processes	GO:0043484	regulation of RNA splicing	-2.457
A08	GO Biological Processes	GO:0006564	L-serine biosynthetic process	-2.452
C05	GO Biological Processes	GO:0007389	pattern specification process	-2.451
A03	GO Biological Processes	GO:0009832	plant-type cell wall biogenesis	-2.446
C05	GO Biological Processes	GO:0022618	ribonucleoprotein complex assembly	-2.442
A03	GO Biological Processes	GO:0009555	pollen development	-2.440
C03	GO Biological Processes	GO:0051246	regulation of protein metabolic process	-2.436
C09	GO Biological Processes	GO:0009642	response to light intensity	-2.432
C01	GO Biological Processes	GO:0009423	chorismate biosynthetic process	-2.431
A01	GO Biological Processes	GO:0009720	detection of hormone stimulus	-2.422
A05	GO Biological Processes	GO:0010218	response to far red light	-2.418
A07	GO Biological Processes	GO:0032268	regulation of cellular protein metabolic process	-2.414
A04	GO Biological Processes	GO:0006465	signal peptide processing	-2.410
C03	GO Biological Processes	GO:0035303	regulation of dephosphorylation	-2.410
C03	GO Biological Processes	GO:0010043	response to zinc ion	-2.410
A07	GO Biological Processes	GO:0009967	positive regulation of signal transduction	-2.406
A03	KEGG Pathway	ath04141	Protein processing in endoplasmic reticulum - Arabidopsis thaliana (thale cress)	-2.402
A03	GO Biological Processes	GO:0006557	S-adenosylmethioninamine biosynthetic process	-2.401
A07	GO Biological Processes	GO:0048507	meristem development	-2.400
A10	KEGG Pathway	ath00061	Fatty acid biosynthesis - Arabidopsis thaliana (thale cress)	-2.396
A04	GO Biological Processes	GO:0010027	thylakoid membrane organization	-2.393
C09	GO Biological Processes	GO:0051495	positive regulation of cytoskeleton organization	-2.387
A06	GO Biological Processes	GO:0009134	nucleoside diphosphate catabolic process	-2.386
A07	GO Biological Processes	GO:0019637	organophosphate metabolic process	-2.383
C06	GO Biological Processes	GO:0048507	meristem development	-2.383
C09	GO Biological Processes	GO:0042538	hyperosmotic salinity response	-2.377
A09	GO Biological Processes	GO:0090354	regulation of auxin metabolic process	-2.375
C04	GO Biological Processes	GO:0010200	response to chitin	-2.374
A01	GO Biological Processes	GO:0045324	late endosome to vacuole transport	-2.369
A07	GO Biological Processes	GO:0015979	photosynthesis	-2.368
A01	GO Biological Processes	GO:0071484	cellular response to light intensity	-2.360
A07	GO Biological Processes	GO:0051168	nuclear export	-2.360
C01	GO Biological Processes	GO:0072521	purine-containing compound metabolic process	-2.359
A06	KEGG Pathway	ath00592	alpha-Linolenic acid metabolism - Arabidopsis thaliana (thale cress)	-2.356
A07	GO Biological Processes	GO:0009854	oxidative photosynthetic carbon pathway	-2.353
C06	GO Biological Processes	GO:0009825	multidimensional cell growth	-2.352
C03	GO Biological Processes	GO:0045324	late endosome to vacuole transport	-2.340
A02	GO Biological Processes	GO:0019408	dolichol biosynthetic process	-2.335
C08	GO Biological Processes	GO:0010152	pollen maturation	-2.333
C03	GO Biological Processes	GO:0032940	secretion by cell	-2.327
A02	GO Biological Processes	GO:0051345	positive regulation of hydrolase activity	-2.326
A05	GO Biological Processes	GO:0009955	adaxial/abaxial pattern specification	-2.319
A09	GO Biological Processes	GO:0031667	response to nutrient levels	-2.314
A01	GO Biological Processes	GO:0009259	ribonucleotide metabolic process	-2.312
A03	GO Biological Processes	GO:0071586	CAAX-box protein processing	-2.308
A03	GO Biological Processes	GO:0045787	positive regulation of cell cycle	-2.298
C07	GO Biological Processes	GO:0090567	reproductive shoot system development	-2.297
C06	KEGG Pathway	ath00620	Pyruvate metabolism - Arabidopsis thaliana (thale cress)	-2.296
A03	GO Biological Processes	GO:0071248	cellular response to metal ion	-2.293
A09	GO Biological Processes	GO:0000028	ribosomal small subunit assembly	-2.281
C09	GO Biological Processes	GO:0030001	metal ion transport	-2.273
A10	GO Biological Processes	GO:0033365	protein localization to organelle	-2.266
C03	KEGG Pathway	ath04141	Protein processing in endoplasmic reticulum - Arabidopsis thaliana (thale cress)	-2.265
A04	GO Biological Processes	GO:0080001	mucilage extrusion from seed coat	-2.262
A02	GO Biological Processes	GO:1901617	organic hydroxy compound biosynthetic process	-2.258
C04	GO Biological Processes	GO:0098739	import across plasma membrane	-2.253
A09	GO Biological Processes	GO:0009838	abscission	-2.247
A05	GO Biological Processes	GO:0071482	cellular response to light stimulus	-2.240
C07	GO Biological Processes	GO:0032511	late endosome to vacuole transport via multivesicular body sorting pathway	-2.225
C06	GO Biological Processes	GO:0043161	proteasome-mediated ubiquitin-dependent protein catabolic process	-2.223
A10	GO Biological Processes	GO:0046365	monosaccharide catabolic process	-2.219
A07	GO Biological Processes	GO:0006623	protein targeting to vacuole	-2.215
A02	GO Biological Processes	GO:0006265	DNA topological change	-2.208
C09	GO Biological Processes	GO:0032103	positive regulation of response to external stimulus	-2.206
A07	GO Biological Processes	GO:0009965	leaf morphogenesis	-2.204
A09	GO Biological Processes	GO:1900424	regulation of defense response to bacterium	-2.201
A01	GO Biological Processes	GO:0009845	seed germination	-2.199
A04	GO Biological Processes	GO:0009808	lignin metabolic process	-2.199
A06	GO Biological Processes	GO:0009267	cellular response to starvation	-2.195
C08	GO Biological Processes	GO:0090696	post-embryonic plant organ development	-2.193
A03	GO Biological Processes	GO:0030198	extracellular matrix organization	-2.191
C03	GO Biological Processes	GO:0006491	N-glycan processing	-2.177
A09	GO Biological Processes	GO:0120255	olefinic compound biosynthetic process	-2.176
C06	GO Biological Processes	GO:0050821	protein stabilization	-2.175
C06	GO Biological Processes	GO:0033500	carbohydrate homeostasis	-2.175
C03	GO Biological Processes	GO:0051347	positive regulation of transferase activity	-2.167
C03	GO Biological Processes	GO:0032465	regulation of cytokinesis	-2.156
A10	GO Biological Processes	GO:0009408	response to heat	-2.152
A10	GO Biological Processes	GO:0010345	suberin biosynthetic process	-2.151
C07	GO Biological Processes	GO:1902600	proton transmembrane transport	-2.150
C02	GO Biological Processes	GO:0006119	oxidative phosphorylation	-2.147
A03	GO Biological Processes	GO:0034389	lipid droplet organization	-2.139
A01	GO Biological Processes	GO:0048825	cotyledon development	-2.130
A07	GO Biological Processes	GO:0002237	response to molecule of bacterial origin	-2.121
C06	GO Biological Processes	GO:0010119	regulation of stomatal movement	-2.117
A09	GO Biological Processes	GO:0051651	maintenance of location in cell	-2.107
A07	GO Biological Processes	GO:0046189	phenol-containing compound biosynthetic process	-2.106
C09	GO Biological Processes	GO:0051093	negative regulation of developmental process	-2.103
A06	GO Biological Processes	GO:0090421	embryonic meristem initiation	-2.097
C09	GO Biological Processes	GO:1901605	alpha-amino acid metabolic process	-2.094
C01	GO Biological Processes	GO:0008285	negative regulation of cell population proliferation	-2.089
A02	GO Biological Processes	GO:1903311	regulation of mRNA metabolic process	-2.080
A10	GO Biological Processes	GO:0009642	response to light intensity	-2.079
A02	GO Biological Processes	GO:0048768	root hair cell tip growth	-2.066
C04	GO Biological Processes	GO:0010088	phloem development	-2.063
C06	WikiPathways	WP3860	Glucose sensing and signaling	-2.061
A06	GO Biological Processes	GO:0007292	female gamete generation	-2.052
C09	GO Biological Processes	GO:0010215	cellulose microfibril organization	-2.044
A03	GO Biological Processes	GO:0000724	double-strand break repair via homologous recombination	-2.043
C04	GO Biological Processes	GO:0019853	L-ascorbic acid biosynthetic process	-2.043
C08	GO Biological Processes	GO:0006863	purine nucleobase transport	-2.043
C09	GO Biological Processes	GO:0030490	maturation of SSU-rRNA	-2.027
C02	GO Biological Processes	GO:0051274	beta-glucan biosynthetic process	-2.024
A03	GO Biological Processes	GO:0006734	NADH metabolic process	-2.018
A01	GO Biological Processes	GO:0098660	inorganic ion transmembrane transport	-2.017
C08	GO Biological Processes	GO:0006520	cellular amino acid metabolic process	-2.016
C09	KEGG Pathway	ath01212	Fatty acid metabolism - Arabidopsis thaliana (thale cress)	-2.016
A01	GO Biological Processes	GO:0007130	synaptonemal complex assembly	-2.014
A01	GO Biological Processes	GO:0043489	RNA stabilization	-2.014
A06	GO Biological Processes	GO:1902930	regulation of alcohol biosynthetic process	-2.008
A05	KEGG Pathway	ath00908	Zeatin biosynthesis - Arabidopsis thaliana (thale cress)	-2.005
A03	GO Biological Processes	GO:0001522	pseudouridine synthesis	-2.004
A03	GO Biological Processes	GO:0000904	cell morphogenesis involved in differentiation	-2.001

## Sheet: Table S6
Table S6 – Average gene expression levels in three intervals.
Interval	Gene number	Average gene expression (FPKM)
CO frequency< 1 cM/Mb	20701	11.08
1 cM/Mb<CO frequency< 2 cM/Mb	11774	12.75
CO frequency> 2 cM/Mb	19109	12.97

## Sheet: Table S7
Table S7 – Bins used to construct the bin map.
Chr.	Bin name	SNP count	Start (bp)	End (bp)	Bin interval (bp)
A1	Bin-1	1	1195365	1195414	49
A1	Bin-3	2	1336014	1371443	35429
A1	Bin-4	3	1613339	1618745	5406
A1	Bin-5	2	1614113	1614788	675
A1	Bin-6	2	1625350	1629597	4247
A1	Bin-8	2	1801545	1809469	7924
A1	Bin-9	1	1827597	1827646	49
A1	Bin-12	2	2187849	2210936	23087
A1	Bin-13	1	2276250	2276299	49
A1	Bin-14	3	3380548	3451085	70537
A1	Bin-15	2	3540287	11254023	7713736
A1	Bin-16	1	3559774	3559823	49
A1	Bin-17	1	4138464	4138513	49
A1	Bin-20	2	4486621	4489978	3357
A1	Bin-21	1	4486945	4486994	49
A1	Bin-22	1	4518323	4518372	49
A1	Bin-23	4	4572007	4618332	46325
A1	Bin-25	2	4975454	5026636	51182
A1	Bin-26	1	5128114	5128163	49
A1	Bin-27	2	5259037	5308796	49759
A1	Bin-28	1	5310562	5310611	49
A1	Bin-29	1	5369243	5369292	49
A1	Bin-31	1	5659770	5659819	49
A1	Bin-32	3	5729122	5857219	128097
A1	Bin-33	5	5942045	5947336	5291
A1	Bin-34	6	6156925	6197521	40596
A1	Bin-35	1	6217820	6217869	49
A1	Bin-36	7	6305521	6500876	195355
A1	Bin-37	4	6338691	6504689	165998
A1	Bin-38	3	6543960	6631468	87508
A1	Bin-39	1	6631498	6631547	49
A1	Bin-40	4	6651413	6686084	34671
A1	Bin-41	4	6721635	6725668	4033
A1	Bin-42	7	6921371	7001378	80007
A1	Bin-43	1	6947411	6947460	49
A1	Bin-44	4	7008734	7075856	67122
A1	Bin-47	1	7378515	7378564	49
A1	Bin-48	1	7533485	7533534	49
A1	Bin-50	24	8128105	8356529	228424
A1	Bin-51	6	8134831	8331167	196336
A1	Bin-53	1	8385642	8385691	49
A1	Bin-55	1	8454392	8454441	49
A1	Bin-56	1	8535189	8535238	49
A1	Bin-57	3	8563198	8569584	6386
A1	Bin-62	10	9436979	9546580	109601
A1	Bin-64	1	9613905	9613954	49
A1	Bin-65	2	9647407	9682743	35336
A1	Bin-66	1	10059268	10059317	49
A1	Bin-67	4	10136948	10244368	107420
A1	Bin-69	1	10347918	10347967	49
A1	Bin-70	1	11306806	11306855	49
A1	Bin-71	14	12962339	14678980	1716641
A1	Bin-72	2	13048670	13072221	23551
A1	Bin-73	104	13140006	21720798	8580792
A1	Bin-75	2	21249676	21667726	418050
A1	Bin-76	1	21258995	21259044	49
A1	Bin-77	2	21429893	21653474	223581
A1	Bin-79	2	21430407	21473459	43052
A1	Bin-80	1	21430487	21430536	49
A1	Bin-85	3	23235143	23463272	228129
A1	Bin-87	2	24906072	24952059	45987
A1	Bin-89	3	25202498	25635342	432844
A1	Bin-90	3	25595317	25807450	212133
A1	Bin-91	1	25783602	25783651	49
A1	Bin-92	2	25784896	25784945	49
A1	Bin-94	2	25923822	26036854	113032
A1	Bin-96	3	26494479	26639560	145081
A1	Bin-98	1	26719630	26719679	49
A1	Bin-99	1	26725306	26725355	49
A1	Bin-100	4	26791300	26926969	135669
A1	Bin-101	1	26911584	26911633	49
A1	Bin-102	1	26984846	26984895	49
A1	Bin-103	1	27098619	27098668	49
A1	Bin-105	1	29092124	29092173	49
A1	Bin-106	5	29698267	29856014	157747
A1	Bin-107	1	29773145	29773194	49
A1	Bin-108	1	29817064	29817113	49
A1	Bin-109	1	30026308	30026357	49
A1	Bin-110	2	30458668	30490241	31573
A1	Bin-112	1	30722778	30722827	49
A1	Bin-113	2	30796247	30796392	145
A1	Bin-114	1	30798579	30798628	49
A1	Bin-116	3	30852742	30922833	70091
A1	Bin-117	1	30898923	30898972	49
A1	Bin-118	1	31049164	31049213	49
A1	Bin-119	2	31067678	31067733	55
A1	Bin-120	1	31108486	31108535	49
A1	Bin-121	1	33385435	33385484	49
A2	Bin-125	4	251791	509493	257702
A2	Bin-126	1	264941	264990	49
A2	Bin-127	2	315974	529161	213187
A2	Bin-130	6	874776	951890	77114
A2	Bin-131	2	1004616	1136469	131853
A2	Bin-132	3	1026930	1136038	109108
A2	Bin-134	1	1296141	1296190	49
A2	Bin-135	1	1641142	1641191	49
A2	Bin-136	4	1682404	1768072	85668
A2	Bin-137	1	1770453	1770502	49
A2	Bin-138	3	1814000	1852004	38004
A2	Bin-140	1	1905133	1905182	49
A2	Bin-141	1	1906803	1906852	49
A2	Bin-142	2	1921567	1921647	80
A2	Bin-143	4	1977697	2001713	24016
A2	Bin-144	3	1991065	2030500	39435
A2	Bin-145	2	2023191	2023291	100
A2	Bin-146	1	2072218	2072267	49
A2	Bin-147	1	2094769	2094818	49
A2	Bin-148	2	2228711	2262460	33749
A2	Bin-149	1	2270540	2270589	49
A2	Bin-150	2	2407679	2563835	156156
A2	Bin-151	2	2540321	2540385	64
A2	Bin-152	3	2572681	2640247	67566
A2	Bin-153	4	2644401	2668352	23951
A2	Bin-154	1	2672244	2672293	49
A2	Bin-155	2	2697273	2697649	376
A2	Bin-156	1	2698978	2699027	49
A2	Bin-157	1	2699107	2699156	49
A2	Bin-161	1	3056731	3056780	49
A2	Bin-162	4	3163886	3214831	50945
A2	Bin-163	3	3177083	3236260	59177
A2	Bin-164	6	3257624	3350389	92765
A2	Bin-166	1	3395228	3395277	49
A2	Bin-168	1	3441447	3441496	49
A2	Bin-169	1	3598152	3598201	49
A2	Bin-170	1	3706961	3707010	49
A2	Bin-172	1	4206690	4206739	49
A2	Bin-173	1	4307445	4307494	49
A2	Bin-175	1	5004235	5004284	49
A2	Bin-176	9	5116057	5238875	122818
A2	Bin-177	1	5311473	5311522	49
A2	Bin-180	7	7291983	7400489	108506
A2	Bin-181	1	7388729	7388778	49
A2	Bin-182	3	7432795	7493771	60976
A2	Bin-183	1	7485661	7485710	49
A2	Bin-184	15	7526046	7852020	325974
A2	Bin-186	4	7954044	8014060	60016
A2	Bin-187	6	8076514	8209336	132822
A2	Bin-188	1	8122614	8122663	49
A2	Bin-192	2	8912123	8912300	177
A2	Bin-193	1	8930400	8930449	49
A2	Bin-194	5	9002017	9044758	42741
A2	Bin-195	2	9010695	9031797	21102
A2	Bin-196	1	9059572	9059621	49
A2	Bin-197	1	9100440	9100489	49
A2	Bin-198	1	9256860	9256909	49
A2	Bin-199	1	9286024	9286073	49
A2	Bin-201	1	9401205	9401254	49
A2	Bin-202	2	9424797	9500893	76096
A2	Bin-203	2	9850737	9916580	65843
A2	Bin-205	1	10227115	10227164	49
A2	Bin-207	8	10450813	11577911	1127098
A2	Bin-208	1	10504951	10505000	49
A2	Bin-210	3	11718176	12152839	434663
A2	Bin-211	2	12603067	12648416	45349
A2	Bin-212	1	12818308	12818357	49
A2	Bin-213	1	12820764	12820813	49
A2	Bin-214	6	27208106	27234819	26713
A2	Bin-215	5	27387551	27459781	72230
A2	Bin-216	2	27468457	27485104	16647
A2	Bin-217	1	27468632	27468681	49
A2	Bin-218	5	27523054	27583489	60435
A2	Bin-219	1	27881725	27881774	49
A2	Bin-220	1	27911789	27911838	49
A2	Bin-221	3	27932842	27949419	16577
A2	Bin-222	19	28945452	29321428	375976
A2	Bin-223	2	29270032	29286099	16067
A2	Bin-225	3	29503941	29608833	104892
A2	Bin-226	6	29522017	29551108	29091
A2	Bin-227	1	29522478	29522527	49
A2	Bin-229	7	29635116	29712782	77666
A2	Bin-230	1	29682350	29682399	49
A2	Bin-232	1	30007843	30007892	49
A2	Bin-234	1	30436814	30436863	49
A2	Bin-235	2	30615820	30617464	1644
A2	Bin-236	2	30631739	30632617	878
A2	Bin-237	1	30718316	30718365	49
A2	Bin-238	1	30735033	30735082	49
A2	Bin-240	1	30784459	30784508	49
A2	Bin-241	1	30818937	30818986	49
A2	Bin-243	1	31722834	31722883	49
A2	Bin-244	1	31723174	31723223	49
A2	Bin-245	1	31725752	31725801	49
A2	Bin-246	1	31883175	31883224	49
A2	Bin-247	1	32025794	32025843	49
A2	Bin-248	1	32096963	32097012	49
A2	Bin-249	3	32293022	32351753	58731
A2	Bin-250	2	32466959	32467003	44
A2	Bin-251	2	32503229	32563074	59845
A2	Bin-252	1	32509019	32509068	49
A2	Bin-254	2	32596968	32601628	4660
A2	Bin-255	5	32601638	32707278	105640
A2	Bin-257	1	32694651	32694700	49
A2	Bin-258	2	32740290	32746755	6465
A2	Bin-260	1	32774726	32774775	49
A2	Bin-261	1	32788912	32788961	49
A2	Bin-262	3	32945172	32960287	15115
A2	Bin-263	2	32947949	32954358	6409
A3	Bin-264	1	1995379	1995428	49
A3	Bin-265	4	2075831	2081737	5906
A3	Bin-266	3	2147003	2242691	95688
A3	Bin-267	1	2179678	2179727	49
A3	Bin-268	1	2287900	2287949	49
A3	Bin-269	2	2301627	2404619	102992
A3	Bin-270	5	2440914	2550746	109832
A3	Bin-271	1	2502458	2502507	49
A3	Bin-272	1	2596022	2596071	49
A3	Bin-273	1	2648329	2648378	49
A3	Bin-274	1	2702132	2702181	49
A3	Bin-275	1	2711972	2712021	49
A3	Bin-276	1	2765135	2765184	49
A3	Bin-277	2	2782852	2794591	11739
A3	Bin-279	4	2939495	2961831	22336
A3	Bin-281	3	3350530	3378959	28429
A3	Bin-283	1	3542165	3542214	49
A3	Bin-284	1	3676163	3676212	49
A3	Bin-286	5	4035545	4051239	15694
A3	Bin-287	5	4141769	4319258	177489
A3	Bin-288	4	4142000	4319305	177305
A3	Bin-289	1	4377615	4377664	49
A3	Bin-290	1	4457810	4457859	49
A3	Bin-292	8	4702011	5105424	403413
A3	Bin-293	7	4758528	5010887	252359
A3	Bin-295	1	4797036	4797085	49
A3	Bin-296	1	4933520	4933569	49
A3	Bin-298	1	5184293	5184342	49
A3	Bin-299	1	5411891	5411940	49
A3	Bin-301	1	5916430	5916479	49
A3	Bin-302	2	5917308	5918150	842
A3	Bin-303	1	5946352	5946401	49
A3	Bin-304	2	6031379	6052934	21555
A3	Bin-305	17	6040418	6052329	11911
A3	Bin-306	1	6064490	6064539	49
A3	Bin-308	1	6195747	6195796	49
A3	Bin-309	1	6206788	6206837	49
A3	Bin-310	1	6478781	6478830	49
A3	Bin-311	1	6533303	6533352	49
A3	Bin-312	1	6587509	6587558	49
A3	Bin-313	4	6720358	6825984	105626
A3	Bin-314	1	6780550	6780599	49
A3	Bin-315	1	6874119	6874168	49
A3	Bin-317	1	6919145	6919194	49
A3	Bin-318	1	7008271	7008320	49
A3	Bin-319	1	7039647	7039696	49
A3	Bin-320	2	7049774	7049964	190
A3	Bin-321	7	7108143	7202563	94420
A3	Bin-323	3	7383016	7405536	22520
A3	Bin-325	2	7530517	7625522	95005
A3	Bin-326	1	7728746	7728795	49
A3	Bin-327	5	7750227	7854732	104505
A3	Bin-328	2	7836272	7837487	1215
A3	Bin-329	1	7863462	7863511	49
A3	Bin-330	1	7897430	7897479	49
A3	Bin-331	8	7931478	8108252	176774
A3	Bin-332	1	8014028	8014077	49
A3	Bin-333	2	8027577	8033751	6174
A3	Bin-334	1	8132151	8132200	49
A3	Bin-335	1	8133285	8133334	49
A3	Bin-336	1	8135602	8135651	49
A3	Bin-337	1	8148947	8148996	49
A3	Bin-338	4	8188127	8252754	64627
A3	Bin-340	1	8303855	8303904	49
A3	Bin-341	3	8379190	8379540	350
A3	Bin-342	1	8440162	8440211	49
A3	Bin-343	5	8458094	8622084	163990
A3	Bin-345	1	8619542	8619591	49
A3	Bin-346	3	8736554	8916643	180089
A3	Bin-347	4	8768657	8818540	49883
A3	Bin-349	1	8788838	8788887	49
A3	Bin-350	1	9050114	9050163	49
A3	Bin-351	1	9093911	9093960	49
A3	Bin-352	1	9111377	9111426	49
A3	Bin-353	1	9111614	9111663	49
A3	Bin-354	2	9117422	9213125	95703
A3	Bin-355	1	9178457	9178506	49
A3	Bin-356	1	9179522	9179571	49
A3	Bin-357	1	9190333	9190382	49
A3	Bin-358	8	9272094	10182149	910055
A3	Bin-360	2	9464807	9474963	10156
A3	Bin-363	1	9766141	9766190	49
A3	Bin-364	2	9766439	9766655	216
A3	Bin-365	1	9766597	9766646	49
A3	Bin-366	1	10011849	10011898	49
A3	Bin-368	3	10342813	10343807	994
A3	Bin-369	7	10413146	10474280	61134
A3	Bin-370	2	10426935	10446739	19804
A3	Bin-371	2	10446662	10449414	2752
A3	Bin-372	2	10581751	10587904	6153
A3	Bin-373	1	10642879	10642928	49
A3	Bin-374	1	10669875	10669924	49
A3	Bin-375	1	10671152	10671201	49
A3	Bin-376	1	10713131	10713180	49
A3	Bin-377	9	11086533	11254963	168430
A3	Bin-378	1	11256781	11256830	49
A3	Bin-379	3	11278362	11367025	88663
A3	Bin-380	1	11377435	11377484	49
A3	Bin-381	3	11425054	11461820	36766
A3	Bin-382	1	11491792	11491841	49
A3	Bin-383	4	11523952	11555370	31418
A3	Bin-385	11	11687941	11853009	165068
A3	Bin-386	1	11797853	11797902	49
A3	Bin-387	4	11909006	11919078	10072
A3	Bin-388	11	11951338	12270203	318865
A3	Bin-389	4	11986081	12177752	191671
A3	Bin-390	5	12349922	12447392	97470
A3	Bin-392	1	12535054	12535103	49
A3	Bin-393	1	12759663	12759712	49
A3	Bin-394	4	13012002	13026515	14513
A3	Bin-395	2	13259937	13260276	339
A3	Bin-396	1	13392767	13392816	49
A3	Bin-398	1	13622827	13622876	49
A3	Bin-400	1	13852314	13852363	49
A3	Bin-401	8	13880936	14206809	325873
A3	Bin-402	4	13914298	14039781	125483
A3	Bin-403	1	13931703	13931752	49
A3	Bin-404	1	13970587	13970636	49
A3	Bin-406	1	14078044	14078093	49
A3	Bin-407	2	14252151	14264524	12373
A3	Bin-408	1	14272773	14272822	49
A3	Bin-409	6	14325592	14539832	214240
A3	Bin-410	1	14357401	14357450	49
A3	Bin-411	1	14722100	14722149	49
A3	Bin-412	1	15551563	15551612	49
A3	Bin-413	1	15575750	15575799	49
A3	Bin-414	1	15607192	15607241	49
A3	Bin-418	4	17047243	17058154	10911
A3	Bin-419	1	17159399	17159448	49
A3	Bin-420	1	17160211	17160260	49
A3	Bin-422	1	17699165	17699214	49
A3	Bin-424	1	18900807	18900856	49
A3	Bin-425	2	19192369	19234788	42419
A3	Bin-426	1	19310686	19310735	49
A3	Bin-427	3	19433621	19483671	50050
A3	Bin-428	10	19503671	19563039	59368
A3	Bin-429	4	19565160	19569005	3845
A3	Bin-430	9	19650715	19712940	62225
A3	Bin-431	2	19889429	19897343	7914
A3	Bin-433	1	20050748	20050797	49
A3	Bin-434	1	20082586	20082635	49
A3	Bin-435	1	20098428	20098477	49
A3	Bin-437	1	20238019	20238068	49
A3	Bin-438	1	20587131	20587180	49
A3	Bin-440	2	20678501	20693574	15073
A3	Bin-441	1	20703664	20703713	49
A3	Bin-442	1	20705947	20705996	49
A3	Bin-443	4	20733462	20841781	108319
A3	Bin-444	1	20893444	20893493	49
A3	Bin-445	1	20894398	20894447	49
A3	Bin-446	1	20921655	20921704	49
A3	Bin-447	1	21728792	21728841	49
A3	Bin-448	1	21970079	21970128	49
A3	Bin-449	1	22054366	22054415	49
A3	Bin-450	2	22056487	22101364	44877
A3	Bin-451	1	22155378	22155427	49
A3	Bin-452	1	22191711	22191760	49
A3	Bin-453	3	22197494	22212862	15368
A3	Bin-454	3	22277726	22314793	37067
A3	Bin-455	4	22317217	22319604	2387
A3	Bin-457	1	22427825	22427874	49
A3	Bin-458	10	22554905	22616786	61881
A3	Bin-460	2	22635467	22638168	2701
A3	Bin-461	2	22651637	22668388	16751
A3	Bin-462	1	22741460	22741509	49
A3	Bin-465	5	22904501	22936579	32078
A3	Bin-466	6	22946428	23055988	109560
A3	Bin-467	7	23090497	23226764	136267
A3	Bin-468	1	23155239	23155288	49
A3	Bin-469	2	23310346	23311020	674
A3	Bin-470	2	23419842	23447381	27539
A3	Bin-472	4	23862787	24073191	210404
A3	Bin-473	4	23932646	24208038	275392
A3	Bin-475	1	24046820	24046869	49
A3	Bin-476	1	24048186	24048235	49
A3	Bin-477	1	24049761	24049810	49
A3	Bin-479	1	24328546	24328595	49
A3	Bin-481	3	24420236	24790956	370720
A3	Bin-482	6	24669302	24824282	154980
A3	Bin-483	2	24879469	25328502	449033
A3	Bin-485	2	25410048	25471675	61627
A3	Bin-487	15	25479385	25583518	104133
A3	Bin-488	1	25562657	25562706	49
A3	Bin-490	1	25754894	25754943	49
A3	Bin-491	2	25827443	25901438	73995
A3	Bin-493	1	25993497	25993546	49
A3	Bin-496	1	26118178	26118227	49
A3	Bin-497	3	26150076	26157469	7393
A3	Bin-498	2	26376555	26401854	25299
A3	Bin-499	4	26394407	26427773	33366
A3	Bin-500	1	26467675	26467724	49
A3	Bin-501	5	26536396	26660179	123783
A3	Bin-502	2	26577970	26692990	115020
A3	Bin-503	1	26694938	26694987	49
A3	Bin-504	9	26700313	26947518	247205
A3	Bin-505	1	26711557	26711606	49
A3	Bin-506	8	26820000	26957346	137346
A3	Bin-507	3	26865915	26922717	56802
A3	Bin-508	4	27028430	27414619	386189
A3	Bin-509	17	27028574	27420441	391867
A3	Bin-511	3	27516384	27541157	24773
A3	Bin-512	5	27870956	27922687	51731
A3	Bin-513	2	28020420	28030754	10334
A3	Bin-514	2	28248338	28248605	267
A3	Bin-515	6	28301621	28468550	166929
A3	Bin-516	1	28506051	28506100	49
A3	Bin-517	2	28714330	28726744	12414
A3	Bin-518	2	28730955	28747797	16842
A3	Bin-519	1	28996435	28996484	49
A3	Bin-521	4	29904273	32133877	2229604
A3	Bin-524	8	30337406	31534315	1196909
A3	Bin-525	2	30343853	30391667	47814
A3	Bin-527	37	32832810	40658625	7825815
A4	Bin-528	25	235656	813391	577735
A4	Bin-530	6	478905	802719	323814
A4	Bin-531	9	845141	876612	31471
A4	Bin-532	4	1113372	1138245	24873
A4	Bin-533	1	1152012	1152061	49
A4	Bin-534	1	1155422	1155471	49
A4	Bin-535	7	1169708	1328462	158754
A4	Bin-536	2	1246825	1250855	4030
A4	Bin-538	11	1394197	1558199	164002
A4	Bin-539	1	1579438	1579487	49
A4	Bin-540	5	1685062	1690641	5579
A4	Bin-541	2	1752555	1752618	63
A4	Bin-542	1	1756700	1756749	49
A4	Bin-543	4	1863832	1872975	9143
A4	Bin-544	3	2043401	2048094	4693
A4	Bin-546	14	2128284	4751450	2623166
A4	Bin-547	1	2150875	2150924	49
A4	Bin-548	117	2154712	10412434	8257722
A4	Bin-549	10	2298722	5120078	2821356
A4	Bin-550	1	2884323	2884372	49
A4	Bin-553	1	4028403	4028452	49
A4	Bin-555	1	4146725	4146774	49
A4	Bin-556	2	4720833	10319429	5598596
A4	Bin-557	1	5042899	5042948	49
A4	Bin-558	17	8204772	10593048	2388276
A4	Bin-559	1	8679986	8680035	49
A4	Bin-560	1	10225651	10225700	49
A4	Bin-561	2	10292085	10431211	139126
A4	Bin-562	1	10382834	10382883	49
A4	Bin-563	9	11951428	12054093	102665
A4	Bin-564	1	12011202	12011251	49
A4	Bin-566	3	12182132	12298799	116667
A4	Bin-567	1	12306501	12306550	49
A4	Bin-568	2	12327321	12331842	4521
A4	Bin-569	6	12542196	12992885	450689
A4	Bin-570	25	12589294	13375584	786290
A4	Bin-572	1	13789927	13789976	49
A4	Bin-574	5	13855030	14034579	179549
A4	Bin-575	3	14248541	14257358	8817
A4	Bin-576	1	14273073	14273122	49
A4	Bin-577	4	14396786	14572871	176085
A4	Bin-578	2	14439027	14629908	190881
A4	Bin-579	1	14534718	14534767	49
A4	Bin-580	2	14689567	14804550	114983
A4	Bin-581	2	14708362	14724914	16552
A4	Bin-582	4	14748610	14859723	111113
A4	Bin-583	2	14924351	14925420	1069
A4	Bin-584	2	15353038	15368419	15381
A4	Bin-585	4	15360038	15369328	9290
A4	Bin-587	1	15484934	15484983	49
A4	Bin-588	1	15692932	15692981	49
A4	Bin-589	1	15728872	15728921	49
A4	Bin-590	1	15868045	15868094	49
A4	Bin-591	1	15993051	15993100	49
A4	Bin-592	5	16044437	16119854	75417
A4	Bin-593	1	16083583	16083632	49
A4	Bin-595	1	16238847	16238896	49
A4	Bin-596	7	16337773	16438181	100408
A4	Bin-600	2	17415613	17418356	2743
A4	Bin-601	2	17515358	17515407	49
A4	Bin-603	2	17651872	17693020	41148
A4	Bin-604	2	17693912	17806446	112534
A4	Bin-605	1	17764398	17764447	49
A4	Bin-606	2	17862525	17866014	3489
A4	Bin-607	2	18113988	18149038	35050
A4	Bin-608	2	18136555	18143118	6563
A4	Bin-609	2	18199583	18203645	4062
A4	Bin-610	3	18210321	18241757	31436
A4	Bin-611	4	18224113	18252144	28031
A4	Bin-612	1	18293368	18293417	49
A4	Bin-613	1	19569099	19569148	49
A4	Bin-614	2	19602749	19666712	63963
A4	Bin-615	2	19670793	19674619	3826
A4	Bin-616	2	19824601	19858983	34382
A4	Bin-617	3	19902599	19909521	6922
A4	Bin-618	3	19903049	19904642	1593
A4	Bin-619	5	19927053	20093083	166030
A4	Bin-620	1	19930656	19930705	49
A4	Bin-621	1	20018299	20018348	49
A4	Bin-622	12	20139743	20504707	364964
A4	Bin-623	3	20219155	20270125	50970
A4	Bin-624	1	20345426	20345475	49
A4	Bin-625	1	20396600	20396649	49
A4	Bin-628	2	20720803	20732575	11772
A4	Bin-630	1	20900330	20900379	49
A4	Bin-631	3	20972182	20978889	6707
A4	Bin-632	5	21009245	21048018	38773
A4	Bin-633	3	21054776	21109523	54747
A4	Bin-634	4	21193790	21306461	112671
A4	Bin-635	2	21260261	21406798	146537
A4	Bin-636	3	21521838	21565213	43375
A4	Bin-637	5	21522316	21643007	120691
A4	Bin-640	5	22510863	22677191	166328
A5	Bin-642	5	37531	265267	227736
A5	Bin-643	2	303096	349987	46891
A5	Bin-644	1	342623	342672	49
A5	Bin-645	2	368085	917025	548940
A5	Bin-646	8	694774	934889	240115
A5	Bin-647	3	829341	856220	26879
A5	Bin-648	3	941797	956291	14494
A5	Bin-650	2	1094785	1096306	1521
A5	Bin-651	5	1111185	1146081	34896
A5	Bin-652	1	1156282	1156331	49
A5	Bin-653	10	1197791	1270226	72435
A5	Bin-654	1	1270619	1270668	49
A5	Bin-656	1	1414547	1414596	49
A5	Bin-657	1	1452321	1452370	49
A5	Bin-658	1	1509321	1509370	49
A5	Bin-659	1	1554621	1554670	49
A5	Bin-660	1	1581574	1581623	49
A5	Bin-661	1	1597477	1597526	49
A5	Bin-662	1	1612288	1612337	49
A5	Bin-663	1	1644212	1644261	49
A5	Bin-664	2	1646800	1648160	1360
A5	Bin-665	1	1832992	1833041	49
A5	Bin-666	2	1836818	1839974	3156
A5	Bin-667	2	1917534	1967996	50462
A5	Bin-668	1	2023620	2023669	49
A5	Bin-669	1	2027535	2027584	49
A5	Bin-670	2	2037924	2043979	6055
A5	Bin-671	1	2047935	2047984	49
A5	Bin-672	1	2094462	2094511	49
A5	Bin-673	5	2115955	2216729	100774
A5	Bin-674	1	2249017	2249066	49
A5	Bin-675	1	2269022	2269071	49
A5	Bin-676	3	2411586	2439614	28028
A5	Bin-677	1	2656562	2656611	49
A5	Bin-678	1	2714272	2714321	49
A5	Bin-679	1	2715712	2715761	49
A5	Bin-681	1	2988969	2989018	49
A5	Bin-682	1	2996241	2996290	49
A5	Bin-683	1	3006269	3006318	49
A5	Bin-684	2	3026038	3029520	3482
A5	Bin-685	1	3036625	3036674	49
A5	Bin-686	2	3104422	3166750	62328
A5	Bin-687	1	3214504	3214553	49
A5	Bin-688	2	3223586	3293207	69621
A5	Bin-689	10	3259917	3297867	37950
A5	Bin-691	3	3516894	3548044	31150
A5	Bin-692	2	3527838	3533741	5903
A5	Bin-695	3	3747671	3760505	12834
A5	Bin-697	2	3803581	3807584	4003
A5	Bin-698	5	3899806	3914118	14312
A5	Bin-699	1	4008255	4008304	49
A5	Bin-700	5	4030342	4179294	148952
A5	Bin-701	1	4176205	4176254	49
A5	Bin-702	2	4293448	4312075	18627
A5	Bin-703	10	4458689	4549734	91045
A5	Bin-704	2	4495390	4524428	29038
A5	Bin-705	1	4542581	4542630	49
A5	Bin-706	9	4556332	4680748	124416
A5	Bin-707	1	4583008	4583057	49
A5	Bin-708	1	4605121	4605170	49
A5	Bin-709	2	4697729	4793560	95831
A5	Bin-710	3	4716163	4815396	99233
A5	Bin-711	2	4905887	4910376	4489
A5	Bin-712	1	5038851	5038900	49
A5	Bin-713	2	5051828	5063059	11231
A5	Bin-714	1	5060652	5060701	49
A5	Bin-715	1	5168651	5168700	49
A5	Bin-717	5	5392823	5397323	4500
A5	Bin-718	6	5417677	5502445	84768
A5	Bin-719	1	5441104	5441153	49
A5	Bin-721	5	5563972	5716757	152785
A5	Bin-722	1	5789834	5789883	49
A5	Bin-723	4	5798707	5809352	10645
A5	Bin-724	1	5900576	5900625	49
A5	Bin-728	1	6143543	6143592	49
A5	Bin-729	2	6200174	6200826	652
A5	Bin-730	2	6550704	6571207	20503
A5	Bin-731	3	6786218	6916987	130769
A5	Bin-732	2	6877760	6890227	12467
A5	Bin-733	6	7349977	7440720	90743
A5	Bin-735	2	7535986	7563892	27906
A5	Bin-740	1	19291066	19291115	49
A5	Bin-741	2	19314035	19489811	175776
A5	Bin-742	8	19378423	19452108	73685
A5	Bin-743	1	19453607	19453656	49
A5	Bin-744	3	19840829	20060012	219183
A5	Bin-745	9	19862938	20777043	914105
A5	Bin-746	1	20059835	20059884	49
A5	Bin-749	2	21262941	21286943	24002
A5	Bin-750	2	21264971	21289583	24612
A5	Bin-751	1	21267102	21267151	49
A5	Bin-752	1	22227150	22227199	49
A5	Bin-754	1	22346827	22346876	49
A5	Bin-756	5	22536408	22701033	164625
A5	Bin-757	1	22707529	22707578	49
A5	Bin-758	2	22749335	22754520	5185
A5	Bin-759	5	22850011	22864644	14633
A6	Bin-760	3	282520	498088	215568
A6	Bin-761	2	441254	496415	55161
A6	Bin-762	1	522632	522681	49
A6	Bin-763	1	550211	550260	49
A6	Bin-765	2	1511422	1546965	35543
A6	Bin-766	1	1593799	1593848	49
A6	Bin-767	6	1638834	1714283	75449
A6	Bin-768	1	1642844	1642893	49
A6	Bin-770	1	1903112	1903161	49
A6	Bin-771	1	1959778	1959827	49
A6	Bin-773	6	2083643	2592877	509234
A6	Bin-774	2	2161325	2547367	386042
A6	Bin-775	4	2619589	2639928	20339
A6	Bin-776	1	2738109	2738158	49
A6	Bin-777	2	2804703	2841368	36665
A6	Bin-778	1	2822614	2822663	49
A6	Bin-779	2	2901217	2904028	2811
A6	Bin-780	3	2924802	2949051	24249
A6	Bin-781	5	2982929	3125579	142650
A6	Bin-782	4	3023083	3134663	111580
A6	Bin-783	2	3147595	3170972	23377
A6	Bin-784	3	3160700	3179731	19031
A6	Bin-785	5	3188689	3261518	72829
A6	Bin-786	1	3226615	3226664	49
A6	Bin-787	2	3270406	3271147	741
A6	Bin-789	1	3358563	3358612	49
A6	Bin-790	2	3380744	3384507	3763
A6	Bin-791	2	3446970	3451518	4548
A6	Bin-794	2	3581410	3581629	219
A6	Bin-795	1	3611782	3611831	49
A6	Bin-796	1	3625194	3625243	49
A6	Bin-797	2	3634515	3649263	14748
A6	Bin-798	3	3668680	3679540	10860
A6	Bin-799	7	3690340	3744235	53895
A6	Bin-800	3	3759023	3812706	53683
A6	Bin-801	4	3871264	3944780	73516
A6	Bin-802	1	3944941	3944990	49
A6	Bin-803	1	3951279	3951328	49
A6	Bin-805	1	3999052	3999101	49
A6	Bin-806	2	4068222	4087635	19413
A6	Bin-807	1	4209503	4209552	49
A6	Bin-808	1	4257756	4257805	49
A6	Bin-809	1	4273876	4273925	49
A6	Bin-810	2	4286499	4289235	2736
A6	Bin-811	3	4318755	4328781	10026
A6	Bin-813	2	4415921	4416238	317
A6	Bin-814	8	4644017	4741683	97666
A6	Bin-815	1	4649656	4649705	49
A6	Bin-816	4	4715526	4763847	48321
A6	Bin-817	2	4816118	4830121	14003
A6	Bin-819	1	5215127	5215176	49
A6	Bin-820	1	5275989	5276038	49
A6	Bin-821	2	5283008	5315173	32165
A6	Bin-822	2	5361364	5391880	30516
A6	Bin-823	1	5450942	5450991	49
A6	Bin-825	1	5507255	5507304	49
A6	Bin-826	2	5519101	5584677	65576
A6	Bin-828	5	5802377	5848845	46468
A6	Bin-829	1	5875786	5875835	49
A6	Bin-830	1	6135973	6136022	49
A6	Bin-832	2	6736506	6744439	7933
A6	Bin-833	8	6985166	7056853	71687
A6	Bin-834	1	7001965	7002014	49
A6	Bin-836	37	7194652	19462676	12268024
A6	Bin-837	46	7195383	19329140	12133757
A6	Bin-838	1	7209011	7209060	49
A6	Bin-840	1	7312415	7312464	49
A6	Bin-841	7	7580211	7663881	83670
A6	Bin-843	8	7965691	8108121	142430
A6	Bin-844	1	8338215	8338264	49
A6	Bin-846	1	9304333	9304382	49
A6	Bin-847	1	9310542	9310591	49
A6	Bin-848	5	9777977	18076515	8298538
A6	Bin-849	5	10087118	19357834	9270716
A6	Bin-850	3	10474371	10487190	12819
A6	Bin-851	1	10486190	10486239	49
A6	Bin-852	1	10486687	10486736	49
A6	Bin-853	5	19586565	19735007	148442
A6	Bin-856	5	20422655	20555924	133269
A6	Bin-857	1	20891075	20891124	49
A6	Bin-858	1	20891666	20891715	49
A6	Bin-859	4	20912702	21021481	108779
A6	Bin-860	1	21019728	21019777	49
A6	Bin-861	2	21119084	21119286	202
A6	Bin-862	11	21691913	22000027	308114
A6	Bin-863	7	21799955	21989400	189445
A6	Bin-864	1	22169291	22169340	49
A6	Bin-865	1	22183242	22183291	49
A6	Bin-866	7	22199167	22271498	72331
A6	Bin-867	1	22255599	22255648	49
A6	Bin-868	1	22371077	22371126	49
A6	Bin-870	4	22411064	22487997	76933
A6	Bin-871	2	22504104	22518334	14230
A6	Bin-872	2	23010164	23249145	238981
A6	Bin-874	1	23368989	23369038	49
A6	Bin-875	1	23424299	23424348	49
A6	Bin-876	1	23463454	23463503	49
A6	Bin-877	1	23575768	23575817	49
A6	Bin-878	1	23598573	23598622	49
A6	Bin-879	4	23603914	23606199	2285
A6	Bin-880	6	23733671	23766673	33002
A6	Bin-881	1	23792377	23792426	49
A6	Bin-882	2	23996095	24083405	87310
A6	Bin-883	1	24055824	24055873	49
A6	Bin-884	4	24108362	24384361	275999
A6	Bin-885	2	24109477	24132458	22981
A6	Bin-886	9	24142086	24277921	135835
A6	Bin-887	1	24250803	24250852	49
A6	Bin-889	4	24456575	24465196	8621
A6	Bin-890	3	24468242	24485827	17585
A6	Bin-891	4	24563962	24628446	64484
A6	Bin-892	3	24590811	24627167	36356
A6	Bin-893	3	24669259	24687849	18590
A6	Bin-894	1	24669658	24669707	49
A6	Bin-895	2	24690326	24690604	278
A6	Bin-896	2	24736168	24805517	69349
A6	Bin-898	1	24975706	24975755	49
A6	Bin-901	1	25283396	25283445	49
A6	Bin-902	1	25411482	25411531	49
A6	Bin-903	1	25571078	25571127	49
A6	Bin-904	3	25679896	25738250	58354
A6	Bin-905	4	25765778	25828228	62450
A6	Bin-906	2	25870983	25874520	3537
A6	Bin-907	1	26008152	26008201	49
A6	Bin-908	1	26009823	26009872	49
A6	Bin-909	1	26019649	26019698	49
A6	Bin-910	4	26029862	26141837	111975
A6	Bin-911	2	26117669	26177424	59755
A6	Bin-914	1	26492738	26492787	49
A6	Bin-915	1	26501962	26502011	49
A6	Bin-916	1	26504923	26504972	49
A6	Bin-917	1	26513119	26513168	49
A6	Bin-919	1	26660428	26660477	49
A6	Bin-920	7	26862416	26975921	113505
A6	Bin-921	1	26892302	26892351	49
A6	Bin-922	3	26924616	26946125	21509
A6	Bin-923	1	26925482	26925531	49
A6	Bin-924	4	26933124	26946890	13766
A6	Bin-925	2	27024395	27035050	10655
A6	Bin-926	1	27045222	27045271	49
A6	Bin-928	2	27157456	27186090	28634
A6	Bin-929	1	27225438	27225487	49
A6	Bin-930	6	27311372	27353381	42009
A6	Bin-931	4	27403912	27420326	16414
A6	Bin-932	1	27440625	27440674	49
A6	Bin-934	2	27518552	27527955	9403
A6	Bin-935	2	27557160	27561401	4241
A6	Bin-936	3	27616467	27629691	13224
A6	Bin-937	1	27674973	27675022	49
A6	Bin-938	6	27688456	27694235	5779
A6	Bin-939	5	27715829	27760783	44954
A6	Bin-942	1	28010525	28010574	49
A6	Bin-943	1	28039025	28039074	49
A6	Bin-945	1	28201183	28201232	49
A6	Bin-946	3	28215911	28290820	74909
A6	Bin-950	14	29345822	29463315	117493
A7	Bin-951	2	609424	610159	735
A7	Bin-952	1	616134	616183	49
A7	Bin-953	6	638869	1044905	406036
A7	Bin-954	5	663335	1012622	349287
A7	Bin-955	1	1082276	1082325	49
A7	Bin-956	2	1149013	1197209	48196
A7	Bin-957	2	1328215	1330014	1799
A7	Bin-958	11	1353154	1851915	498761
A7	Bin-959	1	1354663	1354712	49
A7	Bin-960	1	1656574	1656623	49
A7	Bin-961	1	1717627	1717676	49
A7	Bin-962	1	1735171	1735220	49
A7	Bin-963	10	1888253	2301627	413374
A7	Bin-964	5	2002983	2193004	190021
A7	Bin-966	53	2986276	8845647	5859371
A7	Bin-967	3	3155019	3508817	353798
A7	Bin-970	1	3739220	3739269	49
A7	Bin-971	2	8207116	8338708	131592
A7	Bin-972	45	8887296	9505048	617752
A7	Bin-973	6	9146145	10035608	889463
A7	Bin-975	1	9242014	9242063	49
A7	Bin-976	14	10436228	10861719	425491
A7	Bin-977	31	10538383	10802164	263781
A7	Bin-978	4	10568793	10693941	125148
A7	Bin-979	1	10650996	10651045	49
A7	Bin-982	3	10905800	11062127	156327
A7	Bin-983	3	11264382	11366939	102557
A7	Bin-984	1	11498769	11498818	49
A7	Bin-985	1	11518169	11518218	49
A7	Bin-986	1	11525463	11525512	49
A7	Bin-987	1	11529778	11529827	49
A7	Bin-988	1	11529865	11529914	49
A7	Bin-989	1	11552017	11552066	49
A7	Bin-990	1	11556473	11556522	49
A7	Bin-993	4	12072325	12211290	138965
A7	Bin-994	1	12202942	12202991	49
A7	Bin-996	1	12574427	12574476	49
A7	Bin-997	2	12592694	12616387	23693
A7	Bin-998	7	12636308	12697771	61463
A7	Bin-1000	20	12883050	13045430	162380
A7	Bin-1001	9	13099788	13480662	380874
A7	Bin-1003	1	13599531	13599580	49
A7	Bin-1004	1	13713994	13714043	49
A7	Bin-1005	4	13726655	13970167	243512
A7	Bin-1006	12	13984965	14211523	226558
A7	Bin-1007	1	14327519	14327568	49
A7	Bin-1008	4	14373325	14473080	99755
A7	Bin-1009	1	14448549	14448598	49
A7	Bin-1010	1	14522312	14522361	49
A7	Bin-1013	1	14811245	14811294	49
A7	Bin-1014	1	14812116	14812165	49
A7	Bin-1015	6	14815315	14984950	169635
A7	Bin-1016	2	14888938	15125882	236944
A7	Bin-1017	7	14940351	15020941	80590
A7	Bin-1019	1	15287837	15287886	49
A7	Bin-1020	1	15345341	15345390	49
A7	Bin-1021	1	15358341	15358390	49
A7	Bin-1023	1	15449493	15449542	49
A7	Bin-1024	2	15477826	15488012	10186
A7	Bin-1026	1	15612182	15612231	49
A7	Bin-1027	2	15652431	15712649	60218
A7	Bin-1028	1	15694591	15694640	49
A7	Bin-1029	1	15713957	15714006	49
A7	Bin-1030	1	15842600	15842649	49
A7	Bin-1031	1	15900020	15900069	49
A7	Bin-1032	1	15903645	15903694	49
A7	Bin-1033	1	15909222	15909271	49
A7	Bin-1034	1	15990710	15990759	49
A7	Bin-1035	1	16006999	16007048	49
A7	Bin-1036	5	16021633	16111407	89774
A7	Bin-1037	1	16072900	16072949	49
A7	Bin-1038	2	16171737	16171983	246
A7	Bin-1039	1	16188419	16188468	49
A7	Bin-1040	1	16212878	16212927	49
A7	Bin-1041	1	16213887	16213936	49
A7	Bin-1042	3	16260602	16338065	77463
A7	Bin-1044	1	16336153	16336202	49
A7	Bin-1045	3	16377128	16452319	75191
A7	Bin-1047	1	16589505	16589554	49
A7	Bin-1048	14	16604401	16675814	71413
A7	Bin-1049	12	16695210	16878386	183176
A7	Bin-1052	8	16991590	17133252	141662
A7	Bin-1054	1	17120015	17120064	49
A7	Bin-1055	1	17121021	17121070	49
A7	Bin-1056	2	17142274	17158073	15799
A7	Bin-1059	1	17225185	17225234	49
A7	Bin-1060	1	17711021	17711070	49
A7	Bin-1061	1	17740343	17740392	49
A7	Bin-1063	1	18057522	18057571	49
A7	Bin-1064	1	18100954	18101003	49
A7	Bin-1065	1	18132975	18133024	49
A7	Bin-1067	1	18652352	18652401	49
A7	Bin-1068	1	18684780	18684829	49
A7	Bin-1069	8	18695593	18940260	244667
A7	Bin-1070	21	18955528	19077870	122342
A7	Bin-1071	5	19023272	19068106	44834
A7	Bin-1073	4	19116735	19137053	20318
A7	Bin-1074	1	19144421	19144470	49
A7	Bin-1076	4	19199430	19257149	57719
A7	Bin-1077	2	19280864	19297550	16686
A7	Bin-1078	1	19306610	19306659	49
A7	Bin-1081	6	19400170	19499004	98834
A7	Bin-1082	1	19441115	19441164	49
A7	Bin-1083	2	19464273	19498349	34076
A7	Bin-1084	1	19635163	19635212	49
A7	Bin-1086	2	19673777	19678392	4615
A7	Bin-1087	12	19763932	19834351	70419
A7	Bin-1088	3	19791459	19834831	43372
A7	Bin-1090	1	19879485	19879534	49
A7	Bin-1092	2	19955378	19972477	17099
A7	Bin-1093	2	20019487	20020717	1230
A7	Bin-1094	1	20032546	20032595	49
A7	Bin-1096	1	20170835	20170884	49
A7	Bin-1097	1	20173802	20173851	49
A7	Bin-1098	1	20182251	20182300	49
A7	Bin-1099	1	20182440	20182489	49
A7	Bin-1100	1	20182802	20182851	49
A7	Bin-1101	1	20234913	20234962	49
A7	Bin-1102	1	20437441	20437490	49
A7	Bin-1103	2	20438317	20439249	932
A7	Bin-1105	2	21985524	21999972	14448
A7	Bin-1106	2	22146540	22159339	12799
A7	Bin-1107	2	22599362	22674936	75574
A7	Bin-1108	1	22648587	22648636	49
A7	Bin-1109	2	23073630	23097829	24199
A7	Bin-1110	1	23088478	23088527	49
A7	Bin-1111	3	23616964	23680180	63216
A7	Bin-1114	3	24891971	24918655	26684
A7	Bin-1115	1	25159624	25159673	49
A7	Bin-1116	2	26291048	26301403	10355
A8	Bin-1118	12	2338163	2693711	355548
A8	Bin-1120	1	2577672	2577721	49
A8	Bin-1121	1	2637132	2637181	49
A8	Bin-1122	15	2722354	3546534	824180
A8	Bin-1123	1	2723171	2723220	49
A8	Bin-1126	16	11120288	11629249	508961
A8	Bin-1127	15	11680958	11873018	192060
A8	Bin-1128	1	12390807	12390856	49
A8	Bin-1129	1	12394117	12394166	49
A8	Bin-1131	1	12536934	12536983	49
A8	Bin-1133	10	13693110	14067786	374676
A8	Bin-1134	2	14130747	14130796	49
A8	Bin-1135	8	14164555	14382773	218218
A8	Bin-1136	1	14397963	14398012	49
A8	Bin-1137	5	14408960	14447683	38723
A8	Bin-1138	1	14458390	14458439	49
A8	Bin-1139	15	14484025	14730977	246952
A8	Bin-1140	7	14742410	15049125	306715
A8	Bin-1141	1	15018026	15018075	49
A8	Bin-1142	3	15149502	15261574	112072
A8	Bin-1143	6	15191312	15273643	82331
A8	Bin-1144	2	15322301	15362089	39788
A8	Bin-1146	2	15406955	15720116	313161
A8	Bin-1150	6	16033010	16167047	134037
A8	Bin-1151	7	16210919	16219650	8731
A8	Bin-1152	7	16436856	16474196	37340
A8	Bin-1153	1	16479264	16479313	49
A8	Bin-1156	4	17038093	17179645	141552
A8	Bin-1158	1	17227419	17227468	49
A8	Bin-1159	1	17252631	17252680	49
A8	Bin-1160	1	17393072	17393121	49
A8	Bin-1161	1	17499723	17499772	49
A8	Bin-1162	5	17538462	17640152	101690
A8	Bin-1164	1	21466596	21466645	49
A8	Bin-1165	1	21510379	21510428	49
A8	Bin-1166	1	21756166	21756215	49
A8	Bin-1167	3	21799899	21844317	44418
A8	Bin-1168	1	21807412	21807461	49
A8	Bin-1169	1	21895524	21895573	49
A8	Bin-1170	1	21895643	21895692	49
A8	Bin-1172	6	21920315	21964272	43957
A8	Bin-1175	1	22175754	22175803	49
A8	Bin-1177	2	23008407	23022226	13819
A9	Bin-1178	1	994599	994648	49
A9	Bin-1180	1	1369337	1369386	49
A9	Bin-1181	1	2420630	2420679	49
A9	Bin-1182	1	2891453	2891502	49
A9	Bin-1183	1	3871022	3871071	49
A9	Bin-1184	1	5095874	5095923	49
A9	Bin-1185	2	5228746	5265775	37029
A9	Bin-1186	1	5661939	5661988	49
A9	Bin-1187	2	6068721	6085369	16648
A9	Bin-1188	2	6290445	6297712	7267
A9	Bin-1189	2	6560887	6560982	95
A9	Bin-1190	2	6595540	6619151	23611
A9	Bin-1191	4	6770248	7230063	459815
A9	Bin-1192	1	7145723	7145772	49
A9	Bin-1193	1	7383428	7383477	49
A9	Bin-1194	1	7485491	7485540	49
A9	Bin-1195	4	7576058	7731642	155584
A9	Bin-1197	1	7911761	7911810	49
A9	Bin-1198	1	9781486	9781535	49
A9	Bin-1199	4	10703268	10713187	9919
A9	Bin-1200	4	11230941	15842879	4611938
A9	Bin-1202	1	11865426	11865475	49
A9	Bin-1204	1	12025070	12025119	49
A9	Bin-1205	1	12698632	12698681	49
A9	Bin-1206	1	12908406	12908455	49
A9	Bin-1207	6	13535117	13603225	68108
A9	Bin-1208	1	13599417	13599466	49
A9	Bin-1209	3	13969909	13983480	13571
A9	Bin-1211	10	16067383	16903817	836434
A9	Bin-1212	3	16703818	16754926	51108
A9	Bin-1213	1	16979156	16979205	49
A9	Bin-1214	4	17015702	17318892	303190
A9	Bin-1215	3	17342034	17433945	91911
A9	Bin-1216	17	17453428	17716515	263087
A9	Bin-1217	11	24299837	25383108	1083271
A9	Bin-1218	1	25215460	25215509	49
A9	Bin-1219	15	25619148	25928074	308926
A9	Bin-1220	9	32264275	32439216	174941
A9	Bin-1221	1	32439237	32439286	49
A9	Bin-1222	6	32629953	32854271	224318
A9	Bin-1223	7	32702050	32737889	35839
A9	Bin-1224	5	32855570	32875283	19713
A9	Bin-1225	2	32872220	32930117	57897
A9	Bin-1226	1	33033989	33034038	49
A9	Bin-1227	8	33045334	33120423	75089
A9	Bin-1228	2	33161050	33204904	43854
A9	Bin-1229	1	33169095	33169144	49
A9	Bin-1230	1	33185479	33185528	49
A9	Bin-1231	3	33236635	33263395	26760
A9	Bin-1234	1	33501422	33501471	49
A9	Bin-1235	2	33505147	33563801	58654
A9	Bin-1237	6	33698892	41834406	8135514
A9	Bin-1240	1	33995965	33996014	49
A9	Bin-1241	3	34807467	34814275	6808
A9	Bin-1243	5	34854175	35262588	408413
A9	Bin-1244	4	35359200	35365622	6422
A9	Bin-1245	1	35431796	35431845	49
A9	Bin-1246	5	35450724	35518300	67576
A9	Bin-1247	1	35530462	35530511	49
A9	Bin-1250	1	35874765	35874814	49
A9	Bin-1251	4	35891688	35943894	52206
A9	Bin-1252	1	36024751	36024800	49
A9	Bin-1254	1	36080790	36080839	49
A9	Bin-1255	1	36081080	36081129	49
A9	Bin-1256	1	36081648	36081697	49
A9	Bin-1257	2	36139796	36165114	25318
A9	Bin-1259	4	36218326	36303714	85388
A9	Bin-1260	5	36328763	36464761	135998
A9	Bin-1261	2	36364421	36364470	49
A9	Bin-1262	1	36463015	36463064	49
A9	Bin-1265	6	36755840	36795092	39252
A9	Bin-1266	2	36823318	36826783	3465
A9	Bin-1268	2	37408015	37416194	8179
A9	Bin-1270	4	37679356	37715546	36190
A9	Bin-1272	1	37727818	37727867	49
A9	Bin-1274	3	37892274	37921675	29401
A9	Bin-1275	1	37923131	37923180	49
A9	Bin-1276	1	37952015	37952064	49
A9	Bin-1277	1	37965725	37965774	49
A9	Bin-1278	2	38013005	38021210	8205
A9	Bin-1280	8	38128786	38265401	136615
A9	Bin-1282	7	38317749	38366309	48560
A9	Bin-1283	2	38325485	38326182	697
A9	Bin-1284	23	38779636	39148368	368732
A9	Bin-1285	9	38822864	39010760	187896
A9	Bin-1287	3	39464699	39473985	9286
A9	Bin-1288	3	39535908	39542928	7020
A9	Bin-1289	4	39599542	39615184	15642
A9	Bin-1290	1	39631130	39631179	49
A9	Bin-1292	1	39813936	39813985	49
A9	Bin-1293	1	39814196	39814245	49
A9	Bin-1294	3	39860904	39865107	4203
A9	Bin-1295	1	39976560	39976609	49
A9	Bin-1297	1	40374236	40374285	49
A9	Bin-1298	1	40419587	40419636	49
A9	Bin-1299	1	40485115	40485164	49
A9	Bin-1300	3	40551260	40678793	127533
A9	Bin-1301	5	40557634	40656764	99130
A9	Bin-1302	11	40813088	41009411	196323
A9	Bin-1303	2	40929642	40990406	60764
A9	Bin-1304	1	41379673	41379722	49
A9	Bin-1306	14	41552221	41674036	121815
A9	Bin-1307	5	41558277	41677534	119257
A9	Bin-1308	1	42965746	42965795	49
A9	Bin-1309	1	43092748	43092797	49
A9	Bin-1310	1	43347239	43347288	49
A9	Bin-1311	1	43383931	43383980	49
A9	Bin-1312	4	44158142	44421212	263070
A9	Bin-1313	1	44162234	44162283	49
A9	Bin-1314	1	44242038	44242087	49
A9	Bin-1315	1	44363641	44363690	49
A9	Bin-1316	1	44368609	44368658	49
A9	Bin-1317	6	44392068	44512725	120657
A9	Bin-1318	1	44405739	44405788	49
A9	Bin-1319	1	44432372	44432421	49
A9	Bin-1320	1	44494884	44494933	49
A10	Bin-1321	6	447921	764315	316394
A10	Bin-1322	1	522129	522178	49
A10	Bin-1323	1	522447	522496	49
A10	Bin-1324	1	782259	782308	49
A10	Bin-1326	4	794529	902349	107820
A10	Bin-1328	6	1402461	1427870	25409
A10	Bin-1329	1	1407423	1407472	49
A10	Bin-1330	3	1431364	1442793	11429
A10	Bin-1331	1	1477911	1477960	49
A10	Bin-1332	7	1501000	1543922	42922
A10	Bin-1334	2	1641502	1716718	75216
A10	Bin-1335	1	1658278	1658327	49
A10	Bin-1336	1	1671443	1671492	49
A10	Bin-1337	1	1738378	1738427	49
A10	Bin-1339	2	1763825	1771031	7206
A10	Bin-1340	4	1763912	2554216	790304
A10	Bin-1341	25	1764031	10981616	9217585
A10	Bin-1342	217	1831111	11145689	9314578
A10	Bin-1343	1	3002868	3002917	49
A10	Bin-1344	15	4577636	8579198	4001562
A10	Bin-1345	1	4719831	4719880	49
A10	Bin-1346	1	6276223	6276272	49
A10	Bin-1347	1	9660884	9660933	49
A10	Bin-1348	18	11550348	11856385	306037
A10	Bin-1350	13	12311503	12645021	333518
A10	Bin-1351	20	12359136	12890305	531169
A10	Bin-1352	2	12392150	12764683	372533
A10	Bin-1354	2	13048130	13134915	86785
A10	Bin-1357	3	13859572	14114903	255331
A10	Bin-1358	1	13919449	13919498	49
A10	Bin-1359	14	14259670	14543526	283856
A10	Bin-1360	1	14479906	14479955	49
A10	Bin-1361	4	14742186	14869344	127158
A10	Bin-1362	14	14758290	14870285	111995
A10	Bin-1363	15	14887971	15318750	430779
A10	Bin-1364	7	15329560	15426316	96756
A10	Bin-1366	4	15897568	15962291	64723
A10	Bin-1367	2	15966265	15975545	9280
A10	Bin-1368	2	16000503	16025141	24638
A10	Bin-1369	3	16156749	16163522	6773
A10	Bin-1371	2	16469611	16480410	10799
A10	Bin-1372	1	16485250	16485299	49
A10	Bin-1373	1	16543978	16544027	49
A10	Bin-1374	2	16581750	16584395	2645
A10	Bin-1375	3	16616575	16682505	65930
A10	Bin-1376	6	16721497	16801825	80328
A10	Bin-1377	1	16812537	16812586	49
A10	Bin-1379	1	16984437	16984486	49
A10	Bin-1380	2	16995084	17030448	35364
A10	Bin-1381	2	17056178	17061264	5086
A10	Bin-1382	4	17192605	17241832	49227
A10	Bin-1384	5	17315779	17347934	32155
A10	Bin-1385	11	17460449	17629139	168690
A10	Bin-1386	1	17606109	17606158	49
A10	Bin-1387	5	17653499	17682983	29484
A10	Bin-1388	1	17680274	17680323	49
A10	Bin-1389	3	17728503	17752162	23659
A10	Bin-1390	3	17801030	17810795	9765
A10	Bin-1391	1	17914543	17914592	49
A10	Bin-1392	2	18218571	18264133	45562
A10	Bin-1394	1	18235403	18235452	49
A10	Bin-1395	1	18321188	18321237	49
A10	Bin-1396	1	18350711	18350760	49
A10	Bin-1397	1	18515711	18515760	49
A10	Bin-1398	8	18521325	18549839	28514
A10	Bin-1399	2	18723235	18723804	569
A10	Bin-1400	3	18733571	18747245	13674
A10	Bin-1401	1	18781410	18781459	49
A10	Bin-1402	13	18831403	19009999	178596
A10	Bin-1403	1	19071732	19071781	49
A10	Bin-1404	3	19223078	19231611	8533
A10	Bin-1405	1	19252765	19252814	49
A10	Bin-1406	1	19255361	19255410	49
A10	Bin-1407	1	19627033	19627082	49
A10	Bin-1408	3	19766930	19769612	2682
A10	Bin-1409	2	19802094	19808368	6274
A10	Bin-1411	8	19979289	20134140	154851
A10	Bin-1413	1	20411189	20411238	49
A10	Bin-1414	12	20412159	20426800	14641
A10	Bin-1415	3	20432991	20509499	76508
A10	Bin-1416	3	20863304	20866595	3291
A10	Bin-1417	1	20877999	20878048	49
A10	Bin-1419	1	21161443	21161492	49
A10	Bin-1420	3	21229629	21243423	13794
A10	Bin-1421	1	21292392	21292441	49
A10	Bin-1424	3	22082310	22172984	90674
A10	Bin-1425	1	22180011	22180060	49
C1	Bin-1427	2	235457	312853	77396
C1	Bin-1428	4	307395	327885	20490
C1	Bin-1429	7	371131	530712	159581
C1	Bin-1431	1	479720	479769	49
C1	Bin-1432	2	533155	547955	14800
C1	Bin-1433	1	570719	570768	49
C1	Bin-1434	2	584783	610988	26205
C1	Bin-1435	5	677366	715702	38336
C1	Bin-1436	22	737459	892006	154547
C1	Bin-1437	1	877923	877972	49
C1	Bin-1438	1	923840	923889	49
C1	Bin-1439	1	1039065	1039114	49
C1	Bin-1440	1	1175790	1175839	49
C1	Bin-1441	1	1175913	1175962	49
C1	Bin-1442	4	1387412	1438788	51376
C1	Bin-1443	1	1439309	1439358	49
C1	Bin-1445	1	1458864	1458913	49
C1	Bin-1446	11	1516132	1568916	52784
C1	Bin-1448	3	1625280	1646393	21113
C1	Bin-1449	15	1696017	1890658	194641
C1	Bin-1450	1	1890816	1890865	49
C1	Bin-1451	6	1987351	2068139	80788
C1	Bin-1452	3	2112535	2154825	42290
C1	Bin-1453	3	2183588	2246506	62918
C1	Bin-1455	2	2271200	2291659	20459
C1	Bin-1457	1	2404584	2404633	49
C1	Bin-1458	2	2529140	2532464	3324
C1	Bin-1459	1	2608853	2608902	49
C1	Bin-1460	1	2776601	2776650	49
C1	Bin-1461	2	2945936	2969597	23661
C1	Bin-1462	9	3341274	3382568	41294
C1	Bin-1463	1	3386327	3386376	49
C1	Bin-1464	1	3441588	3441637	49
C1	Bin-1465	6	3516010	3545297	29287
C1	Bin-1466	1	3550638	3550687	49
C1	Bin-1467	2	3583273	3595583	12310
C1	Bin-1468	1	3603099	3603148	49
C1	Bin-1469	1	3634225	3634274	49
C1	Bin-1470	1	3642565	3642614	49
C1	Bin-1471	2	3648484	3659021	10537
C1	Bin-1472	2	3662197	3662270	73
C1	Bin-1473	1	4006334	4006383	49
C1	Bin-1474	1	4048473	4048522	49
C1	Bin-1475	5	4374316	4550328	176012
C1	Bin-1476	1	4550985	4551034	49
C1	Bin-1478	1	5749252	5749301	49
C1	Bin-1480	2	6774174	6818042	43868
C1	Bin-1482	5	7374856	7597727	222871
C1	Bin-1484	25	7464416	7618853	154437
C1	Bin-1486	6	8250397	8265005	14608
C1	Bin-1487	5	9110197	9154809	44612
C1	Bin-1488	1	9329868	9329917	49
C1	Bin-1491	1	10735205	10735254	49
C1	Bin-1492	1	11021797	11021846	49
C1	Bin-1493	4	16142982	16184103	41121
C1	Bin-1494	13	16265966	16454752	188786
C1	Bin-1495	6	16759733	16806274	46541
C1	Bin-1498	2	17329847	17334360	4513
C1	Bin-1499	2	19595138	19753822	158684
C1	Bin-1500	2	19844458	19845877	1419
C1	Bin-1501	21	19862123	20921602	1059479
C1	Bin-1502	2	19984141	20695608	711467
C1	Bin-1503	191	24097000	34159561	10062561
C1	Bin-1507	7	24380657	26331031	1950374
C1	Bin-1508	3	25503634	31372121	5868487
C1	Bin-1509	8	35200547	37284231	2083684
C1	Bin-1511	1	36844239	36844288	49
C1	Bin-1512	1	36844329	36844378	49
C1	Bin-1518	2	40963495	41750872	787377
C1	Bin-1520	28	41082038	41697425	615387
C1	Bin-1521	1	41272725	41272774	49
C1	Bin-1522	1	41319471	41319520	49
C1	Bin-1523	2	41335081	41360742	25661
C1	Bin-1524	8	42831880	43108566	276686
C1	Bin-1525	4	43286528	43489343	202815
C1	Bin-1526	1	43786271	43786320	49
C1	Bin-1527	1	43791983	43792032	49
C1	Bin-1529	4	45469962	46010358	540396
C1	Bin-1530	1	46066360	46066409	49
C1	Bin-1531	1	46104185	46104234	49
C1	Bin-1535	2	46736066	46754691	18625
C1	Bin-1536	13	46997810	47199431	201621
C1	Bin-1537	10	47287346	47536135	248789
C1	Bin-1538	1	47414415	47414464	49
C1	Bin-1539	9	47983437	48072310	88873
C1	Bin-1540	5	48238461	48371513	133052
C1	Bin-1541	1	48470623	48470672	49
C1	Bin-1542	4	48504030	48518994	14964
C1	Bin-1543	1	48533460	48533509	49
C1	Bin-1544	1	48558746	48558795	49
C1	Bin-1545	11	48633526	48833041	199515
C1	Bin-1546	1	48654172	48654221	49
C1	Bin-1548	4	49618144	49659021	40877
C1	Bin-1549	1	49618695	49618744	49
C1	Bin-1550	1	49693948	49693997	49
C2	Bin-1551	1	656505	656554	49
C2	Bin-1552	1	1075110	1075159	49
C2	Bin-1553	1	1526346	1526395	49
C2	Bin-1554	2	1881197	1892998	11801
C2	Bin-1555	2	1895242	1895323	81
C2	Bin-1556	1	2008205	2008254	49
C2	Bin-1557	1	2374713	2374762	49
C2	Bin-1558	1	3022602	3022651	49
C2	Bin-1559	1	3022633	3022682	49
C2	Bin-1560	1	3022758	3022807	49
C2	Bin-1561	1	3503351	3503400	49
C2	Bin-1562	2	3526070	3544159	18089
C2	Bin-1563	1	3610670	3610719	49
C2	Bin-1564	1	3956598	3956647	49
C2	Bin-1565	1	4568703	4568752	49
C2	Bin-1566	1	4721985	4722034	49
C2	Bin-1567	1	4807332	4807381	49
C2	Bin-1569	3	4853410	4868368	14958
C2	Bin-1571	2	4882129	4883077	948
C2	Bin-1572	6	4956548	5041722	85174
C2	Bin-1573	5	5164911	5664654	499743
C2	Bin-1574	1	5973599	5973648	49
C2	Bin-1576	1	6769880	6769929	49
C2	Bin-1577	3	6796830	6797379	549
C2	Bin-1579	1	7649205	7649254	49
C2	Bin-1580	2	8226080	8749790	523710
C2	Bin-1581	1	8634316	8634365	49
C2	Bin-1582	2	8674665	8798907	124242
C2	Bin-1583	1	8788631	8788680	49
C2	Bin-1584	1	8789968	8790017	49
C2	Bin-1586	1	9116923	9116972	49
C2	Bin-1587	1	9170034	9170083	49
C2	Bin-1588	41	9191426	9815240	623814
C2	Bin-1589	3	9342558	9811970	469412
C2	Bin-1590	1	11666103	11666152	49
C2	Bin-1591	3	15620267	15624994	4727
C2	Bin-1592	3	15625417	15642226	16809
C2	Bin-1593	1	18248952	18249001	49
C2	Bin-1594	5	18485157	18713504	228347
C2	Bin-1595	83	20480654	25118251	4637597
C2	Bin-1597	1	20968189	20968238	49
C2	Bin-1598	40	26055666	27301294	1245628
C2	Bin-1600	2	28823177	28835403	12226
C2	Bin-1601	7	28838688	29097269	258581
C2	Bin-1603	7	33371625	34497959	1126334
C2	Bin-1604	52	33406560	34491251	1084691
C2	Bin-1605	8	51644458	51656208	11750
C2	Bin-1606	1	51811105	51811154	49
C2	Bin-1608	1	52354183	52354232	49
C2	Bin-1609	1	52484401	52484450	49
C2	Bin-1610	1	52663057	52663106	49
C2	Bin-1611	1	52687193	52687242	49
C2	Bin-1612	15	53424443	53804796	380353
C2	Bin-1613	2	53555650	53760069	204419
C2	Bin-1615	1	54797289	54797338	49
C2	Bin-1618	1	55970458	55970507	49
C2	Bin-1620	1	56135368	56135417	49
C2	Bin-1621	4	56699565	56841825	142260
C2	Bin-1622	5	57101179	57114561	13382
C2	Bin-1623	10	57526741	57682176	155435
C2	Bin-1626	2	59202921	59203800	879
C2	Bin-1627	1	59344621	59344670	49
C2	Bin-1628	1	60567014	60567063	49
C2	Bin-1629	23	60860699	60968624	107925
C2	Bin-1630	18	60997910	61379665	381755
C2	Bin-1631	2	61282307	61378049	95742
C2	Bin-1632	2	61407295	61429024	21729
C2	Bin-1633	3	61529690	61639046	109356
C2	Bin-1636	2	61895017	61918163	23146
C2	Bin-1638	1	62007858	62007907	49
C2	Bin-1639	14	62019979	62408767	388788
C2	Bin-1640	1	62346801	62346850	49
C2	Bin-1641	1	62448265	62448314	49
C2	Bin-1643	1	62989579	62989628	49
C2	Bin-1644	1	63054731	63054780	49
C2	Bin-1645	4	63111411	63258604	147193
C2	Bin-1646	3	63135847	63227448	91601
C2	Bin-1648	1	63360799	63360848	49
C2	Bin-1649	6	63795052	63813039	17987
C2	Bin-1651	1	63867850	63867899	49
C2	Bin-1652	9	64100942	64160808	59866
C2	Bin-1653	4	64280220	64330353	50133
C2	Bin-1654	11	64487548	64517584	30036
C2	Bin-1655	1	64523557	64523606	49
C2	Bin-1656	2	64527812	64578632	50820
C2	Bin-1657	1	64627482	64627531	49
C2	Bin-1658	1	64807774	64807823	49
C3	Bin-1661	2	635008	725112	90104
C3	Bin-1662	1	859866	859915	49
C3	Bin-1664	1	1117562	1117611	49
C3	Bin-1666	4	1386339	1640661	254322
C3	Bin-1670	2	1985895	2011038	25143
C3	Bin-1672	12	2176609	2401212	224603
C3	Bin-1676	1	2902497	2902546	49
C3	Bin-1680	3	3215990	3216750	760
C3	Bin-1683	2	4441825	4455199	13374
C3	Bin-1684	2	4594227	4682998	88771
C3	Bin-1685	13	4812955	4842734	29779
C3	Bin-1686	2	5145708	5152478	6770
C3	Bin-1687	2	5424720	5491798	67078
C3	Bin-1688	4	5492254	5513220	20966
C3	Bin-1689	1	5502087	5502136	49
C3	Bin-1690	1	5519944	5519993	49
C3	Bin-1691	1	6175246	6175295	49
C3	Bin-1692	2	6190012	6359884	169872
C3	Bin-1693	1	6221646	6221695	49
C3	Bin-1695	1	6720248	6720297	49
C3	Bin-1696	4	6720729	6735184	14455
C3	Bin-1697	2	6767200	6772802	5602
C3	Bin-1698	2	6823306	6823504	198
C3	Bin-1699	3	7152833	7217810	64977
C3	Bin-1700	1	7351451	7351500	49
C3	Bin-1701	1	7424574	7424623	49
C3	Bin-1702	1	7498466	7498515	49
C3	Bin-1703	1	7575652	7575701	49
C3	Bin-1704	1	8531816	8531865	49
C3	Bin-1705	1	8562052	8562101	49
C3	Bin-1706	1	8564600	8564649	49
C3	Bin-1707	7	8666842	8701619	34777
C3	Bin-1708	54	8846147	9188887	342740
C3	Bin-1709	2	8854369	9159518	305149
C3	Bin-1710	1	8899507	8899556	49
C3	Bin-1712	2	9147617	9195704	48087
C3	Bin-1713	1	9198445	9198494	49
C3	Bin-1714	2	9470984	9485242	14258
C3	Bin-1715	3	9492326	9494108	1782
C3	Bin-1716	2	9970896	10081011	110115
C3	Bin-1717	2	10204193	10204541	348
C3	Bin-1718	2	10820088	10830320	10232
C3	Bin-1720	5	11213248	11523773	310525
C3	Bin-1721	3	11302925	11545874	242949
C3	Bin-1722	1	11643196	11643245	49
C3	Bin-1723	1	11929496	11929545	49
C3	Bin-1725	2	12224156	12240565	16409
C3	Bin-1727	1	12873437	12873486	49
C3	Bin-1728	1	12884261	12884310	49
C3	Bin-1729	2	12946281	13221897	275616
C3	Bin-1730	8	13079699	13456149	376450
C3	Bin-1731	14	13494123	13559041	64918
C3	Bin-1732	1	13560227	13560276	49
C3	Bin-1734	8	14426571	14602565	175994
C3	Bin-1736	5	14609079	14621330	12251
C3	Bin-1737	7	15140860	16134370	993510
C3	Bin-1738	3	15215516	15675899	460383
C3	Bin-1739	5	15227796	15616474	388678
C3	Bin-1741	4	15575356	15830699	255343
C3	Bin-1742	1	16648181	16648230	49
C3	Bin-1743	27	17561539	17657643	96104
C3	Bin-1744	1	17612677	17612726	49
C3	Bin-1745	1	17622171	17622220	49
C3	Bin-1746	1	17851473	17851522	49
C3	Bin-1747	1	18429695	18429744	49
C3	Bin-1748	1	18454445	18454494	49
C3	Bin-1749	1	18780947	18780996	49
C3	Bin-1750	39	18831998	18880397	48399
C3	Bin-1751	3	19028559	19080786	52227
C3	Bin-1752	2	19081514	19081571	57
C3	Bin-1753	2	19350687	19350788	101
C3	Bin-1754	1	19350936	19350985	49
C3	Bin-1755	1	19971365	19971414	49
C3	Bin-1756	7	19993646	20053531	59885
C3	Bin-1757	1	20010801	20010850	49
C3	Bin-1759	2	22996553	22996602	49
C3	Bin-1760	10	23076237	23107482	31245
C3	Bin-1761	1	23274561	23274610	49
C3	Bin-1762	3	23274786	23281825	7039
C3	Bin-1763	2	23441951	23464188	22237
C3	Bin-1765	4	24077696	24123759	46063
C3	Bin-1766	1	24128823	24128872	49
C3	Bin-1767	1	24195447	24195496	49
C3	Bin-1768	4	24317545	24331203	13658
C3	Bin-1769	2	24357661	24357710	49
C3	Bin-1770	1	24793922	24793971	49
C3	Bin-1772	3	24846487	33356810	8510323
C3	Bin-1773	4	25103930	25118306	14376
C3	Bin-1774	6	25142629	25176156	33527
C3	Bin-1775	3	25201992	25213703	11711
C3	Bin-1776	4	25237180	25252255	15075
C3	Bin-1777	5	25295994	25314341	18347
C3	Bin-1778	1	25335951	25336000	49
C3	Bin-1779	8	25422630	25444573	21943
C3	Bin-1780	1	25535247	25535296	49
C3	Bin-1781	5	25538267	25548343	10076
C3	Bin-1782	1	25709154	25709203	49
C3	Bin-1783	76	25831447	26310778	479331
C3	Bin-1784	3	26007903	26268051	260148
C3	Bin-1786	2	27082865	27092129	9264
C3	Bin-1787	3	27109569	27165540	55971
C3	Bin-1788	1	27115660	27115709	49
C3	Bin-1790	2	27288865	27289400	535
C3	Bin-1793	4	28139068	28214483	75415
C3	Bin-1795	1	28524555	28524604	49
C3	Bin-1796	1	28737779	28737828	49
C3	Bin-1797	2	29093062	29559404	466342
C3	Bin-1798	18	29136207	30939174	1802967
C3	Bin-1800	1	30578226	30578275	49
C3	Bin-1801	16	31236386	31973576	737190
C3	Bin-1802	1	31556531	31556580	49
C3	Bin-1803	8	32089325	32956163	866838
C3	Bin-1804	4	32095320	33068552	973232
C3	Bin-1805	1	33084070	33084119	49
C3	Bin-1806	12	33089089	33623570	534481
C3	Bin-1807	1	33485096	33485145	49
C3	Bin-1809	3	33659795	33775230	115435
C3	Bin-1811	5	34756147	34766103	9956
C3	Bin-1812	1	34953002	34953051	49
C3	Bin-1814	2	35007894	35009315	1421
C3	Bin-1815	1	36365535	36365584	49
C3	Bin-1818	12	36964807	37181811	217004
C3	Bin-1819	10	36996526	37241728	245202
C3	Bin-1821	4	38007845	38044977	37132
C3	Bin-1822	2	39974280	39994174	19894
C3	Bin-1823	1	40016011	40016060	49
C3	Bin-1824	2	40057357	40065427	8070
C3	Bin-1825	5	40244376	40248551	4175
C3	Bin-1826	1	40340421	40340470	49
C3	Bin-1827	4	40373057	40384395	11338
C3	Bin-1828	1	40412021	40412070	49
C3	Bin-1829	1	40492643	40492692	49
C3	Bin-1830	1	40499412	40499461	49
C3	Bin-1831	1	44731458	44731507	49
C3	Bin-1832	2	49896025	50821996	925971
C3	Bin-1833	5	50874098	57059973	6185875
C3	Bin-1835	3	57215165	57245122	29957
C3	Bin-1838	1	60167282	60167331	49
C3	Bin-1839	4	60496550	60585519	88969
C3	Bin-1840	1	60506658	60506707	49
C3	Bin-1845	21	61350276	61466228	115952
C3	Bin-1846	1	61388961	61389010	49
C3	Bin-1847	2	61645667	61881656	235989
C3	Bin-1848	1	61867285	61867334	49
C3	Bin-1849	2	61918447	61958560	40113
C3	Bin-1850	2	62005873	62018601	12728
C3	Bin-1851	1	62038696	62038745	49
C3	Bin-1852	1	62072625	62072674	49
C3	Bin-1853	2	62075215	62075713	498
C3	Bin-1854	2	62387531	62387589	58
C3	Bin-1856	1	62611842	62611891	49
C3	Bin-1857	3	62857921	63398753	540832
C3	Bin-1860	1	64064067	64064116	49
C3	Bin-1861	1	64165295	64165344	49
C3	Bin-1862	5	64188947	64268631	79684
C3	Bin-1863	19	64565432	64684953	119521
C3	Bin-1864	4	66083422	66088065	4643
C3	Bin-1865	2	66095947	66097552	1605
C3	Bin-1866	1	66268520	66268569	49
C3	Bin-1867	1	66725965	66726014	49
C3	Bin-1868	1	66852290	66852339	49
C3	Bin-1869	1	66870255	66870304	49
C3	Bin-1870	12	67042740	67251405	208665
C3	Bin-1871	1	67336954	67337003	49
C3	Bin-1874	21	67812980	68091408	278428
C3	Bin-1875	4	67874309	68061597	187288
C3	Bin-1876	32	69271610	69418675	147065
C3	Bin-1877	1	69582125	69582174	49
C3	Bin-1878	4	69676502	69748708	72206
C3	Bin-1879	1	69835497	69835546	49
C3	Bin-1880	1	69926225	69926274	49
C3	Bin-1881	1	70408701	70408750	49
C3	Bin-1882	1	70680269	70680318	49
C3	Bin-1883	2	73073055	73137702	64647
C3	Bin-1885	31	73811433	74751438	940005
C3	Bin-1886	7	73813655	74173587	359932
C3	Bin-1887	1	74061737	74061786	49
C3	Bin-1893	1	75036448	75036497	49
C3	Bin-1894	1	75799497	75799546	49
C3	Bin-1895	4	75887195	76076043	188848
C4	Bin-1896	10	2532	1282670	1280138
C4	Bin-1897	6	26388	1868794	1842406
C4	Bin-1898	1	36347	36396	49
C4	Bin-1899	7	337912	596590	258678
C4	Bin-1900	2	599984	638775	38791
C4	Bin-1901	1	1201574	1201623	49
C4	Bin-1902	4	1383830	1429206	45376
C4	Bin-1903	3	1447992	1454358	6366
C4	Bin-1904	3	1986104	2085609	99505
C4	Bin-1905	2	1986961	1993781	6820
C4	Bin-1906	2	2120377	2129381	9004
C4	Bin-1907	1	2812131	2812180	49
C4	Bin-1908	5	2849922	2935239	85317
C4	Bin-1909	2	3398302	3400145	1843
C4	Bin-1911	1	3801677	3801726	49
C4	Bin-1912	1	3879338	3879387	49
C4	Bin-1913	1	4139488	4139537	49
C4	Bin-1915	1	4409062	4409111	49
C4	Bin-1916	1	4454803	4454852	49
C4	Bin-1917	17	5056153	5277689	221536
C4	Bin-1918	2	5670121	5697960	27839
C4	Bin-1919	1	5709517	5709566	49
C4	Bin-1920	3	5809065	5816759	7694
C4	Bin-1921	5	5842125	6096040	253915
C4	Bin-1922	2	5978728	6105293	126565
C4	Bin-1924	3	6485196	6561695	76499
C4	Bin-1925	1	6499815	6499864	49
C4	Bin-1926	3	6572985	6613743	40758
C4	Bin-1927	1	6615852	6615901	49
C4	Bin-1928	1	7657385	7657434	49
C4	Bin-1931	1	8030660	8030709	49
C4	Bin-1932	1	8247632	8247681	49
C4	Bin-1933	1	8247921	8247970	49
C4	Bin-1934	4	8330028	8338184	8156
C4	Bin-1935	5	8594798	8638712	43914
C4	Bin-1936	5	8841424	8893185	51761
C4	Bin-1937	2	8992275	8992556	281
C4	Bin-1938	5	8992920	9011472	18552
C4	Bin-1939	2	9745268	9746455	1187
C4	Bin-1940	5	9935847	9988403	52556
C4	Bin-1941	1	10601625	10601674	49
C4	Bin-1944	5	11041408	11111953	70545
C4	Bin-1945	1	12615976	12616025	49
C4	Bin-1946	5	12631378	12720361	88983
C4	Bin-1947	12	13412049	13494559	82510
C4	Bin-1948	2	14388903	14488230	99327
C4	Bin-1949	1	14423754	14423803	49
C4	Bin-1950	3	15530881	15536300	5419
C4	Bin-1951	971	20582850	27358123	6775273
C4	Bin-1953	3	21667167	26482575	4815408
C4	Bin-1954	1	25109799	25109848	49
C4	Bin-1955	1	25602005	25602054	49
C4	Bin-1957	1	26479191	26479240	49
C4	Bin-1959	127	27395349	31491444	4096095
C4	Bin-1961	1	29776994	29777043	49
C4	Bin-1962	1	31322075	31322124	49
C4	Bin-1964	4	33815429	33867301	51872
C4	Bin-1967	15	37420768	37675329	254561
C4	Bin-1969	2	37863760	37872278	8518
C4	Bin-1971	12	40397449	40438322	40873
C4	Bin-1972	109	41413999	42239722	825723
C4	Bin-1973	1	41506505	41506554	49
C4	Bin-1974	2	42468179	42771490	303311
C4	Bin-1975	2	42902944	42914097	11153
C4	Bin-1976	6	44847913	44883038	35125
C4	Bin-1978	2	46091850	46127178	35328
C4	Bin-1979	1	46242045	46242094	49
C4	Bin-1980	1	47296028	47296077	49
C4	Bin-1981	2	47588418	47600076	11658
C4	Bin-1982	7	48050558	48100730	50172
C4	Bin-1983	2	48197779	48212279	14500
C4	Bin-1984	5	48478327	48573352	95025
C4	Bin-1986	5	48785454	48866855	81401
C4	Bin-1992	1	58669897	58669946	49
C4	Bin-1993	3	59329390	59353975	24585
C4	Bin-1996	1	61289394	61289443	49
C4	Bin-1999	7	61918170	62029682	111512
C4	Bin-2000	1	61930198	61930247	49
C4	Bin-2001	10	61931452	62031662	100210
C4	Bin-2002	1	62108402	62108451	49
C4	Bin-2003	2	62109443	62114348	4905
C4	Bin-2004	7	62148734	62320556	171822
C4	Bin-2005	23	62192718	62410725	218007
C4	Bin-2007	1	62341898	62341947	49
C4	Bin-2008	1	62342983	62343032	49
C4	Bin-2009	3	62458725	62464651	5926
C4	Bin-2010	1	62890703	62890752	49
C4	Bin-2011	8	63278862	63501358	222496
C4	Bin-2012	3	63780751	63803815	23064
C4	Bin-2013	1	64285179	64285228	49
C4	Bin-2014	1	64287921	64287970	49
C4	Bin-2015	1	64514836	64514885	49
C4	Bin-2016	3	64852502	64864993	12491
C4	Bin-2017	3	64973439	64979000	5561
C4	Bin-2018	2	65225311	65225907	596
C4	Bin-2019	1	65227383	65227432	49
C4	Bin-2020	1	65241413	65241462	49
C4	Bin-2022	1	65400340	65400389	49
C4	Bin-2023	2	65528320	65577655	49335
C4	Bin-2024	2	65748252	65771691	23439
C4	Bin-2025	5	65800275	65852130	51855
C4	Bin-2026	3	66025628	66080629	55001
C4	Bin-2027	3	66287727	66290691	2964
C4	Bin-2028	1	66399391	66399440	49
C4	Bin-2029	1	66413144	66413193	49
C4	Bin-2030	9	66529975	66646974	116999
C5	Bin-2031	3	335266	446049	110783
C5	Bin-2034	2	1062774	1063011	237
C5	Bin-2036	1	1194053	1194102	49
C5	Bin-2037	2	1790060	1790187	127
C5	Bin-2038	5	2253809	2280121	26312
C5	Bin-2039	1	2580406	2580455	49
C5	Bin-2040	1	2761654	2761703	49
C5	Bin-2041	1	3227405	3227454	49
C5	Bin-2042	1	3227826	3227875	49
C5	Bin-2043	1	3365518	3365567	49
C5	Bin-2046	3	3482174	3484896	2722
C5	Bin-2047	1	3490679	3490728	49
C5	Bin-2049	1	4365567	4365616	49
C5	Bin-2050	2	4427291	4541231	113940
C5	Bin-2051	2	4530897	4531581	684
C5	Bin-2052	1	4703173	4703222	49
C5	Bin-2053	3	4989824	5117732	127908
C5	Bin-2054	11	5336517	5539451	202934
C5	Bin-2055	3	5739096	5742468	3372
C5	Bin-2056	1	5951857	5951906	49
C5	Bin-2057	1	6859264	6859313	49
C5	Bin-2058	2	6860011	6884421	24410
C5	Bin-2059	2	6900995	6903737	2742
C5	Bin-2061	1	7005757	7005806	49
C5	Bin-2062	1	8077773	8077822	49
C5	Bin-2063	1	8095215	8095264	49
C5	Bin-2064	11	8182904	8192091	9187
C5	Bin-2065	1	8190101	8190150	49
C5	Bin-2067	16	9461889	9830611	368722
C5	Bin-2069	1	10872042	10872091	49
C5	Bin-2070	30	12860507	13139371	278864
C5	Bin-2073	1	13383398	13383447	49
C5	Bin-2074	1	13780532	13780581	49
C5	Bin-2075	1	13802670	13802719	49
C5	Bin-2076	2	14004124	14315174	311050
C5	Bin-2079	2	14578417	14589263	10846
C5	Bin-2081	1	15717802	15717851	49
C5	Bin-2082	1	17795196	17795245	49
C5	Bin-2084	1	18545616	18545665	49
C5	Bin-2085	5	22705298	33646786	10941488
C5	Bin-2086	3	25365393	30108615	4743222
C5	Bin-2087	8	27136310	34660368	7524058
C5	Bin-2088	1	27145871	27145920	49
C5	Bin-2089	2	27152660	27175813	23153
C5	Bin-2090	2	27182834	27185725	2891
C5	Bin-2092	2	40181754	40312983	131229
C5	Bin-2093	1	40264558	40264607	49
C5	Bin-2094	1	42926473	42926522	49
C5	Bin-2095	11	47725965	47758756	32791
C5	Bin-2096	1	47951319	47951368	49
C5	Bin-2099	1	49123199	49123248	49
C5	Bin-2100	1	50601283	50601332	49
C5	Bin-2102	1	52487118	52487167	49
C5	Bin-2105	1	52887885	52887934	49
C5	Bin-2107	2	52921400	53016031	94631
C5	Bin-2110	1	53116616	53116665	49
C5	Bin-2111	4	53158803	53165080	6277
C5	Bin-2112	1	53210359	53210408	49
C5	Bin-2113	1	53224173	53224222	49
C5	Bin-2114	4	53302833	53305134	2301
C5	Bin-2115	9	53314463	53430167	115704
C5	Bin-2117	1	53438143	53438192	49
C5	Bin-2118	2	53438873	53447466	8593
C5	Bin-2119	1	53477827	53477876	49
C5	Bin-2121	2	53808625	53810404	1779
C5	Bin-2122	8	53871628	53914469	42841
C5	Bin-2123	1	53921513	53921562	49
C5	Bin-2124	9	53935867	54118421	182554
C5	Bin-2125	1	54094542	54094591	49
C5	Bin-2126	4	54248384	54249186	802
C5	Bin-2127	1	54276727	54276776	49
C5	Bin-2128	7	54526608	54634905	108297
C5	Bin-2129	14	54647156	55012218	365062
C5	Bin-2130	1	54784796	54784845	49
C5	Bin-2133	9	54886583	55589701	703118
C5	Bin-2134	1	54916051	54916100	49
C5	Bin-2135	2	54931534	55003085	71551
C5	Bin-2136	1	54992990	54993039	49
C5	Bin-2138	1	55001842	55001891	49
C5	Bin-2139	4	55003096	55571851	568755
C6	Bin-2144	1	1294720	1294769	49
C6	Bin-2145	9	3004093	3083722	79629
C6	Bin-2146	1	3103673	3103722	49
C6	Bin-2147	7	3311684	3320570	8886
C6	Bin-2150	2	5369442	5441648	72206
C6	Bin-2151	1	5949348	5949397	49
C6	Bin-2152	12	5983316	6027924	44608
C6	Bin-2153	1	6141910	6141959	49
C6	Bin-2155	3	6704823	6730736	25913
C6	Bin-2156	2	6768553	6775646	7093
C6	Bin-2157	39	6882317	7388268	505951
C6	Bin-2158	3	7478569	7480013	1444
C6	Bin-2159	1	7769436	7769485	49
C6	Bin-2160	4	7775665	7801590	25925
C6	Bin-2161	7	7810731	7963199	152468
C6	Bin-2162	1	7976654	7976703	49
C6	Bin-2163	1	8197407	8197456	49
C6	Bin-2164	2	9907065	11002765	1095700
C6	Bin-2165	29	14389807	16196657	1806850
C6	Bin-2167	3	18259096	18897992	638896
C6	Bin-2168	3	18510658	18874823	364165
C6	Bin-2169	1	18769258	18769307	49
C6	Bin-2170	21	18989482	20092277	1102795
C6	Bin-2171	1	19787611	19787660	49
C6	Bin-2172	1	20092964	20093013	49
C6	Bin-2173	28	20126175	20663531	537356
C6	Bin-2174	14	20795761	20847512	51751
C6	Bin-2175	3	24094844	24122797	27953
C6	Bin-2177	9	24213452	24255060	41608
C6	Bin-2178	2	26439625	26440858	1233
C6	Bin-2179	4	27004816	27005049	233
C6	Bin-2180	4	28224248	28243424	19176
C6	Bin-2181	1	28293441	28293490	49
C6	Bin-2182	26	31701151	31790260	89109
C6	Bin-2183	1	31771736	31771785	49
C6	Bin-2184	2	32799098	32806057	6959
C6	Bin-2185	16	33196561	33222517	25956
C6	Bin-2186	1	33208422	33208471	49
C6	Bin-2187	1	33230170	33230219	49
C6	Bin-2188	1	33352970	33353019	49
C6	Bin-2190	42	35556951	45532196	9975245
C6	Bin-2191	33	35557353	39117850	3560497
C6	Bin-2192	13	35590082	39013843	3423761
C6	Bin-2193	19	35723076	39118248	3395172
C6	Bin-2195	1	36441636	36441685	49
C6	Bin-2196	3	36547472	43773417	7225945
C6	Bin-2197	2	36695105	38273483	1578378
C6	Bin-2199	1	37391431	37391480	49
C6	Bin-2200	53	39214755	45537162	6322407
C6	Bin-2202	93	39223194	45544168	6320974
C6	Bin-2206	2	39434638	44312314	4877676
C6	Bin-2207	1	39512730	39512779	49
C6	Bin-2208	3	40272341	45043294	4770953
C6	Bin-2209	1	41701459	41701508	49
C6	Bin-2211	1	41908914	41908963	49
C6	Bin-2212	3	42478613	45529200	3050587
C6	Bin-2213	1	42484585	42484634	49
C6	Bin-2214	1	42503397	42503446	49
C6	Bin-2215	4	42878129	45034612	2156483
C6	Bin-2216	1	43021063	43021112	49
C6	Bin-2217	1	43358526	43358575	49
C6	Bin-2218	1	43358562	43358611	49
C6	Bin-2219	1	43497765	43497814	49
C6	Bin-2221	1	43636871	43636920	49
C6	Bin-2222	1	44002868	44002917	49
C6	Bin-2223	1	44059172	44059221	49
C6	Bin-2225	1	44996127	44996176	49
C6	Bin-2226	1	44996245	44996294	49
C6	Bin-2227	1	45044087	45044136	49
C6	Bin-2228	6	45597244	45926737	329493
C6	Bin-2229	10	45607376	45993148	385772
C6	Bin-2230	8	45681354	45962899	281545
C6	Bin-2233	2	45914388	45952436	38048
C6	Bin-2234	1	45926459	45926508	49
C6	Bin-2235	1	45976822	45976871	49
C6	Bin-2236	3	46289566	46332869	43303
C6	Bin-2237	1	46290220	46290269	49
C6	Bin-2238	1	46316993	46317042	49
C6	Bin-2239	3	46392527	46859752	467225
C6	Bin-2241	6	46417963	46820277	402314
C6	Bin-2242	3	46674272	46833928	159656
C6	Bin-2243	1	46888431	46888480	49
C6	Bin-2244	3	46919342	46959395	40053
C6	Bin-2245	4	46919418	46964324	44906
C6	Bin-2246	1	46945214	46945263	49
C6	Bin-2247	1	46959697	46959746	49
C6	Bin-2249	1	47043511	47043560	49
C6	Bin-2251	1	47043709	47043758	49
C6	Bin-2252	1	47091236	47091285	49
C6	Bin-2253	2	47148885	47278258	129373
C6	Bin-2255	4	47199581	47269073	69492
C6	Bin-2256	3	47390081	47405397	15316
C6	Bin-2257	3	47390198	47404269	14071
C6	Bin-2258	3	47401193	47434782	33589
C6	Bin-2259	1	47405300	47405349	49
C6	Bin-2260	3	47728151	48052270	324119
C6	Bin-2261	2	47784266	47950745	166479
C6	Bin-2263	1	47873862	47873911	49
C6	Bin-2264	1	47943352	47943401	49
C6	Bin-2266	1	48087539	48087588	49
C6	Bin-2267	5	48108362	48484877	376515
C6	Bin-2268	2	48210507	48247914	37407
C6	Bin-2269	1	48245276	48245325	49
C6	Bin-2271	1	48280865	48280914	49
C6	Bin-2272	1	48578817	48578866	49
C6	Bin-2273	1	48621657	48621706	49
C6	Bin-2274	1	48621730	48621779	49
C6	Bin-2275	1	48622323	48622372	49
C6	Bin-2276	2	48659014	48669738	10724
C6	Bin-2277	1	48769673	48769722	49
C6	Bin-2278	1	48795653	48795702	49
C6	Bin-2279	1	48840238	48840287	49
C6	Bin-2281	1	49081375	49081424	49
C6	Bin-2282	2	49161731	49165330	3599
C7	Bin-2283	7	30721789	30915074	193285
C7	Bin-2284	3	30918847	30958264	39417
C7	Bin-2285	3	32324707	32354147	29440
C7	Bin-2286	1	37546071	37546120	49
C7	Bin-2287	8	38178415	38185137	6722
C7	Bin-2288	3	38349418	38360293	10875
C7	Bin-2289	1	38374136	38374185	49
C7	Bin-2290	1	38684637	38684686	49
C7	Bin-2291	16	39746657	39869353	122696
C7	Bin-2292	4	39929397	40046516	117119
C7	Bin-2293	2	40139466	40148528	9062
C7	Bin-2294	2	40247036	40247537	501
C7	Bin-2295	21	40253016	40644639	391623
C7	Bin-2296	1	40259294	40259343	49
C7	Bin-2298	38	41867524	42193836	326312
C7	Bin-2300	3	42401783	42430821	29038
C7	Bin-2301	19	42627115	42861074	233959
C7	Bin-2302	2	43050036	43153235	103199
C7	Bin-2304	5	43945208	44204518	259310
C7	Bin-2305	3	44226678	44312281	85603
C7	Bin-2306	1	44262482	44262531	49
C7	Bin-2308	1	44450151	44450200	49
C7	Bin-2309	1	44450265	44450314	49
C7	Bin-2312	2	44699819	44700136	317
C7	Bin-2313	1	44798721	44798770	49
C7	Bin-2314	6	44820425	44844680	24255
C7	Bin-2315	11	44863441	45046863	183422
C7	Bin-2316	24	45107039	45690209	583170
C7	Bin-2317	2	45352129	45672209	320080
C7	Bin-2318	2	45559706	45607676	47970
C7	Bin-2319	2	45916269	45985882	69613
C7	Bin-2320	2	46318241	46435904	117663
C7	Bin-2321	14	46337916	46438402	100486
C7	Bin-2322	2	46509065	46525206	16141
C7	Bin-2323	1	47191200	47191249	49
C7	Bin-2325	3	47427763	47428029	266
C7	Bin-2326	2	47636498	47636547	49
C7	Bin-2327	1	47667409	47667458	49
C7	Bin-2328	1	47724334	47724383	49
C7	Bin-2329	3	47736496	47787105	50609
C7	Bin-2330	3	48393561	48444829	51268
C7	Bin-2331	1	48681569	48681618	49
C7	Bin-2332	2	48796303	48800409	4106
C7	Bin-2333	4	49102862	49179426	76564
C7	Bin-2334	1	49229865	49229914	49
C7	Bin-2335	1	49468712	49468761	49
C7	Bin-2336	1	49583576	49583625	49
C7	Bin-2337	5	49703617	51648858	1945241
C7	Bin-2338	1	50239916	50239965	49
C7	Bin-2339	2	50289959	50290474	515
C7	Bin-2341	3	51108452	51188393	79941
C7	Bin-2342	1	51648117	51648166	49
C7	Bin-2343	1	51918095	51918144	49
C7	Bin-2344	7	52081184	52137839	56655
C7	Bin-2346	2	53538993	53550999	12006
C7	Bin-2348	1	54044215	54044264	49
C7	Bin-2349	1	54604275	54604324	49
C7	Bin-2350	5	54803056	54832312	29256
C7	Bin-2351	2	55023268	55031397	8129
C7	Bin-2352	2	55455919	55457237	1318
C7	Bin-2353	1	55495822	55495871	49
C7	Bin-2354	1	55844076	55844125	49
C7	Bin-2355	2	55873432	55905560	32128
C7	Bin-2356	1	55873997	55874046	49
C7	Bin-2357	2	56292531	56324060	31529
C7	Bin-2358	1	56337976	56338025	49
C7	Bin-2359	1	56696343	56696392	49
C7	Bin-2361	3	57314804	57493135	178331
C7	Bin-2362	6	57609850	57671387	61537
C7	Bin-2363	4	57725987	57741209	15222
C7	Bin-2364	2	57859942	57867725	7783
C7	Bin-2365	9	58400880	58521882	121002
C7	Bin-2366	6	58630765	58685817	55052
C8	Bin-2367	1	1853644	1853693	49
C8	Bin-2369	1	1881216	1881265	49
C8	Bin-2370	2	3954395	4436291	481896
C8	Bin-2371	1	4435448	4435497	49
C8	Bin-2373	79	4845977	7832509	2986532
C8	Bin-2377	3	11464759	20531941	9067182
C8	Bin-2378	1	19725053	19725102	49
C8	Bin-2379	11	21140647	22644711	1504064
C8	Bin-2380	8	23656934	23757669	100735
C8	Bin-2381	1	30037720	30037769	49
C8	Bin-2382	12	30086736	30223475	136739
C8	Bin-2384	6	30254568	30416976	162408
C8	Bin-2385	2	31437836	31438555	719
C8	Bin-2386	11	31505043	31525567	20524
C8	Bin-2387	1	31524926	31524975	49
C8	Bin-2388	1	35139671	35139720	49
C8	Bin-2389	1	37634891	37634940	49
C8	Bin-2390	1	38134536	38134585	49
C8	Bin-2391	3	38636636	38718087	81451
C8	Bin-2392	2	38639827	38717891	78064
C8	Bin-2393	1	39342115	39342164	49
C8	Bin-2394	7	40053079	40147826	94747
C8	Bin-2395	16	40274459	40465991	191532
C8	Bin-2396	1	40370943	40370992	49
C8	Bin-2398	8	40762032	40794999	32967
C8	Bin-2399	5	40904727	41040076	135349
C8	Bin-2400	1	41014270	41014319	49
C8	Bin-2401	5	41209131	41266081	56950
C8	Bin-2402	9	41388413	41660803	272390
C8	Bin-2404	1	42125143	42125192	49
C8	Bin-2405	2	42485061	42809992	324931
C8	Bin-2406	15	42514077	42828681	314604
C8	Bin-2407	3	42773759	42788680	14921
C8	Bin-2408	1	42868317	42868366	49
C8	Bin-2409	4	47286304	47289164	2860
C8	Bin-2410	4	47303201	47310103	6902
C8	Bin-2411	2	47381178	47390947	9769
C8	Bin-2412	6	47516747	47788751	272004
C8	Bin-2413	1	47864812	47864861	49
C8	Bin-2415	1	48432817	48432866	49
C8	Bin-2423	1	50348562	50348611	49
C8	Bin-2424	1	50354862	50354911	49
C8	Bin-2426	19	50415846	51839694	1423848
C8	Bin-2427	34	50649864	51821080	1171216
C8	Bin-2428	7	50690032	51555190	865158
C8	Bin-2429	2	50695252	51516656	821404
C8	Bin-2430	5	50698589	51743879	1045290
C8	Bin-2431	2	50933126	51270701	337575
C8	Bin-2432	1	51093357	51093406	49
C8	Bin-2433	1	51223398	51223447	49
C8	Bin-2434	1	51267844	51267893	49
C8	Bin-2435	2	51272067	51755493	483426
C8	Bin-2436	1	51272222	51272271	49
C8	Bin-2437	1	51684041	51684090	49
C8	Bin-2438	1	51713848	51713897	49
C8	Bin-2440	1	52146502	52146551	49
C8	Bin-2441	1	52184983	52185032	49
C8	Bin-2443	1	52240443	52240492	49
C8	Bin-2444	1	52260272	52260321	49
C8	Bin-2445	1	52340600	52340649	49
C8	Bin-2446	1	52345078	52345127	49
C8	Bin-2447	2	53130261	53157081	26820
C9	Bin-2449	5	1170765	1323526	152761
C9	Bin-2450	1	1323947	1323996	49
C9	Bin-2451	1	1770572	1770621	49
C9	Bin-2452	1	2093742	2093791	49
C9	Bin-2453	2	2097892	2100043	2151
C9	Bin-2454	1	2102933	2102982	49
C9	Bin-2455	4	2179844	2186528	6684
C9	Bin-2456	2	2184014	2185165	1151
C9	Bin-2457	2	2184492	2186152	1660
C9	Bin-2458	1	2186702	2186751	49
C9	Bin-2459	1	2308675	2308724	49
C9	Bin-2460	1	2357342	2357391	49
C9	Bin-2461	1	2367120	2367169	49
C9	Bin-2462	1	2523998	2524047	49
C9	Bin-2463	1	2739716	2739765	49
C9	Bin-2464	2	2764207	2774872	10665
C9	Bin-2465	2	2849826	2961579	111753
C9	Bin-2467	1	2921991	2922040	49
C9	Bin-2468	2	2941707	3080656	138949
C9	Bin-2469	3	3023958	3068596	44638
C9	Bin-2470	1	3046479	3046528	49
C9	Bin-2471	2	3244934	3247883	2949
C9	Bin-2472	1	3300154	3300203	49
C9	Bin-2473	1	3903442	3903491	49
C9	Bin-2475	1	4563171	4563220	49
C9	Bin-2476	1	5162850	5162899	49
C9	Bin-2477	2	5191965	5192698	733
C9	Bin-2478	1	5197656	5197705	49
C9	Bin-2479	1	5302213	5302262	49
C9	Bin-2480	2	5398638	5406786	8148
C9	Bin-2481	2	5575167	5621688	46521
C9	Bin-2482	1	6040060	6040109	49
C9	Bin-2483	1	6517555	6517604	49
C9	Bin-2485	1	7333940	7333989	49
C9	Bin-2486	3	8142739	8309856	167117
C9	Bin-2487	3	8191387	8309802	118415
C9	Bin-2488	1	8235476	8235525	49
C9	Bin-2489	1	8695140	8695189	49
C9	Bin-2490	1	8810903	8810952	49
C9	Bin-2491	8	8926253	9744586	818333
C9	Bin-2492	4	9716067	9750412	34345
C9	Bin-2493	1	9716999	9717048	49
C9	Bin-2494	1	9744951	9745000	49
C9	Bin-2495	2	18387417	18395724	8307
C9	Bin-2496	7	28268252	28412017	143765
C9	Bin-2497	11	28537904	28790721	252817
C9	Bin-2498	1	34819320	34819369	49
C9	Bin-2499	2	41099546	43028762	1929216
C9	Bin-2500	2	46943068	47044743	101675
C9	Bin-2502	2	49308386	49308792	406
C9	Bin-2503	1	49572000	49572049	49
C9	Bin-2504	27	50687716	50831051	143335
C9	Bin-2506	37	50840512	51411174	570662
C9	Bin-2507	4	50905334	51228080	322746
C9	Bin-2508	1	52377047	52377096	49
C9	Bin-2509	56	53082425	53908472	826047
C9	Bin-2510	1	53646246	53646295	49
C9	Bin-2511	10	54859359	55050389	191030
C9	Bin-2514	1	55847647	55847696	49
C9	Bin-2515	2	55851570	55873907	22337
C9	Bin-2516	1	56019321	56019370	49
C9	Bin-2518	1	56034384	56034433	49
C9	Bin-2519	25	56185889	56566370	380481
C9	Bin-2520	2	58692276	58749475	57199
C9	Bin-2521	1	58844207	58844256	49
C9	Bin-2522	8	60775671	60797883	22212
